# Supplementary material for: Stem Endophytic Mycobiota in Wild and Domesticated Wheat: Structural Differences and Hidden Resources for Wheat Improvement
Source: J Fungi (Basel). 2020 Sep 18;6(3):180. doi: 10.3390/jof6030180 (PMC7557378; doi:10.3390/jof6030180)
Supplement: Supplementary file 1 [file jof-06-00180-s001.zip]

Archive with 14 entries (14 files):
- Figure S2.tif
- Table 1.xlsx
- Table 2.xlsx
- Table 3.docx
- Table 4.docx
- Table 5.docx
- Table S1.xlsx
- Table S2.xlsx
- Table S3.xlsx
- Table S4.xlsx
- Table S5.xlsx
- Table S6.xlsx
- Table S7.xlsx
- Table S8.xlsx
