# Supplementary material for: Stem Endophytic Mycobiota in Wild and Domesticated Wheat: Structural Differences and Hidden Resources for Wheat Improvement
Source: J Fungi (Basel). 2020 Sep 18;6(3):180. doi: 10.3390/jof6030180 (PMC7557378; doi:10.3390/jof6030180)
Supplement: Supplementary file 1 [file jof-06-00180-s001.zip › Table 1.xlsx]

## Sheet: TABLE 1
Table 1. List of sampling locations. The numbers in parenthesis show: left, samples with good sequencing qualities and used in statistical analysis; right, plant samples per species collected.
Title	Latitude	Longitude	Wild plant species	Wheat
Arsuf Ga'ash	32.2214	34.8204	Aegilops sharonensis (29/44)	Triticum aestivum (37/42)
Zikkim	31.6147	34.5254	Aegilops sharonensis (41/42)	─ ─ ─
Palmachim	31.9326	34.7289	Aegilops sharonensis (37/40)	Triticum aestivum (42/43)
Netanya	32.4175	34.8886	Aegilops sharonensis (43/44)	─ ─ ─
Almagor	32.9032	35.6	Triticum dicoccoides (34/42)	Triticum aestivum (30/43)
Eliad	32.7905	35.7493	Triticum dicoccoides (37/42)	Triticum aestivum (39/44)
Ramot Menache	32.6035	35.0686	Triticum dicoccoides (44/44)	Triticum aestivum (42/42)
Karmiya	31.6029	34.5469	─ ─ ─	Triticum aestivum (34/42)
Hadera Elyachin	32.4143	34.9124	─ ─ ─	Triticum aestivum (41/42)
