# Supplementary material for: Stem Endophytic Mycobiota in Wild and Domesticated Wheat: Structural Differences and Hidden Resources for Wheat Improvement
Source: J Fungi (Basel). 2020 Sep 18;6(3):180. doi: 10.3390/jof6030180 (PMC7557378; doi:10.3390/jof6030180)
Supplement: Supplementary file 1 [file jof-06-00180-s001.zip › Table 2.xlsx]

## Sheet: TABLE 2
Table 2. Incidence based interpolation and extrapolation curves indicating the Hill numbers.
Diversity indices of species richness, Shannon entropy and Simpson diversity are represented by Hill numbers q = 0, q = 1 and q = 2 respectively.
Site	Diversity	Sample size	Observed diversity	Asymptotic Estimator
Almagor TA	q = 0	30	292	488.569
	q = 1	30	166.624	200.933
	q = 2	30	109.883	116.258
Eliad TA	q = 0	39	292	461.16
	q = 1	39	144.162	166.665
	q = 2	39	94.358	97.718
Ramot Menache TA	q = 0	42	301	454.842
	q = 1	42	146.45	170.794
	q = 2	42	88.982	92.284
Hadera Elyachin TA	q = 0	41	304	397.478
	q = 1	41	147.23	166.459
	q = 2	41	91.8	94.781
Arsuf Gaash TA	q = 0	37	316	483.901
	q = 1	37	165.651	191.492
	q = 2	37	108.939	113.407
Palmachim TA	q = 0	42	325	455.817
	q = 1	42	145.019	165.682
	q = 2	42	88.323	90.728
Karmiya TA	q = 0	34	303	457.091
	q = 1	34	153.679	180.549
	q = 2	34	95.708	99.516
Almagor TD	q = 0	34	351	439.704
	q = 1	34	190.752	212.173
	q = 2	34	128.701	133.344
Elliad TD	q = 0	37	393	548.44
	q = 1	37	206.382	236.2
	q = 2	37	130.888	136.023
Ramot Menache TD	q = 0	44	408	542.891
	q = 1	44	198.574	220.889
	q = 2	44	127.402	130.991
Netanya AS	q = 0	43	411	489.032
	q = 1	43	217.492	237.221
	q = 2	43	144.463	148.872
Arsuf Gaash AS	q = 0	29	290	404.916
	q = 1	29	166.35	194.229
	q = 2	29	110.598	116.609
Palmachim AS	q = 0	37	406	542.282
	q = 1	37	211.862	238.726
	q = 2	37	136.279	141.049
Zikkim AS	q = 0	41	395	535.214
	q = 1	41	204.404	227.225
	q = 2	41	134.336	138.495
