# Supplementary material for: Stem Endophytic Mycobiota in Wild and Domesticated Wheat: Structural Differences and Hidden Resources for Wheat Improvement
Source: J Fungi (Basel). 2020 Sep 18;6(3):180. doi: 10.3390/jof6030180 (PMC7557378; doi:10.3390/jof6030180)
Supplement: Supplementary file 1 [file jof-06-00180-s001.zip › Table S1.xlsx]

## Sheet: Table S1
Table S1. List of ASVs, prevalence and abundance and their taxonomic assignment
ASV_ID	Prevalence	TotalAbundance	MeanAbundance	MedianAbundance	MedianAbundance.1	Kingdom	Phylum	Class	Order	Family	Genus	Species									Prevalence	TotalAbundance	MeanAbundance	MedianAbundance	MedianAbundance.1	Kingdom								0
ASV1	533	946354	1669.05	264	196	Fungi	Ascomycota	Dothideomycetes	Pleosporales	Pleosporaceae	Alternaria	Alternaria_infectoria								ASV1	533	946354	1669.05	264	196	Fungi								1
ASV2	473	520908	918.709	98	15	Fungi	Basidiomycota	Tremellomycetes	Filobasidiales	Filobasidiaceae	Filobasidium	Filobasidium_chernovii								ASV2	473	520908	918.709	98	15	Fungi								2
ASV3	496	463657	817.737	65.5	37	Fungi	Ascomycota	Dothideomycetes	Pleosporales	Pleosporaceae	Alternaria	Alternaria_ASV3								ASV3	496	463657	817.737	65.5	37	Fungi								3
ASV4	455	433447	764.457	57	6	Fungi	Basidiomycota	Tremellomycetes	Filobasidiales	Filobasidiaceae	Filobasidium	Filobasidium_oeirense								ASV4	455	433447	764.457	57	6	Fungi								4
ASV5	421	406761	717.392	4	2	Fungi	Ascomycota	Sordariomycetes	Hypocreales	Hypocreales	Acremonium	Acremonium_ASV5								ASV5	421	406761	717.392	4	2	Fungi							sedis	5
ASV6	433	320775	565.741	57	5	Fungi	Ascomycota	Dothideomycetes	Pleosporales	Pleosporaceae	Stemphylium	Stemphylium_ASV6								ASV6	433	320775	565.741	57	5	Fungi								6
ASV7	410	262327	462.658	47	3	Fungi	Basidiomycota	Microbotryomycetes	Sporidiobolales	Sporidiobolaceae	Sporobolomyces	Sporobolomyces_roseus								ASV7	410	262327	462.658	47	3	Fungi								7
ASV8	466	202637	357.384	4	3	Fungi	Ascomycota	Dothideomycetes	Pleosporales	Phaeosphaeriaceae	Phaeosphaeriaceae	Phaeosphaeriaceae_ASV8								ASV8	466	202637	357.384	4	3	Fungi								8
ASV9	510	190035	335.159	87.5	62	Fungi	Ascomycota	Dothideomycetes	Capnodiales	Cladosporiaceae	Cladosporium	Cladosporium_delicatulum								ASV9	510	190035	335.159	87.5	62	Fungi								9
ASV10	433	150708	265.799	30	5	Fungi	Ascomycota	Dothideomycetes	Capnodiales	Mycosphaerellaceae	Mycosphaerella	Mycosphaerella_tassiana								ASV10	433	150708	265.799	30	5	Fungi								10
ASV11	360	148141	261.272	32	2	Fungi	Ascomycota	Dothideomycetes	Pleosporales	Pleosporaceae	Alternaria	Alternaria_infectoria								ASV11	360	148141	261.272	32	2	Fungi								11
ASV12	349	138404	244.099	2	1	Fungi	Ascomycota	Sordariomycetes	Xylariales	Hyponectriaceae	Monographella	Monographella_nivalis								ASV12	349	138404	244.099	2	1	Fungi								12
ASV13	345	113475	200.132	14	1	Fungi	Basidiomycota	Tremellomycetes	Filobasidiales	Filobasidiaceae	Filobasidium	Filobasidium_ASV13								ASV13	345	113475	200.132	14	1	Fungi								13
ASV14	195	111197	196.115	1	0	Fungi	Ascomycota	Dothideomycetes	Capnodiales	Mycosphaerellaceae	Zymoseptoria	Zymoseptoria_brevis								ASV14	195	111197	196.115	1	0	Fungi								14
ASV15	285	98064	172.952	58	1	Fungi	Basidiomycota	Tremellomycetes	Tremellales	Bulleribasidiaceae	Vishniacozyma	Vishniacozyma_carnescens								ASV15	285	98064	172.952	58	1	Fungi								15
ASV16	266	95576	168.564	4	0	Fungi	Basidiomycota	Tremellomycetes	Filobasidiales	Filobasidiaceae	Filobasidium	Filobasidium_ASV16								ASV16	266	95576	168.564	4	0	Fungi								16
ASV17	213	80732	142.384	20	0	Fungi	Ascomycota	Dothideomycetes	Dothideales	Aureobasidiaceae	Aureobasidium	Aureobasidium_pullulans								ASV17	213	80732	142.384	20	0	Fungi								17
ASV18	439	75555	133.254	56	28	Fungi	Ascomycota	Dothideomycetes	Capnodiales	Capnodiales	Capnodiales	Capnodiales_ASV18								ASV18	439	75555	133.254	56	28	Fungi								18
ASV19	285	69728	122.977	12	1	Fungi	Ascomycota	Dothideomycetes	Pleosporales	Pleosporaceae	Alternaria	Alternaria_infectoria								ASV19	285	69728	122.977	12	1	Fungi								19
ASV21	364	64415	113.607	32	2	Fungi	Ascomycota	Dothideomycetes	Capnodiales	Cladosporiaceae	Cladosporium	Cladosporium_ramotenellum								ASV21	364	64415	113.607	32	2	Fungi								20
ASV22	498	61209	107.952	50.5	35	Fungi	Ascomycota	Saccharomycetes	Saccharomycetales	Saccharomycetales	Candida	Candida_sake								ASV22	498	61209	107.952	50.5	35	Fungi								21
ASV24	170	47621	83.9877	1	0	Fungi	Ascomycota	Dothideomycetes	Pleosporales	Pleosporaceae	Pyrenophora	Pyrenophora_teres								ASV24	170	47621	83.9877	1	0	Fungi								22
ASV25	174	47340	83.4921	2	0	Fungi	Basidiomycota	Microbotryomycetes	Sporidiobolales	Sporidiobolaceae	Rhodotorula	Rhodotorula_graminis								ASV25	174	47340	83.4921	2	0	Fungi								23
ASV26	131	47023	82.933	1	0	Fungi	Ascomycota	Dothideomycetes	Pleosporales	Phaeosphaeriaceae	Septoriella	Septoriella_hirta								ASV26	131	47023	82.933	1	0	Fungi								24
ASV28	172	44415	78.3333	40	0	Fungi	Basidiomycota	Tremellomycetes	Tremellales	Bulleribasidiaceae	Vishniacozyma	Vishniacozyma_victoriae								ASV28	172	44415	78.3333	40	0	Fungi								25
ASV29	212	43898	77.4215	32	0	Fungi	Ascomycota	Saccharomycetes	Saccharomycetales	Debaryomycetaceae	Debaryomyces	Debaryomyces_hansenii								ASV29	212	43898	77.4215	32	0	Fungi								26
ASV30	425	43874	77.3792	37	20	Fungi	Ascomycota	Dothideomycetes	Capnodiales	Cladosporiaceae	Cladosporium	Cladosporium_sphaerospermum								ASV30	425	43874	77.3792	37	20	Fungi								27
ASV33	82	38074	67.1499	1	0	Fungi	Basidiomycota	Microbotryomycetes	Microbotryomycetes	Microbotryomycetes	Microbotryomycetes	Microbotryomycetes_ASV33								ASV33	82	38074	67.1499	1	0	Fungi								28
ASV34	423	36807	64.9153	21	8	Fungi	Ascomycota	Dothideomycetes	Pleosporales	Pleosporaceae	Alternaria	Alternaria_infectoria								ASV34	423	36807	64.9153	21	8	Fungi								29
ASV35	280	36308	64.0353	25	0	Fungi	Ascomycota	Dothideomycetes	Capnodiales	Capnodiales	Capnodiales	Capnodiales_ASV35								ASV35	280	36308	64.0353	25	0	Fungi								30
ASV36	132	35901	63.3175	1	0	Fungi	Ascomycota	Dothideomycetes	Pleosporales	Pleosporaceae	Paradendryphiella	Paradendryphiella_arenariae								ASV36	132	35901	63.3175	1	0	Fungi								31
ASV37	270	34852	61.4674	8	0	Fungi	Ascomycota	Dothideomycetes	Capnodiales	Cladosporiaceae	Cladosporium	Cladosporium_delicatulum								ASV37	270	34852	61.4674	8	0	Fungi								32
ASV38	167	33704	59.4427	33	0	Fungi	Basidiomycota	Tremellomycetes	Tremellales	Bulleribasidiaceae	Vishniacozyma	Vishniacozyma_carnescens								ASV38	167	33704	59.4427	33	0	Fungi								33
ASV39	235	33471	59.0317	28	0	Fungi	Ascomycota	Dothideomycetes	Capnodiales	Mycosphaerellaceae	Mycosphaerella	Mycosphaerella_tassiana								ASV39	235	33471	59.0317	28	0	Fungi								34
ASV40	101	33380	58.8713	1	0	Fungi	Ascomycota	Sordariomycetes	Hypocreales	Nectriaceae	Fusarium	Fusarium_ASV40								ASV40	101	33380	58.8713	1	0	Fungi								35
ASV41	147	32509	57.3351	86	0	Fungi	Ascomycota	Ascomycota	Ascomycota	Ascomycota	Ascomycota	Ascomycota_ASV41								ASV41	147	32509	57.3351	86	0	Fungi			ASV41					36
ASV42	64	31856	56.1834	1	0	Fungi	Ascomycota	Dothideomycetes	Pleosporales	Pleosporaceae	Pyrenophora	Pyrenophora_tritici-repentis								ASV42	64	31856	56.1834	1	0	Fungi								37
ASV43	210	31091	54.8342	3	0	Fungi	Ascomycota	Dothideomycetes	Pleosporales	Pleosporaceae	Stemphylium	Stemphylium_vesicarium								ASV43	210	31091	54.8342	3	0	Fungi								38
ASV44	40	30860	54.4268	1	0	Fungi	Ascomycota	Dothideomycetes	Pleosporales	Pleosporaceae	Alternaria	Alternaria_ASV44								ASV44	40	30860	54.4268	1	0	Fungi								39
ASV45	19	27925	49.2504	1	0	Fungi	Basidiomycota	Agaricomycetes	Agaricomycetes	Agaricomycetes	Agaricomycetes	Agaricomycetes_ASV45								ASV45	19	27925	49.2504	1	0	Fungi								40
ASV46	156	27915	49.2328	4	0	Fungi	Ascomycota	Dothideomycetes	Pleosporales	Pleosporaceae	Stemphylium	Stemphylium_vesicarium								ASV46	156	27915	49.2328	4	0	Fungi								41
ASV47	113	27658	48.7795	1	0	Fungi	Ascomycota	Sordariomycetes	Xylariales	Hyponectriaceae	Monographella	Monographella_nivalis								ASV47	113	27658	48.7795	1	0	Fungi								42
ASV48	299	27428	48.3739	19	1	Fungi	Ascomycota	Sordariomycetes	Hypocreales	Hypocreales	Sarocladium	Sarocladium_implicatum								ASV48	299	27428	48.3739	19	1	Fungi							sedis	43
ASV49	113	27135	47.8571	23	0	Fungi	Basidiomycota	Tremellomycetes	Cystofilobasidiales	Cystofilobasidiaceae	Cystofilobasidium	Cystofilobasidium_macerans								ASV49	113	27135	47.8571	23	0	Fungi								44
ASV50	102	26949	47.5291	1	0	Fungi	Ascomycota	Sordariomycetes	Hypocreales	Nectriaceae	Fusarium	Fusarium_denticulatum								ASV50	102	26949	47.5291	1	0	Fungi								45
ASV51	163	26648	46.9982	2	0	Fungi	Ascomycota	Eurotiomycetes	Eurotiales	Aspergillaceae	Aspergillus	Aspergillus_ASV51								ASV51	163	26648	46.9982	2	0	Fungi								46
ASV52	484	26619	46.9471	23	16	Fungi	Ascomycota	Saccharomycetes	Saccharomycetales	Saccharomycetales	Candida	Candida_sake								ASV52	484	26619	46.9471	23	16	Fungi								47
ASV54	169	25676	45.284	17	0	Fungi	Ascomycota	Leotiomycetes	Helotiales	Sclerotiniaceae	Sclerotiniaceae	Sclerotiniaceae_ASV54								ASV54	169	25676	45.284	17	0	Fungi								48
ASV55	111	25093	44.2557	2	0	Fungi	Basidiomycota	Tremellomycetes	Holtermanniales	Holtermanniales	Holtermanniella	Holtermanniella_takashimae								ASV55	111	25093	44.2557	2	0	Fungi							sedis	49
ASV57	125	23067	40.6825	26	0	Fungi	Ascomycota	Eurotiomycetes	Eurotiales	Aspergillaceae	Aspergillus	Aspergillus_ASV57								ASV57	125	23067	40.6825	26	0	Fungi								50
ASV58	169	22011	38.8201	18	0	Fungi	Basidiomycota	Microbotryomycetes	Sporidiobolales	Sporidiobolaceae	Sporobolomyces	Sporobolomyces_roseus								ASV58	169	22011	38.8201	18	0	Fungi								51
ASV59	54	21643	38.1711	19.5	0	Fungi	Ascomycota	Dothideomycetes	Pleosporales	Pleosporales	Chalastospora	Chalastospora_gossypii								ASV59	54	21643	38.1711	19.5	0	Fungi							sedis	52
ASV60	154	21453	37.836	15	0	Fungi	Basidiomycota	Cystobasidiomycetes	Cystobasidiales	Cystobasidiaceae	Cystobasidium	Cystobasidium_lysinophilum								ASV60	154	21453	37.836	15	0	Fungi								53
ASV61	154	21354	37.6614	2.5	0	Fungi	Ascomycota	Dothideomycetes	Pleosporales	Phaeosphaeriaceae	Phaeosphaeria	Phaeosphaeria_caricicola								ASV61	154	21354	37.6614	2.5	0	Fungi								54
ASV63	71	20683	36.478	1	0	Fungi	Ascomycota	Sordariomycetes	Xylariales	Xylariales	Xylariales	Xylariales_ASV63								ASV63	71	20683	36.478	1	0	Fungi								55
ASV65	246	19110	33.7037	19.5	0	Fungi	Ascomycota	Dothideomycetes	Capnodiales	Cladosporiaceae	Cladosporium	Cladosporium_delicatulum								ASV65	246	19110	33.7037	19.5	0	Fungi								56
ASV66	165	18734	33.0406	52	0	Fungi	Basidiomycota	Tremellomycetes	Tremellales	Bulleribasidiaceae	Vishniacozyma	Vishniacozyma_heimaeyensis								ASV66	165	18734	33.0406	52	0	Fungi								57
ASV67	292	18543	32.7037	20	1	Fungi	Basidiomycota	Tremellomycetes	Filobasidiales	Filobasidiaceae	Filobasidium	Filobasidium_chernovii								ASV67	292	18543	32.7037	20	1	Fungi								58
ASV68	48	18527	32.6755	1	0	Fungi	Ascomycota	Dothideomycetes	Pleosporales	Pleosporaceae	Bipolaris	Bipolaris_eleusines								ASV68	48	18527	32.6755	1	0	Fungi								59
ASV69	38	18520	32.6631	1	0	Fungi	Ascomycota	Dothideomycetes	Pleosporales	Pleosporaceae	Pyrenophora	Pyrenophora_lolii								ASV69	38	18520	32.6631	1	0	Fungi								60
ASV70	45	17776	31.351	7	0	Fungi	Basidiomycota	Tremellomycetes	Filobasidiales	Filobasidiaceae	Filobasidium	Filobasidium_ASV70								ASV70	45	17776	31.351	7	0	Fungi								61
ASV71	137	17481	30.8307	8	0	Fungi	Ascomycota	Dothideomycetes	Pleosporales	Pleosporales	Pleosporales	Pleosporales_ASV71								ASV71	137	17481	30.8307	8	0	Fungi								62
ASV72	69	17414	30.7125	1	0	Fungi	Ascomycota	Sordariomycetes	Xylariales	Bartaliniaceae	Bartalinia	Bartalinia_robillardoides								ASV72	69	17414	30.7125	1	0	Fungi								63
ASV73	106	16724	29.4956	13	0	Fungi	Basidiomycota	Tremellomycetes	Tremellales	Tremellaceae	Cryptococcus	Cryptococcus_frias								ASV73	106	16724	29.4956	13	0	Fungi								64
ASV74	59	16468	29.0441	1	0	Fungi	Basidiomycota	Tremellomycetes	Tremellales	Tremellaceae	Cryptococcus	Cryptococcus_aureus								ASV74	59	16468	29.0441	1	0	Fungi								65
ASV75	35	15909	28.0582	1	0	Fungi	Basidiomycota	Agaricomycetes	Agaricomycetes	Agaricomycetes	Agaricomycetes	Agaricomycetes_ASV75								ASV75	35	15909	28.0582	1	0	Fungi								66
ASV76	261	15598	27.5097	28	0	Fungi	Ascomycota	Dothideomycetes	Pleosporales	Phaeosphaeriaceae	Phaeosphaeriaceae	Phaeosphaeriaceae_ASV76								ASV76	261	15598	27.5097	28	0	Fungi								67
ASV77	66	15513	27.3598	22.5	0	Fungi	Basidiomycota	Tremellomycetes	Cystofilobasidiales	Cystofilobasidiaceae	Cystofilobasidium	Cystofilobasidium_macerans								ASV77	66	15513	27.3598	22.5	0	Fungi								68
ASV78	65	15150	26.7196	1	0	Fungi	Ascomycota	Dothideomycetes	Pleosporales	Phaeosphaeriaceae	Septoriella	Septoriella_hirta								ASV78	65	15150	26.7196	1	0	Fungi								69
ASV79	257	14450	25.485	10	0	Fungi	Basidiomycota	Tremellomycetes	Filobasidiales	Filobasidiaceae	Filobasidium	Filobasidium_oeirense								ASV79	257	14450	25.485	10	0	Fungi								70
ASV80	61	13963	24.6261	1	0	Fungi	Ascomycota	Dothideomycetes	Pleosporales	Pleosporaceae	Alternaria	Alternaria_rosae								ASV80	61	13963	24.6261	1	0	Fungi								71
ASV81	194	13748	24.2469	4	0	Fungi	Ascomycota	Dothideomycetes	Pleosporales	Pleosporaceae	Alternaria	Alternaria_ASV81								ASV81	194	13748	24.2469	4	0	Fungi								72
ASV82	281	13665	24.1005	9	0	Fungi	Ascomycota	Dothideomycetes	Pleosporales	Pleosporaceae	Alternaria	Alternaria_ASV82								ASV82	281	13665	24.1005	9	0	Fungi								73
ASV83	66	13351	23.5467	1	0	Fungi	Basidiomycota	Tremellomycetes	Holtermanniales	Holtermanniales	Holtermanniella	Holtermanniella_takashimae								ASV83	66	13351	23.5467	1	0	Fungi							sedis	74
ASV84	36	12381	21.836	1	0	Fungi	Ascomycota	Dothideomycetes	Capnodiales	Mycosphaerellaceae	Septoria	Septoria_glycinicola								ASV84	36	12381	21.836	1	0	Fungi								75
ASV85	46	12342	21.7672	1	0	Fungi	Fungi	Fungi	Fungi	Fungi	Fungi	Fungi_ASV85								ASV85	46	12342	21.7672	1	0	Fungi	ASV85	ASV85	ASV85					76
ASV86	138	12173	21.4691	22	0	Fungi	Ascomycota	Eurotiomycetes	Eurotiales	Aspergillaceae	Aspergillus	Aspergillus_sydowii								ASV86	138	12173	21.4691	22	0	Fungi								77
ASV87	110	12122	21.3792	28	0	Fungi	Basidiomycota	Cystobasidiomycetes	Cystobasidiales	Cystobasidiaceae	Cystobasidium	Cystobasidium_slooffiae								ASV87	110	12122	21.3792	28	0	Fungi								78
ASV88	21	12119	21.3739	55	0	Fungi	Ascomycota	Dothideomycetes	Dothideales	Dothideales	Selenophoma	Selenophoma_mahoniae								ASV88	21	12119	21.3739	55	0	Fungi							sedis	79
ASV89	97	11737	20.7002	17	0	Fungi	Ascomycota	Dothideomycetes	Pleosporales	Pleosporaceae	Alternaria	Alternaria_infectoria								ASV89	97	11737	20.7002	17	0	Fungi								80
ASV91	247	11437	20.1711	15	0	Fungi	Ascomycota	Dothideomycetes	Pleosporales	Pleosporaceae	Stemphylium	Stemphylium_ASV91								ASV91	247	11437	20.1711	15	0	Fungi								81
ASV92	207	11353	20.0229	4	0	Fungi	Ascomycota	Dothideomycetes	Pleosporales	Pleosporaceae	Alternaria	Alternaria_infectoria								ASV92	207	11353	20.0229	4	0	Fungi								82
ASV93	30	10637	18.7601	23	0	Fungi	Ascomycota	Ascomycota	Ascomycota	Ascomycota	Ascomycota	Ascomycota_ASV93								ASV93	30	10637	18.7601	23	0	Fungi			ASV93					83
ASV94	43	10618	18.7266	1	0	Fungi	Ascomycota	Saccharomycetes	Saccharomycetales	Saccharomycetales	Candida	Candida_tropicalis								ASV94	43	10618	18.7266	1	0	Fungi							sedis	84
ASV95	444	10522	18.5573	11	6	Fungi	Ascomycota	Saccharomycetes	Saccharomycetales	Saccharomycetales	Candida	Candida_sake								ASV95	444	10522	18.5573	11	6	Fungi								85
ASV96	81	10330	18.2187	16	0	Fungi	Basidiomycota	Tremellomycetes	Tremellales	Bulleribasidiaceae	Dioszegia	Dioszegia_hungarica								ASV96	81	10330	18.2187	16	0	Fungi								86
ASV97	263	10322	18.2046	5	0	Fungi	Ascomycota	Dothideomycetes	Pleosporales	Pleosporaceae	Alternaria	Alternaria_infectoria								ASV97	263	10322	18.2046	5	0	Fungi								87
ASV98	52	10095	17.8042	2	0	Fungi	Basidiomycota	Tremellomycetes	Filobasidiales	Filobasidiaceae	Filobasidium	Filobasidium_floriforme								ASV98	52	10095	17.8042	2	0	Fungi								88
ASV99	435	10064	17.7496	11	6	Fungi	Ascomycota	Saccharomycetes	Saccharomycetales	Saccharomycetales	Candida	Candida_sake								ASV99	435	10064	17.7496	11	6	Fungi								89
ASV100	88	9964	17.5732	30.5	0	Fungi	Basidiomycota	Cystobasidiomycetes	Cystobasidiomycetes	Symmetrosporaceae	Symmetrospora	Symmetrospora_coprosmae								ASV100	88	9964	17.5732	30.5	0	Fungi						sedis		90
ASV101	55	9923	17.5009	18	0	Fungi	Basidiomycota	Tremellomycetes	Tremellales	Bulleribasidiaceae	Vishniacozyma	Vishniacozyma_victoriae								ASV101	55	9923	17.5009	18	0	Fungi								91
ASV102	151	9815	17.3104	4	0	Fungi	Basidiomycota	Microbotryomycetes	Sporidiobolales	Sporidiobolaceae	Sporobolomyces	Sporobolomyces_roseus								ASV102	151	9815	17.3104	4	0	Fungi								92
ASV103	47	9772	17.2346	21	0	Fungi	Basidiomycota	Tremellomycetes	Cystofilobasidiales	Cystofilobasidiaceae	Cystofilobasidium	Cystofilobasidium_macerans								ASV103	47	9772	17.2346	21	0	Fungi								93
ASV104	53	9631	16.9859	1	0	Fungi	Ascomycota	Leotiomycetes	Helotiales	Helotiaceae	Articulospora	Articulospora_proliferata								ASV104	53	9631	16.9859	1	0	Fungi								94
ASV105	66	9075	16.0053	47.5	0	Fungi	Basidiomycota	Tremellomycetes	Tremellales	Bulleribasidiaceae	Vishniacozyma	Vishniacozyma_dimennae								ASV105	66	9075	16.0053	47.5	0	Fungi								95
ASV106	211	9021	15.9101	10	0	Fungi	Ascomycota	Dothideomycetes	Capnodiales	Cladosporiaceae	Cladosporium	Cladosporium_halotolerans								ASV106	211	9021	15.9101	10	0	Fungi								96
ASV107	105	8968	15.8166	11	0	Fungi	Ascomycota	Dothideomycetes	Pleosporales	Pleosporaceae	Pyrenophora	Pyrenophora_avenae								ASV107	105	8968	15.8166	11	0	Fungi								97
ASV108	43	8952	15.7884	1	0	Fungi	Basidiomycota	Tremellomycetes	Trichosporonales	Trichosporonaceae	Cutaneotrichosporon	Cutaneotrichosporon_moniliiforme								ASV108	43	8952	15.7884	1	0	Fungi								98
ASV109	9	8937	15.7619	1	0	Fungi	Basidiomycota	Agaricomycetes	Agaricomycetes	Agaricomycetes	Agaricomycetes	Agaricomycetes_ASV109								ASV109	9	8937	15.7619	1	0	Fungi								99
ASV110	103	8880	15.6614	2	0	Fungi	Basidiomycota	Wallemiomycetes	Wallemiales	Wallemiaceae	Wallemia	Wallemia_ASV110								ASV110	103	8880	15.6614	2	0	Fungi								100
ASV111	174	8740	15.4145	2	0	Fungi	Ascomycota	Dothideomycetes	Pleosporales	Pleosporaceae	Alternaria	Alternaria_infectoria								ASV111	174	8740	15.4145	2	0	Fungi								101
ASV112	30	8732	15.4004	1	0	Fungi	Basidiomycota	Cystobasidiomycetes	Cystobasidiales	Cystobasidiaceae	Cystobasidium	Cystobasidium_slooffiae								ASV112	30	8732	15.4004	1	0	Fungi								102
ASV113	81	8725	15.388	9	0	Fungi	Ascomycota	Dothideomycetes	Pleosporales	Phaeosphaeriaceae	Chaetosphaeronema	Chaetosphaeronema_ASV113								ASV113	81	8725	15.388	9	0	Fungi								103
ASV114	56	8707	15.3563	1	0	Fungi	Basidiomycota	Cystobasidiomycetes	Cystobasidiales	Cystobasidiaceae	Cystobasidium	Cystobasidium_pinicola								ASV114	56	8707	15.3563	1	0	Fungi								104
ASV115	40	8646	15.2487	6.5	0	Fungi	Ascomycota	Dothideomycetes	Capnodiales	Cladosporiaceae	Toxicocladosporium	Toxicocladosporium_irritans								ASV115	40	8646	15.2487	6.5	0	Fungi								105
ASV116	92	8125	14.3298	1	0	Fungi	Ascomycota	Dothideomycetes	Capnodiales	Capnodiales	Capnodiales	Capnodiales_ASV116								ASV116	92	8125	14.3298	1	0	Fungi								106
ASV118	35	7898	13.9295	1	0	Fungi	Fungi	Fungi	Fungi	Fungi	Fungi	Fungi_ASV118								ASV118	35	7898	13.9295	1	0	Fungi		ASV118	ASV118					107
ASV119	212	7882	13.9012	8.5	0	Fungi	Basidiomycota	Microbotryomycetes	Sporidiobolales	Sporidiobolaceae	Sporobolomyces	Sporobolomyces_roseus								ASV119	212	7882	13.9012	8.5	0	Fungi								108
ASV120	66	7836	13.8201	5	0	Fungi	Ascomycota	Dothideomycetes	Dothideales	Aureobasidiaceae	Aureobasidium	Aureobasidium_pullulans								ASV120	66	7836	13.8201	5	0	Fungi								109
ASV121	222	7609	13.4198	4	0	Fungi	Ascomycota	Dothideomycetes	Pleosporales	Pleosporaceae	Alternaria	Alternaria_infectoria								ASV121	222	7609	13.4198	4	0	Fungi								110
ASV122	29	7583	13.3739	1	0	Fungi	Ascomycota	Dothideomycetes	Capnodiales	Cladosporiaceae	Cladosporium	Cladosporium_ramotenellum								ASV122	29	7583	13.3739	1	0	Fungi								111
ASV123	48	7523	13.2681	1	0	Fungi	Ascomycota	Sordariomycetes	Xylariales	Microdochiaceae	Microdochium	Microdochium_ASV123								ASV123	48	7523	13.2681	1	0	Fungi								112
ASV124	54	7440	13.1217	1	0	Fungi	Ascomycota	Dothideomycetes	Pleosporales	Phaeosphaeriaceae	Septoriella	Septoriella_hirta								ASV124	54	7440	13.1217	1	0	Fungi								113
ASV126	365	7247	12.7813	7	2	Fungi	Ascomycota	Dothideomycetes	Capnodiales	Cladosporiaceae	Cladosporium	Cladosporium_delicatulum								ASV126	365	7247	12.7813	7	2	Fungi								114
ASV127	27	7013	12.3686	1	0	Fungi	Basidiomycota	Microbotryomycetes	Sporidiobolales	Sporidiobolaceae	Sporobolomyces	Sporobolomyces_roseus								ASV127	27	7013	12.3686	1	0	Fungi								115
ASV128	37	6990	12.328	6	0	Fungi	Ascomycota	Sordariomycetes	Hypocreales	Nectriaceae	Gibberella	Gibberella_intricans								ASV128	37	6990	12.328	6	0	Fungi								116
ASV129	61	6837	12.0582	11	0	Fungi	Basidiomycota	Tremellomycetes	Tremellales	Bulleribasidiaceae	Vishniacozyma	Vishniacozyma_victoriae								ASV129	61	6837	12.0582	11	0	Fungi								117
ASV130	172	6678	11.7778	3	0	Fungi	Ascomycota	Dothideomycetes	Pleosporales	Pleosporaceae	Alternaria	Alternaria_infectoria								ASV130	172	6678	11.7778	3	0	Fungi								118
ASV131	112	6536	11.5273	6	0	Fungi	Ascomycota	Dothideomycetes	Pleosporales	Pleosporaceae	Alternaria	Alternaria_infectoria								ASV131	112	6536	11.5273	6	0	Fungi								119
ASV132	114	6529	11.515	17	0	Fungi	Ascomycota	Dothideomycetes	Capnodiales	Cladosporiaceae	Cladosporium	Cladosporium_halotolerans								ASV132	114	6529	11.515	17	0	Fungi								120
ASV134	48	6500	11.4638	1	0	Fungi	Basidiomycota	Tremellomycetes	Filobasidiales	Filobasidiaceae	Filobasidium	Filobasidium_ASV134								ASV134	48	6500	11.4638	1	0	Fungi								121
ASV135	233	6477	11.4233	5	0	Fungi	Ascomycota	Dothideomycetes	Capnodiales	Mycosphaerellaceae	Mycosphaerella	Mycosphaerella_tassiana								ASV135	233	6477	11.4233	5	0	Fungi								122
ASV136	210	6217	10.9647	6	0	Fungi	Ascomycota	Dothideomycetes	Pleosporales	Pleosporaceae	Alternaria	Alternaria_infectoria								ASV136	210	6217	10.9647	6	0	Fungi								123
ASV137	94	6147	10.8413	23	0	Fungi	Ascomycota	Eurotiomycetes	Eurotiales	Aspergillaceae	Penicillium	Penicillium_astrolabium								ASV137	94	6147	10.8413	23	0	Fungi								124
ASV138	44	6099	10.7566	2	0	Fungi	Ascomycota	Dothideomycetes	Pleosporales	Phaeosphaeriaceae	Phaeosphaeriaceae	Phaeosphaeriaceae_ASV138								ASV138	44	6099	10.7566	2	0	Fungi								125
ASV139	43	6032	10.6384	31	0	Fungi	Basidiomycota	Cystobasidiomycetes	Cystobasidiomycetes	Symmetrosporaceae	Symmetrospora	Symmetrospora_ASV139								ASV139	43	6032	10.6384	31	0	Fungi						sedis		126
ASV140	29	5895	10.3968	1	0	Fungi	Ascomycota	Dothideomycetes	Pleosporales	Pleosporaceae	Comoclathris	Comoclathris_spartii								ASV140	29	5895	10.3968	1	0	Fungi								127
ASV141	29	5774	10.1834	2	0	Fungi	Ascomycota	Dothideomycetes	Pleosporales	Didymellaceae	Didymellaceae	Didymellaceae_ASV141								ASV141	29	5774	10.1834	2	0	Fungi								128
ASV142	81	5548	9.78483	24	0	Fungi	Ascomycota	Eurotiomycetes	Eurotiales	Aspergillaceae	Aspergillus	Aspergillus_sydowii								ASV142	81	5548	9.78483	24	0	Fungi								129
ASV143	31	5510	9.71781	1	0	Fungi	Ascomycota	Dothideomycetes	Pleosporales	Sporormiaceae	Sporormiaceae	Sporormiaceae_ASV143								ASV143	31	5510	9.71781	1	0	Fungi								130
ASV144	130	5456	9.62257	2	0	Fungi	Ascomycota	Dothideomycetes	Pleosporales	Pleosporaceae	Alternaria	Alternaria_ASV144								ASV144	130	5456	9.62257	2	0	Fungi								131
ASV145	38	5443	9.59965	3.5	0	Fungi	Ascomycota	Sordariomycetes	Xylariales	Hyponectriaceae	Monographella	Monographella_nivalis								ASV145	38	5443	9.59965	3.5	0	Fungi								132
ASV146	48	5416	9.55203	2.5	0	Fungi	Ascomycota	Dothideomycetes	Pleosporales	Pleosporaceae	Alternaria	Alternaria_eureka								ASV146	48	5416	9.55203	2.5	0	Fungi								133
ASV147	14	5342	9.42152	1	0	Fungi	Basidiomycota	Agaricomycetes	Agaricales	Schizophyllaceae	Schizophyllum	Schizophyllum_commune								ASV147	14	5342	9.42152	1	0	Fungi								134
ASV148	64	5279	9.31041	2.5	0	Fungi	Ascomycota	Eurotiomycetes	Eurotiales	Aspergillaceae	Aspergillus	Aspergillus_ruber								ASV148	64	5279	9.31041	2.5	0	Fungi								135
ASV149	72	5255	9.26808	17	0	Fungi	Ascomycota	Eurotiomycetes	Eurotiales	Aspergillaceae	Aspergillus	Aspergillus_ASV149								ASV149	72	5255	9.26808	17	0	Fungi								136
ASV150	49	5250	9.25926	2	0	Fungi	Ascomycota	Dothideomycetes	Pleosporales	Pleosporaceae	Alternaria	Alternaria_eureka								ASV150	49	5250	9.25926	2	0	Fungi								137
ASV151	26	5222	9.20988	1	0	Fungi	Basidiomycota	Tremellomycetes	Filobasidiales	Filobasidiaceae	Naganishia	Naganishia_albida								ASV151	26	5222	9.20988	1	0	Fungi								138
ASV152	76	5190	9.15344	15	0	Fungi	Ascomycota	Leotiomycetes	Helotiales	Helotiales	Trimmatostroma	Trimmatostroma_salinum								ASV152	76	5190	9.15344	15	0	Fungi								139
ASV153	41	5170	9.11817	7	0	Fungi	Basidiomycota	Wallemiomycetes	Wallemiales	Wallemiaceae	Wallemia	Wallemia_hederae								ASV153	41	5170	9.11817	7	0	Fungi								140
ASV154	22	5163	9.10582	1	0	Fungi	Basidiomycota	Agaricomycetes	Agaricomycetes	Agaricomycetes	Agaricomycetes	Agaricomycetes_ASV154								ASV154	22	5163	9.10582	1	0	Fungi								141
ASV155	16	5138	9.06173	1	0	Fungi	Ascomycota	Sordariomycetes	Hypocreales	Nectriaceae	Fusicolla	Fusicolla_ASV155								ASV155	16	5138	9.06173	1	0	Fungi								142
ASV156	31	4958	8.74427	9	0	Fungi	Basidiomycota	Agaricomycetes	Agaricomycetes	Agaricomycetes	Agaricomycetes	Agaricomycetes_ASV156								ASV156	31	4958	8.74427	9	0	Fungi								143
ASV157	30	4946	8.7231	2	0	Fungi	Basidiomycota	Tremellomycetes	Filobasidiales	Filobasidiaceae	Naganishia	Naganishia_albida								ASV157	30	4946	8.7231	2	0	Fungi								144
ASV158	51	4911	8.66138	63	0	Fungi	Basidiomycota	Cystobasidiomycetes	Cystobasidiales	Cystobasidiaceae	Cystobasidium	Cystobasidium_pinicola								ASV158	51	4911	8.66138	63	0	Fungi								145
ASV161	70	4718	8.32099	9.5	0	Fungi	Ascomycota	Leotiomycetes	Erysiphales	Erysiphaceae	Blumeria	Blumeria_graminis								ASV161	70	4718	8.32099	9.5	0	Fungi								146
ASV162	16	4661	8.22046	30.5	0	Fungi	Ascomycota	Dothideomycetes	Pleosporales	Phaeosphaeriaceae	Phaeosphaeriaceae	Phaeosphaeriaceae_ASV162								ASV162	16	4661	8.22046	30.5	0	Fungi								147
ASV163	45	4646	8.194	16	0	Fungi	Ascomycota	Dothideomycetes	Pleosporales	Pleosporaceae	Alternaria	Alternaria_infectoria								ASV163	45	4646	8.194	16	0	Fungi								148
ASV164	42	4641	8.18519	16	0	Fungi	Basidiomycota	Microbotryomycetes	Sporidiobolales	Sporidiobolaceae	Sporobolomyces	Sporobolomyces_symmetricus								ASV164	42	4641	8.18519	16	0	Fungi								149
ASV165	13	4641	8.18519	1	0	Fungi	Ascomycota	Taphrinomycetes	Taphrinales	Taphrinaceae	Taphrina	Taphrina_ASV165								ASV165	13	4641	8.18519	1	0	Fungi								150
ASV166	68	4625	8.15697	3	0	Fungi	Basidiomycota	Tremellomycetes	Tremellales	Bulleribasidiaceae	Vishniacozyma	Vishniacozyma_heimaeyensis								ASV166	68	4625	8.15697	3	0	Fungi								151
ASV167	38	4617	8.14286	2	0	Fungi	Basidiomycota	Tremellomycetes	Filobasidiales	Filobasidiaceae	Naganishia	Naganishia_diffluens								ASV167	38	4617	8.14286	2	0	Fungi								152
ASV168	57	4581	8.07937	8	0	Fungi	Ascomycota	Dothideomycetes	Pleosporales	Pleosporales	Pleosporales	Pleosporales_ASV168								ASV168	57	4581	8.07937	8	0	Fungi								153
ASV169	20	4530	7.98942	1	0	Fungi	Ascomycota	Saccharomycetes	Saccharomycetales	Saccharomycetales	Candida	Candida_railenensis								ASV169	20	4530	7.98942	1	0	Fungi							sedis	154
ASV170	53	4475	7.89242	12	0	Fungi	Ascomycota	Dothideomycetes	Capnodiales	Capnodiales	Phaeotheca	Phaeotheca_triangularis								ASV170	53	4475	7.89242	12	0	Fungi							sedis	155
ASV171	30	4471	7.88536	1	0	Fungi	Ascomycota	Dothideomycetes	Dothideomycetes	Dothideomycetes	Dothideomycetes	Dothideomycetes_ASV171								ASV171	30	4471	7.88536	1	0	Fungi								156
ASV172	67	4398	7.75661	12	0	Fungi	Basidiomycota	Tremellomycetes	Tremellales	Bulleribasidiaceae	Vishniacozyma	Vishniacozyma_victoriae								ASV172	67	4398	7.75661	12	0	Fungi								157
ASV173	65	4369	7.70547	19	0	Fungi	Ascomycota	Eurotiomycetes	Eurotiales	Aspergillaceae	Aspergillus	Aspergillus_proliferans								ASV173	65	4369	7.70547	19	0	Fungi								158
ASV174	71	4338	7.65079	18	0	Fungi	Ascomycota	Dothideomycetes	Capnodiales	Cladosporiaceae	Verrucocladosporium	Verrucocladosporium_dirinae								ASV174	71	4338	7.65079	18	0	Fungi								159
ASV176	15	4321	7.62081	27	0	Fungi	Basidiomycota	Microbotryomycetes	Sporidiobolales	Sporidiobolaceae	Rhodosporidiobolus	Rhodosporidiobolus_colostri								ASV176	15	4321	7.62081	27	0	Fungi								160
ASV177	144	4287	7.56085	2	0	Fungi	Ascomycota	Dothideomycetes	Pleosporales	Pleosporaceae	Alternaria	Alternaria_infectoria								ASV177	144	4287	7.56085	2	0	Fungi								161
ASV178	171	4172	7.35802	7	0	Fungi	Basidiomycota	Tremellomycetes	Filobasidiales	Filobasidiaceae	Filobasidium	Filobasidium_ASV178								ASV178	171	4172	7.35802	7	0	Fungi								162
ASV179	25	4161	7.33862	28	0	Fungi	Ascomycota	Dothideomycetes	Pleosporales	Pleosporaceae	Alternaria	Alternaria_breviramosa								ASV179	25	4161	7.33862	28	0	Fungi								163
ASV180	177	4159	7.3351	8	0	Fungi	Basidiomycota	Tremellomycetes	Tremellales	Bulleribasidiaceae	Vishniacozyma	Vishniacozyma_carnescens								ASV180	177	4159	7.3351	8	0	Fungi								164
ASV181	23	4117	7.26102	3	0	Fungi	Basidiomycota	Agaricomycetes	Agaricales	Tricholomataceae	Fayodia	Fayodia_gracilipes								ASV181	23	4117	7.26102	3	0	Fungi								165
ASV182	37	4105	7.23986	20	0	Fungi	Ascomycota	Dothideomycetes	Pleosporales	Didymellaceae	Epicoccum	Epicoccum_nigrum								ASV182	37	4105	7.23986	20	0	Fungi								166
ASV183	50	4068	7.1746	10.5	0	Fungi	Ascomycota	Leotiomycetes	Helotiales	Helotiaceae	Crocicreas	Crocicreas_ASV183								ASV183	50	4068	7.1746	10.5	0	Fungi								167
ASV184	85	3933	6.93651	5	0	Fungi	Ascomycota	Sordariomycetes	Hypocreales	Hypocreales	Acremonium	Acremonium_ASV184								ASV184	85	3933	6.93651	5	0	Fungi							sedis	168
ASV185	118	3801	6.7037	11	0	Fungi	Basidiomycota	Tremellomycetes	Filobasidiales	Filobasidiaceae	Filobasidium	Filobasidium_ASV185								ASV185	118	3801	6.7037	11	0	Fungi								169
ASV186	40	3770	6.64903	20.5	0	Fungi	Ascomycota	Sordariomycetes	Trichosphaeriales	Trichosphaeriaceae	Nigrospora	Nigrospora_oryzae								ASV186	40	3770	6.64903	20.5	0	Fungi								170
ASV187	26	3710	6.54321	1	0	Fungi	Ascomycota	Dothideomycetes	Pleosporales	Pleosporales	Pleosporales	Pleosporales_ASV187								ASV187	26	3710	6.54321	1	0	Fungi								171
ASV188	22	3702	6.5291	3	0	Fungi	Ascomycota	Eurotiomycetes	Eurotiales	Aspergillaceae	Aspergillus	Aspergillus_penicillioides								ASV188	22	3702	6.5291	3	0	Fungi								172
ASV189	109	3678	6.48677	15	0	Fungi	Ascomycota	Eurotiomycetes	Eurotiales	Aspergillaceae	Aspergillus	Aspergillus_sydowii								ASV189	109	3678	6.48677	15	0	Fungi								173
ASV190	372	3663	6.46032	5	2	Fungi	Ascomycota	Saccharomycetes	Saccharomycetales	Saccharomycetales	Candida	Candida_sake								ASV190	372	3663	6.46032	5	2	Fungi								174
ASV191	14	3629	6.40035	1	0	Fungi	Ascomycota	Saccharomycetes	Saccharomycetales	Pichiaceae	Pichia	Pichia_kluyveri								ASV191	14	3629	6.40035	1	0	Fungi								175
ASV192	40	3612	6.37037	17	0	Fungi	Basidiomycota	Microbotryomycetes	Sporidiobolales	Sporidiobolaceae	Rhodotorula	Rhodotorula_graminis								ASV192	40	3612	6.37037	17	0	Fungi								176
ASV193	31	3596	6.34215	3	0	Fungi	Ascomycota	Dothideomycetes	Pleosporales	Pleosporaceae	Alternaria	Alternaria_eureka								ASV193	31	3596	6.34215	3	0	Fungi								177
ASV194	26	3557	6.27337	2.5	0	Fungi	Fungi	Fungi	Fungi	Fungi	Fungi	Fungi_ASV194								ASV194	26	3557	6.27337	2.5	0	Fungi		ASV194	ASV194					178
ASV195	8	3554	6.26808	1	0	Fungi	Ascomycota	Saccharomycetes	Saccharomycetales	Saccharomycetales	Diutina	Diutina_catenulata								ASV195	8	3554	6.26808	1	0	Fungi							sedis	179
ASV196	77	3344	5.89771	23	0	Fungi	Ascomycota	Dothideomycetes	Capnodiales	Neodevriesiaceae	Neodevriesia	Neodevriesia_ASV196								ASV196	77	3344	5.89771	23	0	Fungi								180
ASV197	15	3341	5.89242	1	0	Fungi	Ascomycota	Ascomycota	Ascomycota	Ascomycota	Ascomycota	Ascomycota_ASV197								ASV197	15	3341	5.89242	1	0	Fungi			ASV197					181
ASV198	12	3300	5.82011	1	0	Fungi	Mortierellomycota	Mortierellomycetes	Mortierellales	Mortierellaceae	Mortierella	Mortierella_ASV198								ASV198	12	3300	5.82011	1	0	Fungi								182
ASV199	307	3265	5.75838	4	1	Fungi	Ascomycota	Dothideomycetes	Capnodiales	Capnodiales	Capnodiales	Capnodiales_ASV199								ASV199	307	3265	5.75838	4	1	Fungi								183
ASV200	15	3259	5.7478	14	0	Fungi	Basidiomycota	Tremellomycetes	Cystofilobasidiales	Mrakiaceae	Udeniomyces	Udeniomyces_megalosporus								ASV200	15	3259	5.7478	14	0	Fungi								184
ASV201	43	3247	5.72663	16	0	Fungi	Basidiomycota	Tremellomycetes	Tremellales	Bulleribasidiaceae	Dioszegia	Dioszegia_buhagiarii								ASV201	43	3247	5.72663	16	0	Fungi								185
ASV202	43	3236	5.70723	14	0	Fungi	Ascomycota	Dothideomycetes	Capnodiales	Mycosphaerellaceae	Ramularia	Ramularia_eucalypti								ASV202	43	3236	5.70723	14	0	Fungi								186
ASV203	10	3213	5.66667	1	0	Fungi	Basidiomycota	Cystobasidiomycetes	Erythrobasidiales	Erythrobasidiaceae	Erythrobasidium	Erythrobasidium_hasegawianum								ASV203	10	3213	5.66667	1	0	Fungi								187
ASV204	12	3202	5.64727	1	0	Fungi	Basidiomycota	Microbotryomycetes	Sporidiobolales	Sporidiobolales	Rhodotorula	Rhodotorula_slooffiae								ASV204	12	3202	5.64727	1	0	Fungi								188
ASV205	20	3174	5.59788	2	0	Fungi	Ascomycota	Dothideomycetes	Dothideomycetes	Dothideomycetes	Dothideomycetes	Dothideomycetes_ASV205								ASV205	20	3174	5.59788	2	0	Fungi								189
ASV206	42	3098	5.46384	3.5	0	Fungi	Ascomycota	Taphrinomycetes	Taphrinales	Protomycetaceae	Protomyces	Protomyces_inouyei								ASV206	42	3098	5.46384	3.5	0	Fungi								190
ASV207	360	3081	5.43386	5	2	Fungi	Ascomycota	Saccharomycetes	Saccharomycetales	Saccharomycetales	Candida	Candida_sake								ASV207	360	3081	5.43386	5	2	Fungi								191
ASV208	354	3075	5.42328	5	2	Fungi	Ascomycota	Saccharomycetes	Saccharomycetales	Saccharomycetales	Candida	Candida_sake								ASV208	354	3075	5.42328	5	2	Fungi								192
ASV209	131	3071	5.41623	6	0	Fungi	Ascomycota	Dothideomycetes	Pleosporales	Pleosporaceae	Alternaria	Alternaria_infectoria								ASV209	131	3071	5.41623	6	0	Fungi								193
ASV210	30	3064	5.40388	5	0	Fungi	Ascomycota	Dothideomycetes	Pleosporales	Pleosporaceae	Paradendryphiella	Paradendryphiella_arenariae								ASV210	30	3064	5.40388	5	0	Fungi								194
ASV211	15	3062	5.40035	1	0	Fungi	Fungi	Fungi	Fungi	Fungi	Fungi	Fungi_ASV211								ASV211	15	3062	5.40035	1	0	Fungi		ASV211	ASV211					195
ASV212	69	3057	5.39153	1	0	Fungi	Basidiomycota	Tremellomycetes	Tremellales	Bulleribasidiaceae	Vishniacozyma	Vishniacozyma_carnescens								ASV212	69	3057	5.39153	1	0	Fungi								196
ASV213	23	3004	5.29806	9	0	Fungi	Basidiomycota	Microbotryomycetes	Sporidiobolales	Sporidiobolaceae	Sporobolomyces	Sporobolomyces_salicinus								ASV213	23	3004	5.29806	9	0	Fungi								197
ASV214	93	2997	5.28571	4	0	Fungi	Ascomycota	Dothideomycetes	Dothideales	Aureobasidiaceae	Aureobasidium	Aureobasidium_pullulans								ASV214	93	2997	5.28571	4	0	Fungi								198
ASV215	71	2985	5.26455	12	0	Fungi	Ascomycota	Dothideomycetes	Pleosporales	Phaeosphaeriaceae	Phaeosphaeria	Phaeosphaeria_juncicola								ASV215	71	2985	5.26455	12	0	Fungi								199
ASV216	49	2980	5.25573	11	0	Fungi	Ascomycota	Eurotiomycetes	Eurotiales	Aspergillaceae	Aspergillus	Aspergillus_proliferans								ASV216	49	2980	5.25573	11	0	Fungi								200
ASV217	7	2972	5.24162	1	0	Fungi	Ascomycota	Sordariomycetes	Sordariales	Sordariales	Sordariales	Sordariales_ASV217								ASV217	7	2972	5.24162	1	0	Fungi								201
ASV218	42	2959	5.21869	7.5	0	Fungi	Ascomycota	Dothideomycetes	Pleosporales	Didymellaceae	Didymella	Didymella_ASV218								ASV218	42	2959	5.21869	7.5	0	Fungi								202
ASV219	39	2956	5.2134	29	0	Fungi	Ascomycota	Dothideomycetes	Pleosporales	Pleosporaceae	Alternaria	Alternaria_ASV219								ASV219	39	2956	5.2134	29	0	Fungi								203
ASV220	14	2918	5.14638	5	0	Fungi	Ascomycota	Pezizomycetes	Pezizales	Pezizales	Pezizales	Pezizales_ASV220								ASV220	14	2918	5.14638	5	0	Fungi								204
ASV221	364	2913	5.13757	4	2	Fungi	Ascomycota	Saccharomycetes	Saccharomycetales	Saccharomycetales	Candida	Candida_sake								ASV221	364	2913	5.13757	4	2	Fungi								205
ASV222	89	2846	5.0194	2	0	Fungi	Ascomycota	Dothideomycetes	Capnodiales	Mycosphaerellaceae	Mycosphaerella	Mycosphaerella_tassiana								ASV222	89	2846	5.0194	2	0	Fungi								206
ASV223	27	2818	4.97002	1	0	Fungi	Ascomycota	Dothideomycetes	Pleosporales	Pleosporaceae	Alternaria	Alternaria_infectoria								ASV223	27	2818	4.97002	1	0	Fungi								207
ASV225	130	2798	4.93474	2	0	Fungi	Ascomycota	Dothideomycetes	Capnodiales	Cladosporiaceae	Cladosporium	Cladosporium_delicatulum								ASV225	130	2798	4.93474	2	0	Fungi								208
ASV226	38	2788	4.91711	1	0	Fungi	Ascomycota	Dothideomycetes	Pleosporales	Cucurbitariaceae	Pyrenochaeta	Pyrenochaeta_ASV226								ASV226	38	2788	4.91711	1	0	Fungi								209
ASV227	4	2746	4.84303	1	0	Fungi	Ascomycota	Saccharomycetes	Saccharomycetales	Pichiaceae	Pichia	Pichia_kluyveri								ASV227	4	2746	4.84303	1	0	Fungi								210
ASV228	12	2728	4.81129	36.5	0	Fungi	Ascomycota	Dothideomycetes	Capnodiales	Mycosphaerellaceae	Zymoseptoria	Zymoseptoria_brevis								ASV228	12	2728	4.81129	36.5	0	Fungi								211
ASV229	61	2707	4.77425	2	0	Fungi	Basidiomycota	Tremellomycetes	Filobasidiales	Filobasidiaceae	Filobasidium	Filobasidium_ASV229								ASV229	61	2707	4.77425	2	0	Fungi								212
ASV230	8	2692	4.7478	3	0	Fungi	Basidiomycota	Basidiomycota	Basidiomycota	Basidiomycota	Basidiomycota	Basidiomycota_ASV230								ASV230	8	2692	4.7478	3	0	Fungi			ASV230					213
ASV231	18	2658	4.68783	1	0	Fungi	Ascomycota	Ascomycota	Ascomycota	Ascomycota	Ascomycota	Ascomycota_ASV231								ASV231	18	2658	4.68783	1	0	Fungi			ASV231					214
ASV232	20	2646	4.66667	1	0	Fungi	Ascomycota	Leotiomycetes	Helotiales	Helotiaceae	Articulospora	Articulospora_proliferata								ASV232	20	2646	4.66667	1	0	Fungi								215
ASV233	66	2624	4.62787	16	0	Fungi	Ascomycota	Dothideomycetes	Capnodiales	Cladosporiaceae	Cladosporium	Cladosporium_dominicanum								ASV233	66	2624	4.62787	16	0	Fungi								216
ASV234	26	2623	4.6261	8.5	0	Fungi	Basidiomycota	Agaricomycetes	Agaricomycetes	Agaricomycetes	Agaricomycetes	Agaricomycetes_ASV234								ASV234	26	2623	4.6261	8.5	0	Fungi								217
ASV235	10	2609	4.60141	2.5	0	Fungi	Ascomycota	Dothideomycetes	Pleosporales	Pleosporaceae	Alternaria	Alternaria_chlamydosporigena								ASV235	10	2609	4.60141	2.5	0	Fungi								218
ASV236	10	2585	4.55908	54	0	Fungi	Fungi	Fungi	Fungi	Fungi	Fungi	Fungi_ASV236								ASV236	10	2585	4.55908	54	0	Fungi		ASV236	ASV236					219
ASV237	328	2551	4.49912	5	1	Fungi	Ascomycota	Saccharomycetes	Saccharomycetales	Saccharomycetales	Candida	Candida_sake								ASV237	328	2551	4.49912	5	1	Fungi								220
ASV238	212	2547	4.49206	4	0	Fungi	Ascomycota	Dothideomycetes	Capnodiales	Cladosporiaceae	Cladosporium	Cladosporium_ramotenellum								ASV238	212	2547	4.49206	4	0	Fungi								221
ASV239	38	2519	4.44268	16.5	0	Fungi	Ascomycota	Leotiomycetes	Helotiales	Helotiales	Trimmatostroma	Trimmatostroma_salinum								ASV239	38	2519	4.44268	16.5	0	Fungi								222
ASV240	18	2502	4.4127	1.5	0	Fungi	Basidiomycota	Tremellomycetes	Cystofilobasidiales	Cystofilobasidiaceae	Cystofilobasidium	Cystofilobasidium_macerans								ASV240	18	2502	4.4127	1.5	0	Fungi								223
ASV241	10	2499	4.40741	1	0	Fungi	Ascomycota	Dothideomycetes	Pleosporales	Pleosporaceae	Pyrenophora	Pyrenophora_ASV241								ASV241	10	2499	4.40741	1	0	Fungi								224
ASV242	19	2490	4.39153	1	0	Fungi	Ascomycota	Dothideomycetes	Pleosporales	Phaeosphaeriaceae	Septoriella	Septoriella_hirta								ASV242	19	2490	4.39153	1	0	Fungi								225
ASV243	9	2487	4.38624	1	0	Fungi	Ascomycota	Saccharomycetes	Saccharomycetales	Pichiaceae	Pichia	Pichia_kluyveri								ASV243	9	2487	4.38624	1	0	Fungi								226
ASV244	14	2480	4.3739	41.5	0	Fungi	Ascomycota	Dothideomycetes	Pleosporales	Didymellaceae	Stagonosporopsis	Stagonosporopsis_ASV244								ASV244	14	2480	4.3739	41.5	0	Fungi								227
ASV245	27	2476	4.36684	25	0	Fungi	Basidiomycota	Tremellomycetes	Filobasidiales	Filobasidiaceae	Naganishia	Naganishia_albida								ASV245	27	2476	4.36684	25	0	Fungi								228
ASV246	26	2453	4.32628	29.5	0	Fungi	Basidiomycota	Agaricomycetes	Agaricomycetes	Agaricomycetes	Agaricomycetes	Agaricomycetes_ASV246								ASV246	26	2453	4.32628	29.5	0	Fungi								229
ASV247	350	2427	4.28042	4	1	Fungi	Ascomycota	Saccharomycetes	Saccharomycetales	Saccharomycetales	Candida	Candida_sake								ASV247	350	2427	4.28042	4	1	Fungi								230
ASV248	36	2409	4.24868	56.5	0	Fungi	Ascomycota	Ascomycota	Ascomycota	Ascomycota	Ascomycota	Ascomycota_ASV248								ASV248	36	2409	4.24868	56.5	0	Fungi			ASV248					231
ASV249	16	2393	4.22046	1	0	Fungi	Ascomycota	Dothideomycetes	Capnodiales	Neodevriesiaceae	Neodevriesia	Neodevriesia_bulbillosa								ASV249	16	2393	4.22046	1	0	Fungi								232
ASV250	306	2384	4.20459	4	1	Fungi	Ascomycota	Saccharomycetes	Saccharomycetales	Saccharomycetales	Candida	Candida_sake								ASV250	306	2384	4.20459	4	1	Fungi								233
ASV251	79	2369	4.17813	17	0	Fungi	Ascomycota	Ascomycota	Ascomycota	Ascomycota	Ascomycota	Ascomycota_ASV251								ASV251	79	2369	4.17813	17	0	Fungi			ASV251					234
ASV252	37	2362	4.16578	2	0	Fungi	Ascomycota	Dothideomycetes	Pleosporales	Phaeosphaeriaceae	Phaeosphaeriaceae	Phaeosphaeriaceae_ASV252								ASV252	37	2362	4.16578	2	0	Fungi								235
ASV253	9	2347	4.13933	14	0	Fungi	Ascomycota	Sordariomycetes	Hypocreales	Nectriaceae	Gibberella	Gibberella_baccata								ASV253	9	2347	4.13933	14	0	Fungi								236
ASV254	22	2322	4.09524	3	0	Fungi	Basidiomycota	Tremellomycetes	Tremellales	Bulleribasidiaceae	Vishniacozyma	Vishniacozyma_dimennae								ASV254	22	2322	4.09524	3	0	Fungi								237
ASV255	75	2317	4.08642	9	0	Fungi	Ascomycota	Eurotiomycetes	Eurotiales	Aspergillaceae	Penicillium	Penicillium_astrolabium								ASV255	75	2317	4.08642	9	0	Fungi								238
ASV256	90	2312	4.0776	11	0	Fungi	Ascomycota	Ascomycota	Ascomycota	Ascomycota	Ascomycota	Ascomycota_ASV256								ASV256	90	2312	4.0776	11	0	Fungi			ASV256					239
ASV258	20	2269	4.00176	59	0	Fungi	Ascomycota	Saccharomycetes	Saccharomycetales	Saccharomycetales	Diutina	Diutina_mesorugosa								ASV258	20	2269	4.00176	59	0	Fungi							sedis	240
ASV259	19	2269	4.00176	8	0	Fungi	Ascomycota	Dothideomycetes	Pleosporales	Didymellaceae	Didymellaceae	Didymellaceae_ASV259								ASV259	19	2269	4.00176	8	0	Fungi								241
ASV260	318	2247	3.96296	4	1	Fungi	Ascomycota	Saccharomycetes	Saccharomycetales	Saccharomycetales	Candida	Candida_sake								ASV260	318	2247	3.96296	4	1	Fungi								242
ASV261	9	2239	3.94885	1	0	Fungi	Ascomycota	Dothideomycetes	Pleosporales	Didymellaceae	Epicoccum	Epicoccum_plurivorum								ASV261	9	2239	3.94885	1	0	Fungi								243
ASV262	19	2224	3.9224	29	0	Fungi	Basidiomycota	Tremellomycetes	Tremellales	Bulleribasidiaceae	Vishniacozyma	Vishniacozyma_heimaeyensis								ASV262	19	2224	3.9224	29	0	Fungi								244
ASV263	138	2170	3.82716	3	0	Fungi	Ascomycota	Dothideomycetes	Pleosporales	Pleosporaceae	Stemphylium	Stemphylium_vesicarium								ASV263	138	2170	3.82716	3	0	Fungi								245
ASV264	11	2158	3.806	25	0	Fungi	Ascomycota	Dothideomycetes	Pleosporales	Phaeosphaeriaceae	Phaeosphaeriaceae	Phaeosphaeriaceae_ASV264								ASV264	11	2158	3.806	25	0	Fungi								246
ASV265	35	2146	3.78483	16	0	Fungi	Basidiomycota	Tremellomycetes	Tremellales	Tremellaceae	Cryptococcus	Cryptococcus_frias								ASV265	35	2146	3.78483	16	0	Fungi								247
ASV266	21	2133	3.7619	32	0	Fungi	Basidiomycota	Microbotryomycetes	Sporidiobolales	Sporidiobolaceae	Rhodotorula	Rhodotorula_mucilaginosa								ASV266	21	2133	3.7619	32	0	Fungi								248
ASV267	293	2126	3.74956	4	1	Fungi	Ascomycota	Saccharomycetes	Saccharomycetales	Saccharomycetales	Candida	Candida_sake								ASV267	293	2126	3.74956	4	1	Fungi								249
ASV268	31	2123	3.74427	26	0	Fungi	Ascomycota	Dothideomycetes	Pleosporales	Sporormiaceae	Sporormiaceae	Sporormiaceae_ASV268								ASV268	31	2123	3.74427	26	0	Fungi								250
ASV269	22	2119	3.73721	35	0	Fungi	Ascomycota	Dothideomycetes	Pleosporales	Pleosporaceae	Curvularia	Curvularia_americana								ASV269	22	2119	3.73721	35	0	Fungi								251
ASV270	8	2099	3.70194	19	0	Fungi	Fungi	Fungi	Fungi	Fungi	Fungi	Fungi_ASV270								ASV270	8	2099	3.70194	19	0	Fungi	ASV270	ASV270	ASV270					252
ASV271	247	2071	3.65256	3	0	Fungi	Ascomycota	Saccharomycetes	Saccharomycetales	Saccharomycetales	Candida	Candida_sake								ASV271	247	2071	3.65256	3	0	Fungi								253
ASV272	7	2047	3.61023	101	0	Fungi	Fungi	Fungi	Fungi	Fungi	Fungi	Fungi_ASV272								ASV272	7	2047	3.61023	101	0	Fungi		ASV272	ASV272					254
ASV273	296	2036	3.59083	4	1	Fungi	Ascomycota	Saccharomycetes	Saccharomycetales	Saccharomycetales	Candida	Candida_sake								ASV273	296	2036	3.59083	4	1	Fungi								255
ASV274	33	2036	3.59083	16	0	Fungi	Ascomycota	Dothideomycetes	Pleosporales	Pleosporaceae	Alternaria	Alternaria_subcucurbitae								ASV274	33	2036	3.59083	16	0	Fungi								256
ASV275	55	2009	3.54321	10	0	Fungi	Ascomycota	Eurotiomycetes	Eurotiales	Aspergillaceae	Penicillium	Penicillium_ASV275								ASV275	55	2009	3.54321	10	0	Fungi								257
ASV276	44	1963	3.46208	5	0	Fungi	Ascomycota	Eurotiomycetes	Eurotiales	Aspergillaceae	Aspergillus	Aspergillus_conicus								ASV276	44	1963	3.46208	5	0	Fungi								258
ASV277	98	1957	3.4515	5	0	Fungi	Basidiomycota	Tremellomycetes	Tremellales	Bulleribasidiaceae	Vishniacozyma	Vishniacozyma_victoriae								ASV277	98	1957	3.4515	5	0	Fungi								259
ASV278	288	1950	3.43915	4	1	Fungi	Ascomycota	Saccharomycetes	Saccharomycetales	Saccharomycetales	Candida	Candida_sake								ASV278	288	1950	3.43915	4	1	Fungi								260
ASV279	31	1937	3.41623	2	0	Fungi	Ascomycota	Dothideomycetes	Dothideomycetes	Dothideomycetes	Dothideomycetes	Dothideomycetes_ASV279								ASV279	31	1937	3.41623	2	0	Fungi								261
ASV280	22	1933	3.40917	26.5	0	Fungi	Basidiomycota	Cystobasidiomycetes	Cystobasidiomycetes	Symmetrosporaceae	Symmetrospora	Symmetrospora_gracilis								ASV280	22	1933	3.40917	26.5	0	Fungi						sedis		262
ASV281	40	1931	3.40564	3	0	Fungi	Basidiomycota	Microbotryomycetes	Sporidiobolales	Sporidiobolaceae	Sporobolomyces	Sporobolomyces_roseus								ASV281	40	1931	3.40564	3	0	Fungi								263
ASV283	37	1925	3.39506	3	0	Fungi	Basidiomycota	Tremellomycetes	Tremellales	Bulleribasidiaceae	Dioszegia	Dioszegia_ASV283								ASV283	37	1925	3.39506	3	0	Fungi								264
ASV284	11	1923	3.39153	1	0	Fungi	Ascomycota	Dothideomycetes	Pleosporales	Pleosporaceae	Alternaria	Alternaria_ASV284								ASV284	11	1923	3.39153	1	0	Fungi								265
ASV285	276	1912	3.37213	4	0	Fungi	Ascomycota	Saccharomycetes	Saccharomycetales	Saccharomycetales	Candida	Candida_sake								ASV285	276	1912	3.37213	4	0	Fungi								266
ASV286	21	1912	3.37213	1	0	Fungi	Ascomycota	Dothideomycetes	Pleosporales	Phaeosphaeriaceae	Septoriella	Septoriella_hirta								ASV286	21	1912	3.37213	1	0	Fungi								267
ASV287	23	1888	3.32981	15	0	Fungi	Ascomycota	Dothideomycetes	Pleosporales	Pleosporaceae	Alternaria	Alternaria_eureka								ASV287	23	1888	3.32981	15	0	Fungi								268
ASV288	54	1885	3.32451	6.5	0	Fungi	Basidiomycota	Microbotryomycetes	Sporidiobolales	Sporidiobolaceae	Rhodotorula	Rhodotorula_graminis								ASV288	54	1885	3.32451	6.5	0	Fungi								269
ASV289	57	1879	3.31393	12	0	Fungi	Ascomycota	Sordariomycetes	Hypocreales	Cordycipitaceae	Cordycipitaceae	Cordycipitaceae_ASV289								ASV289	57	1879	3.31393	12	0	Fungi								270
ASV290	295	1872	3.30159	3	1	Fungi	Ascomycota	Saccharomycetes	Saccharomycetales	Saccharomycetales	Candida	Candida_sake								ASV290	295	1872	3.30159	3	1	Fungi								271
ASV291	8	1872	3.30159	1	0	Fungi	Ascomycota	Dothideomycetes	Pleosporales	Phaeosphaeriaceae	Septoriella	Septoriella_hirta								ASV291	8	1872	3.30159	1	0	Fungi								272
ASV292	294	1865	3.28924	3	1	Fungi	Ascomycota	Saccharomycetes	Saccharomycetales	Saccharomycetales	Candida	Candida_sake								ASV292	294	1865	3.28924	3	1	Fungi								273
ASV293	25	1858	3.2769	12	0	Fungi	Ascomycota	Dothideomycetes	Pleosporales	Pleosporaceae	Alternaria	Alternaria_eureka								ASV293	25	1858	3.2769	12	0	Fungi								274
ASV294	289	1841	3.24691	4	1	Fungi	Ascomycota	Saccharomycetes	Saccharomycetales	Saccharomycetales	Candida	Candida_sake								ASV294	289	1841	3.24691	4	1	Fungi								275
ASV295	288	1840	3.24515	4	1	Fungi	Ascomycota	Saccharomycetes	Saccharomycetales	Saccharomycetales	Candida	Candida_sake								ASV295	288	1840	3.24515	4	1	Fungi								276
ASV296	167	1840	3.24515	5	0	Fungi	Ascomycota	Ascomycota	Ascomycota	Ascomycota	Ascomycota	Ascomycota_ASV296								ASV296	167	1840	3.24515	5	0	Fungi			ASV296					277
ASV297	14	1827	3.22222	82.5	0	Fungi	Basidiomycota	Tremellomycetes	Trichosporonales	Trichosporonaceae	Apiotrichum	Apiotrichum_xylopini								ASV297	14	1827	3.22222	82.5	0	Fungi								278
ASV298	7	1820	3.20988	24	0	Fungi	Ascomycota	Dothideomycetes	Pleosporales	Pleosporaceae	Curvularia	Curvularia_lunata								ASV298	7	1820	3.20988	24	0	Fungi								279
ASV299	292	1810	3.19224	4	1	Fungi	Ascomycota	Saccharomycetes	Saccharomycetales	Saccharomycetales	Candida	Candida_sake								ASV299	292	1810	3.19224	4	1	Fungi								280
ASV300	20	1803	3.17989	12	0	Fungi	Basidiomycota	Wallemiomycetes	Wallemiales	Wallemiaceae	Wallemia	Wallemia_hederae								ASV300	20	1803	3.17989	12	0	Fungi								281
ASV301	44	1797	3.16931	2	0	Fungi	Ascomycota	Dothideomycetes	Pleosporales	Pleosporaceae	Alternaria	Alternaria_infectoria								ASV301	44	1797	3.16931	2	0	Fungi								282
ASV302	293	1787	3.15168	3	1	Fungi	Ascomycota	Saccharomycetes	Saccharomycetales	Saccharomycetales	Candida	Candida_sake								ASV302	293	1787	3.15168	3	1	Fungi								283
ASV303	267	1783	3.14462	4	0	Fungi	Ascomycota	Saccharomycetes	Saccharomycetales	Saccharomycetales	Candida	Candida_sake								ASV303	267	1783	3.14462	4	0	Fungi								284
ASV304	300	1783	3.14462	3	1	Fungi	Ascomycota	Saccharomycetes	Saccharomycetales	Saccharomycetales	Candida	Candida_sake								ASV304	300	1783	3.14462	3	1	Fungi								285
ASV305	68	1773	3.12698	13.5	0	Fungi	Fungi	Fungi	Fungi	Fungi	Fungi	Fungi_ASV305								ASV305	68	1773	3.12698	13.5	0	Fungi		ASV305	ASV305					286
ASV306	45	1773	3.12698	11	0	Fungi	Ascomycota	Eurotiomycetes	Eurotiales	Aspergillaceae	Aspergillus	Aspergillus_ASV306								ASV306	45	1773	3.12698	11	0	Fungi								287
ASV307	11	1771	3.12346	9	0	Fungi	Mortierellomycota	Mortierellomycetes	Mortierellales	Mortierellaceae	Mortierella	Mortierella_alpina								ASV307	11	1771	3.12346	9	0	Fungi								288
ASV308	41	1767	3.1164	7	0	Fungi	Ascomycota	Leotiomycetes	Thelebolales	Pseudeurotiaceae	Pseudogymnoascus	Pseudogymnoascus_appendiculatus								ASV308	41	1767	3.1164	7	0	Fungi								289
ASV309	31	1737	3.06349	4	0	Fungi	Ascomycota	Dothideomycetes	Dothideales	Dothioraceae	Pringsheimia	Pringsheimia_euphorbiae								ASV309	31	1737	3.06349	4	0	Fungi								290
ASV310	13	1733	3.05644	5	0	Fungi	Basidiomycota	Agaricomycetes	Russulales	Wrightoporiaceae	Amylosporus	Amylosporus_ASV310								ASV310	13	1733	3.05644	5	0	Fungi								291
ASV311	7	1732	3.05467	1	0	Fungi	Ascomycota	Eurotiomycetes	Chaetothyriales	Herpotrichiellaceae	Phialophora	Phialophora_cyclaminis								ASV311	7	1732	3.05467	1	0	Fungi								292
ASV312	11	1731	3.05291	1	0	Fungi	Ascomycota	Sordariomycetes	Xylariales	Microdochiaceae	Microdochiaceae	Microdochiaceae_ASV312								ASV312	11	1731	3.05291	1	0	Fungi								293
ASV313	14	1721	3.03527	4.5	0	Fungi	Basidiomycota	Cystobasidiomycetes	Cystobasidiales	Cystobasidiaceae	Cystobasidiaceae	Cystobasidiaceae_ASV313								ASV313	14	1721	3.03527	4.5	0	Fungi								294
ASV314	7	1720	3.03351	1	0	Fungi	Basidiomycota	Agaricomycetes	Polyporales	Polyporaceae	Coriolopsis	Coriolopsis_gallica								ASV314	7	1720	3.03351	1	0	Fungi								295
ASV315	22	1720	3.03351	1	0	Fungi	Ascomycota	Dothideomycetes	Pleosporales	Didymellaceae	Didymella	Didymella_urticicola								ASV315	22	1720	3.03351	1	0	Fungi								296
ASV316	290	1717	3.02822	3	1	Fungi	Ascomycota	Saccharomycetes	Saccharomycetales	Saccharomycetales	Candida	Candida_sake								ASV316	290	1717	3.02822	3	1	Fungi								297
ASV317	284	1709	3.01411	3.5	1	Fungi	Ascomycota	Saccharomycetes	Saccharomycetales	Saccharomycetales	Candida	Candida_sake								ASV317	284	1709	3.01411	3.5	1	Fungi								298
ASV318	18	1708	3.01235	1.5	0	Fungi	Basidiomycota	Tremellomycetes	Filobasidiales	Filobasidiaceae	Filobasidium	Filobasidium_ASV318								ASV318	18	1708	3.01235	1.5	0	Fungi								299
ASV319	34	1706	3.00882	13.5	0	Fungi	Ascomycota	Eurotiomycetes	Eurotiales	Aspergillaceae	Aspergillus	Aspergillus_ruber								ASV319	34	1706	3.00882	13.5	0	Fungi								300
ASV320	276	1702	3.00176	4	0	Fungi	Ascomycota	Saccharomycetes	Saccharomycetales	Saccharomycetales	Candida	Candida_sake								ASV320	276	1702	3.00176	4	0	Fungi								301
ASV321	103	1701	3	5	0	Fungi	Ascomycota	Saccharomycetes	Saccharomycetales	Debaryomycetaceae	Debaryomyces	Debaryomyces_hansenii								ASV321	103	1701	3	5	0	Fungi								302
ASV322	12	1701	3	3	0	Fungi	Basidiomycota	Tremellomycetes	Holtermanniales	Holtermanniales	Holtermanniella	Holtermanniella_takashimae								ASV322	12	1701	3	3	0	Fungi							sedis	303
ASV323	258	1688	2.97707	3	0	Fungi	Ascomycota	Dothideomycetes	Capnodiales	Cladosporiaceae	Cladosporium	Cladosporium_sphaerospermum								ASV323	258	1688	2.97707	3	0	Fungi								304
ASV325	191	1662	2.93122	3	0	Fungi	Ascomycota	Sordariomycetes	Hypocreales	Hypocreales	Sarocladium	Sarocladium_implicatum								ASV325	191	1662	2.93122	3	0	Fungi							sedis	305
ASV326	7	1661	2.92945	1	0	Fungi	Ascomycota	Dothideomycetes	Pleosporales	Pleosporaceae	Bipolaris	Bipolaris_eleusines								ASV326	7	1661	2.92945	1	0	Fungi								306
ASV327	10	1648	2.90653	2	0	Fungi	Ascomycota	Dothideomycetes	Pleosporales	Phaeosphaeriaceae	Septoriella	Septoriella_hirta								ASV327	10	1648	2.90653	2	0	Fungi								307
ASV328	280	1646	2.903	3	0	Fungi	Ascomycota	Saccharomycetes	Saccharomycetales	Saccharomycetales	Candida	Candida_sake								ASV328	280	1646	2.903	3	0	Fungi								308
ASV329	3	1645	2.90123	14	0	Fungi	Basidiomycota	Tritirachiomycetes	Tritirachiales	Tritirachiaceae	Tritirachium	Tritirachium_oryzae								ASV329	3	1645	2.90123	14	0	Fungi								309
ASV331	11	1615	2.84832	1	0	Fungi	Ascomycota	Leotiomycetes	Erysiphales	Erysiphaceae	Podosphaera	Podosphaera_ASV331								ASV331	11	1615	2.84832	1	0	Fungi								310
ASV332	29	1600	2.82187	1	0	Fungi	Ascomycota	Dothideomycetes	Pleosporales	Phaeosphaeriaceae	Septoriella	Septoriella_hirta								ASV332	29	1600	2.82187	1	0	Fungi								311
ASV333	274	1595	2.81305	3.5	0	Fungi	Ascomycota	Saccharomycetes	Saccharomycetales	Saccharomycetales	Candida	Candida_sake								ASV333	274	1595	2.81305	3.5	0	Fungi								312
ASV334	277	1593	2.80952	3	0	Fungi	Ascomycota	Saccharomycetes	Saccharomycetales	Saccharomycetales	Candida	Candida_sake								ASV334	277	1593	2.80952	3	0	Fungi								313
ASV335	275	1591	2.806	3	0	Fungi	Ascomycota	Saccharomycetes	Saccharomycetales	Saccharomycetales	Candida	Candida_sake								ASV335	275	1591	2.806	3	0	Fungi								314
ASV336	285	1583	2.79189	4	1	Fungi	Ascomycota	Saccharomycetes	Saccharomycetales	Saccharomycetales	Candida	Candida_sake								ASV336	285	1583	2.79189	4	1	Fungi								315
ASV337	31	1580	2.7866	14	0	Fungi	Ascomycota	Dothideomycetes	Capnodiales	Cladosporiaceae	Verrucocladosporium	Verrucocladosporium_dirinae								ASV337	31	1580	2.7866	14	0	Fungi								316
ASV338	9	1576	2.77954	6	0	Fungi	Ascomycota	Eurotiomycetes	Eurotiales	Aspergillaceae	Aspergillus	Aspergillus_stellatus								ASV338	9	1576	2.77954	6	0	Fungi								317
ASV339	18	1568	2.76543	2.5	0	Fungi	Basidiomycota	Wallemiomycetes	Wallemiales	Wallemiaceae	Wallemia	Wallemia_ASV339								ASV339	18	1568	2.76543	2.5	0	Fungi								318
ASV340	10	1566	2.7619	3	0	Fungi	Ascomycota	Ascomycota	Ascomycota	Ascomycota	Ascomycota	Ascomycota_ASV340								ASV340	10	1566	2.7619	3	0	Fungi			ASV340					319
ASV341	28	1542	2.71958	1	0	Fungi	Ascomycota	Pezizomycetes	Pezizales	Pezizaceae	Pezizaceae	Pezizaceae_ASV341								ASV341	28	1542	2.71958	1	0	Fungi								320
ASV342	286	1540	2.71605	3	1	Fungi	Ascomycota	Saccharomycetes	Saccharomycetales	Saccharomycetales	Candida	Candida_sake								ASV342	286	1540	2.71605	3	1	Fungi								321
ASV343	51	1540	2.71605	5	0	Fungi	Ascomycota	Sordariomycetes	Hypocreales	Hypocreales	Acremonium	Acremonium_ASV343								ASV343	51	1540	2.71605	5	0	Fungi							sedis	322
ASV344	41	1530	2.69841	6	0	Fungi	Ascomycota	Dothideomycetes	Pleosporales	Pleosporaceae	Pyrenophora	Pyrenophora_teres								ASV344	41	1530	2.69841	6	0	Fungi								323
ASV345	269	1529	2.69665	3	0	Fungi	Ascomycota	Saccharomycetes	Saccharomycetales	Saccharomycetales	Candida	Candida_sake								ASV345	269	1529	2.69665	3	0	Fungi								324
ASV346	256	1505	2.65432	3	0	Fungi	Ascomycota	Saccharomycetes	Saccharomycetales	Saccharomycetales	Candida	Candida_sake								ASV346	256	1505	2.65432	3	0	Fungi								325
ASV347	40	1499	2.64374	10.5	0	Fungi	Ascomycota	Sordariomycetes	Xylariales	Apiosporaceae	Arthrinium	Arthrinium_marii								ASV347	40	1499	2.64374	10.5	0	Fungi								326
ASV348	278	1493	2.63316	3	0	Fungi	Ascomycota	Saccharomycetes	Saccharomycetales	Saccharomycetales	Candida	Candida_sake								ASV348	278	1493	2.63316	3	0	Fungi								327
ASV349	272	1489	2.6261	3	0	Fungi	Ascomycota	Saccharomycetes	Saccharomycetales	Saccharomycetales	Candida	Candida_sake								ASV349	272	1489	2.6261	3	0	Fungi								328
ASV350	96	1485	2.61905	4.5	0	Fungi	Basidiomycota	Tremellomycetes	Tremellales	Bulleribasidiaceae	Vishniacozyma	Vishniacozyma_carnescens								ASV350	96	1485	2.61905	4.5	0	Fungi								329
ASV351	9	1474	2.59965	1	0	Fungi	Ascomycota	Saccharomycetes	Saccharomycetales	Pichiaceae	Pichia	Pichia_kluyveri								ASV351	9	1474	2.59965	1	0	Fungi								330
ASV352	17	1465	2.58377	18	0	Fungi	Ascomycota	Dothideomycetes	Capnodiales	Cladosporiaceae	Verrucocladosporium	Verrucocladosporium_dirinae								ASV352	17	1465	2.58377	18	0	Fungi								331
ASV353	261	1461	2.57672	3	0	Fungi	Ascomycota	Saccharomycetes	Saccharomycetales	Saccharomycetales	Candida	Candida_sake								ASV353	261	1461	2.57672	3	0	Fungi								332
ASV354	62	1458	2.57143	2.5	0	Fungi	Ascomycota	Dothideomycetes	Capnodiales	Cladosporiaceae	Cladosporium	Cladosporium_exasperatum								ASV354	62	1458	2.57143	2.5	0	Fungi								333
ASV355	21	1457	2.56966	1	0	Fungi	Ascomycota	Dothideomycetes	Pleosporales	Phaeosphaeriaceae	Phaeosphaeria	Phaeosphaeria_podocarpi								ASV355	21	1457	2.56966	1	0	Fungi								334
ASV356	7	1453	2.56261	1	0	Fungi	Basidiomycota	Microbotryomycetes	Sporidiobolales	Sporidiobolaceae	Rhodosporidiobolus	Rhodosporidiobolus_ASV356								ASV356	7	1453	2.56261	1	0	Fungi								335
ASV357	18	1444	2.54674	74.5	0	Fungi	Ascomycota	Dothideomycetes	Pleosporales	Pleosporaceae	Alternaria	Alternaria_infectoria								ASV357	18	1444	2.54674	74.5	0	Fungi								336
ASV358	132	1441	2.54145	5	0	Fungi	Ascomycota	Dothideomycetes	Capnodiales	Mycosphaerellaceae	Mycosphaerella	Mycosphaerella_tassiana								ASV358	132	1441	2.54145	5	0	Fungi								337
ASV359	52	1438	2.53616	1	0	Fungi	Ascomycota	Dothideomycetes	Pleosporales	Pleosporaceae	Alternaria	Alternaria_infectoria								ASV359	52	1438	2.53616	1	0	Fungi								338
ASV360	17	1432	2.52557	2	0	Fungi	Ascomycota	Dothideomycetes	Pleosporales	Pleosporaceae	Pleosporaceae	Pleosporaceae_ASV360								ASV360	17	1432	2.52557	2	0	Fungi								339
ASV361	15	1430	2.52205	1	0	Fungi	Ascomycota	Dothideomycetes	Pleosporales	Coniothyriaceae	Camarosporium	Camarosporium_aureum								ASV361	15	1430	2.52205	1	0	Fungi								340
ASV362	12	1428	2.51852	2	0	Fungi	Basidiomycota	Tremellomycetes	Cystofilobasidiales	Cystofilobasidiaceae	Cystofilobasidium	Cystofilobasidium_macerans								ASV362	12	1428	2.51852	2	0	Fungi								341
ASV363	17	1424	2.51146	2	0	Fungi	Ascomycota	Dothideomycetes	Pleosporales	Didymellaceae	Neoascochyta	Neoascochyta_paspali								ASV363	17	1424	2.51146	2	0	Fungi								342
ASV364	33	1421	2.50617	2	0	Fungi	Ascomycota	Dothideomycetes	Pleosporales	Pleosporaceae	Alternaria	Alternaria_infectoria								ASV364	33	1421	2.50617	2	0	Fungi								343
ASV365	275	1414	2.49383	3	0	Fungi	Ascomycota	Saccharomycetes	Saccharomycetales	Saccharomycetales	Candida	Candida_sake								ASV365	275	1414	2.49383	3	0	Fungi								344
ASV366	267	1411	2.48854	3	0	Fungi	Ascomycota	Saccharomycetes	Saccharomycetales	Saccharomycetales	Candida	Candida_sake								ASV366	267	1411	2.48854	3	0	Fungi								345
ASV367	83	1408	2.48325	12	0	Fungi	Ascomycota	Ascomycota	Ascomycota	Ascomycota	Ascomycota	Ascomycota_ASV367								ASV367	83	1408	2.48325	12	0	Fungi			ASV367					346
ASV368	270	1407	2.48148	3	0	Fungi	Ascomycota	Saccharomycetes	Saccharomycetales	Saccharomycetales	Candida	Candida_sake								ASV368	270	1407	2.48148	3	0	Fungi								347
ASV369	5	1406	2.47972	1	0	Fungi	Ascomycota	Pezizomycetes	Pezizales	Ascodesmidaceae	Cephaliophora	Cephaliophora_tropica								ASV369	5	1406	2.47972	1	0	Fungi								348
ASV370	269	1405	2.47795	3	0	Fungi	Ascomycota	Saccharomycetes	Saccharomycetales	Saccharomycetales	Candida	Candida_sake								ASV370	269	1405	2.47795	3	0	Fungi								349
ASV371	20	1403	2.47443	4	0	Fungi	Basidiomycota	Microbotryomycetes	Leucosporidiales	Leucosporidiaceae	Leucosporidium	Leucosporidium_yakuticum								ASV371	20	1403	2.47443	4	0	Fungi								350
ASV372	6	1402	2.47266	1	0	Fungi	Fungi	Fungi	Fungi	Fungi	Fungi	Fungi_ASV372								ASV372	6	1402	2.47266	1	0	Fungi		ASV372	ASV372					351
ASV373	37	1400	2.46914	12	0	Fungi	Fungi	Fungi	Fungi	Fungi	Fungi	Fungi_ASV373								ASV373	37	1400	2.46914	12	0	Fungi		ASV373	ASV373					352
ASV374	2	1398	2.46561	699	0	Fungi	Basidiomycota	Tremellomycetes	Cystofilobasidiales	Mrakiaceae	Udeniomyces	Udeniomyces_megalosporus								ASV374	2	1398	2.46561	699	0	Fungi								353
ASV375	4	1394	2.45855	2	0	Fungi	Basidiomycota	Agaricomycetes	Polyporales	Meripilaceae	Rigidoporus	Rigidoporus_ulmarius								ASV375	4	1394	2.45855	2	0	Fungi								354
ASV376	283	1390	2.4515	3	0	Fungi	Ascomycota	Saccharomycetes	Saccharomycetales	Saccharomycetales	Candida	Candida_sake								ASV376	283	1390	2.4515	3	0	Fungi								355
ASV377	258	1389	2.44974	3	0	Fungi	Ascomycota	Saccharomycetes	Saccharomycetales	Saccharomycetales	Candida	Candida_sake								ASV377	258	1389	2.44974	3	0	Fungi								356
ASV378	279	1384	2.44092	3	0	Fungi	Ascomycota	Saccharomycetes	Saccharomycetales	Saccharomycetales	Candida	Candida_sake								ASV378	279	1384	2.44092	3	0	Fungi								357
ASV379	5	1381	2.43563	1	0	Fungi	Ascomycota	Sordariomycetes	Hypocreales	Nectriaceae	Fusarium	Fusarium_ASV379								ASV379	5	1381	2.43563	1	0	Fungi								358
ASV380	263	1373	2.42152	3	0	Fungi	Ascomycota	Saccharomycetes	Saccharomycetales	Saccharomycetales	Candida	Candida_sake								ASV380	263	1373	2.42152	3	0	Fungi								359
ASV381	12	1372	2.41975	14	0	Fungi	Basidiomycota	Basidiomycota	Basidiomycota	Basidiomycota	Basidiomycota	Basidiomycota_ASV381								ASV381	12	1372	2.41975	14	0	Fungi			ASV381					360
ASV382	254	1364	2.40564	3	0	Fungi	Ascomycota	Saccharomycetes	Saccharomycetales	Saccharomycetales	Candida	Candida_sake								ASV382	254	1364	2.40564	3	0	Fungi								361
ASV383	241	1362	2.40212	3	0	Fungi	Ascomycota	Saccharomycetes	Saccharomycetales	Saccharomycetales	Candida	Candida_sake								ASV383	241	1362	2.40212	3	0	Fungi								362
ASV384	9	1357	2.3933	1	0	Fungi	Ascomycota	Dothideomycetes	Pleosporales	Phaeosphaeriaceae	Phaeosphaeriaceae	Phaeosphaeriaceae_ASV384								ASV384	9	1357	2.3933	1	0	Fungi								363
ASV385	253	1347	2.37566	3	0	Fungi	Ascomycota	Saccharomycetes	Saccharomycetales	Saccharomycetales	Candida	Candida_sake								ASV385	253	1347	2.37566	3	0	Fungi								364
ASV386	5	1346	2.3739	1	0	Fungi	Fungi	Fungi	Fungi	Fungi	Fungi	Fungi_ASV386								ASV386	5	1346	2.3739	1	0	Fungi		ASV386	ASV386					365
ASV387	257	1345	2.37213	3	0	Fungi	Ascomycota	Saccharomycetes	Saccharomycetales	Saccharomycetales	Candida	Candida_sake								ASV387	257	1345	2.37213	3	0	Fungi								366
ASV388	26	1340	2.36332	28	0	Fungi	Ascomycota	Eurotiomycetes	Eurotiales	Aspergillaceae	Aspergillus	Aspergillus_penicillioides								ASV388	26	1340	2.36332	28	0	Fungi								367
ASV389	253	1331	2.34744	4	0	Fungi	Ascomycota	Saccharomycetes	Saccharomycetales	Saccharomycetales	Candida	Candida_sake								ASV389	253	1331	2.34744	4	0	Fungi								368
ASV390	257	1324	2.3351	3	0	Fungi	Ascomycota	Saccharomycetes	Saccharomycetales	Saccharomycetales	Candida	Candida_sake								ASV390	257	1324	2.3351	3	0	Fungi								369
ASV391	273	1323	2.33333	3	0	Fungi	Ascomycota	Saccharomycetes	Saccharomycetales	Saccharomycetales	Candida	Candida_sake								ASV391	273	1323	2.33333	3	0	Fungi								370
ASV392	41	1319	2.32628	22	0	Fungi	Ascomycota	Eurotiomycetes	Chaetothyriales	Cyphellophoraceae	Cyphellophora	Cyphellophora_reptans								ASV392	41	1319	2.32628	22	0	Fungi								371
ASV393	283	1317	2.32275	3	0	Fungi	Ascomycota	Saccharomycetes	Saccharomycetales	Saccharomycetales	Candida	Candida_sake								ASV393	283	1317	2.32275	3	0	Fungi								372
ASV394	240	1315	2.31922	4	0	Fungi	Ascomycota	Saccharomycetes	Saccharomycetales	Saccharomycetales	Candida	Candida_sake								ASV394	240	1315	2.31922	4	0	Fungi								373
ASV395	15	1312	2.31393	54	0	Fungi	Ascomycota	Dothideomycetes	Pleosporales	Didymellaceae	Didymellaceae	Didymellaceae_ASV395								ASV395	15	1312	2.31393	54	0	Fungi								374
ASV396	12	1310	2.31041	35.5	0	Fungi	Basidiomycota	Agaricomycetes	Polyporales	Polyporaceae	Coriolopsis	Coriolopsis_gallica								ASV396	12	1310	2.31041	35.5	0	Fungi								375
ASV397	263	1299	2.29101	3	0	Fungi	Ascomycota	Saccharomycetes	Saccharomycetales	Saccharomycetales	Candida	Candida_sake								ASV397	263	1299	2.29101	3	0	Fungi								376
ASV398	254	1295	2.28395	3	0	Fungi	Ascomycota	Saccharomycetes	Saccharomycetales	Saccharomycetales	Candida	Candida_sake								ASV398	254	1295	2.28395	3	0	Fungi								377
ASV399	19	1292	2.27866	51	0	Fungi	Basidiomycota	Cystobasidiomycetes	Erythrobasidiales	Erythrobasidiaceae	Erythrobasidium	Erythrobasidium_hasegawianum								ASV399	19	1292	2.27866	51	0	Fungi								378
ASV400	12	1292	2.27866	35	0	Fungi	Ascomycota	Sordariomycetes	Hypocreales	Nectriaceae	Fusarium	Fusarium_solani								ASV400	12	1292	2.27866	35	0	Fungi								379
ASV401	22	1290	2.27513	8.5	0	Fungi	Basidiomycota	Microbotryomycetes	Microbotryomycetes	Microbotryomycetes	Microbotryomycetes	Microbotryomycetes_ASV401								ASV401	22	1290	2.27513	8.5	0	Fungi								380
ASV402	175	1284	2.26455	2	0	Fungi	Ascomycota	Sordariomycetes	Hypocreales	Hypocreales	Sarocladium	Sarocladium_implicatum								ASV402	175	1284	2.26455	2	0	Fungi							sedis	381
ASV403	49	1277	2.2522	10	0	Fungi	Ascomycota	Eurotiomycetes	Eurotiales	Aspergillaceae	Penicillium	Penicillium_ASV403								ASV403	49	1277	2.2522	10	0	Fungi								382
ASV404	20	1277	2.2522	36.5	0	Fungi	Mucoromycota	Mucoromycetes	Mucorales	Mucoraceae	Mucor	Mucor_circinelloides								ASV404	20	1277	2.2522	36.5	0	Fungi								383
ASV405	53	1275	2.24868	1	0	Fungi	Ascomycota	Dothideomycetes	Pleosporales	Pleosporaceae	Alternaria	Alternaria_infectoria								ASV405	53	1275	2.24868	1	0	Fungi								384
ASV406	20	1273	2.24515	34	0	Fungi	Basidiomycota	Tremellomycetes	Tremellales	Bulleribasidiaceae	Vishniacozyma	Vishniacozyma_dimennae								ASV406	20	1273	2.24515	34	0	Fungi								385
ASV407	36	1260	2.22222	20.5	0	Fungi	Ascomycota	Eurotiomycetes	Eurotiales	Aspergillaceae	Aspergillus	Aspergillus_sydowii								ASV407	36	1260	2.22222	20.5	0	Fungi								386
ASV408	19	1259	2.22046	1	0	Fungi	Fungi	Fungi	Fungi	Fungi	Fungi	Fungi_ASV408								ASV408	19	1259	2.22046	1	0	Fungi		ASV408	ASV408					387
ASV409	8	1256	2.21517	52.5	0	Fungi	Fungi	Fungi	Fungi	Fungi	Fungi	Fungi_ASV409								ASV409	8	1256	2.21517	52.5	0	Fungi		ASV409	ASV409					388
ASV410	33	1254	2.21164	4	0	Fungi	Basidiomycota	Wallemiomycetes	Wallemiales	Wallemiaceae	Wallemia	Wallemia_tropicalis								ASV410	33	1254	2.21164	4	0	Fungi								389
ASV411	256	1253	2.20988	3	0	Fungi	Ascomycota	Saccharomycetes	Saccharomycetales	Saccharomycetales	Candida	Candida_sake								ASV411	256	1253	2.20988	3	0	Fungi								390
ASV412	15	1252	2.20811	1	0	Fungi	Basidiomycota	Tremellomycetes	Tremellales	Bulleribasidiaceae	Dioszegia	Dioszegia_var._yunnanensis								ASV412	15	1252	2.20811	1	0	Fungi								391
ASV413	252	1250	2.20459	3	0	Fungi	Ascomycota	Saccharomycetes	Saccharomycetales	Saccharomycetales	Candida	Candida_sake								ASV413	252	1250	2.20459	3	0	Fungi								392
ASV414	4	1247	2.19929	1	0	Fungi	Ascomycota	Orbiliomycetes	Orbiliales	Orbiliaceae	Orbiliaceae	Orbiliaceae_ASV414								ASV414	4	1247	2.19929	1	0	Fungi								393
ASV415	252	1244	2.194	3	0	Fungi	Ascomycota	Saccharomycetes	Saccharomycetales	Saccharomycetales	Candida	Candida_sake								ASV415	252	1244	2.194	3	0	Fungi								394
ASV416	31	1241	2.18871	12	0	Fungi	Ascomycota	Dothideomycetes	Pleosporales	Pleosporaceae	Paradendryphiella	Paradendryphiella_arenariae								ASV416	31	1241	2.18871	12	0	Fungi								395
ASV417	3	1238	2.18342	1	0	Fungi	Ascomycota	Saccharomycetes	Saccharomycetales	Saccharomycetales	Saccharomycetales	Saccharomycetales_ASV417								ASV417	3	1238	2.18342	1	0	Fungi								396
ASV418	10	1210	2.13404	20	0	Fungi	Ascomycota	Dothideomycetes	Capnodiales	Mycosphaerellaceae	Paramycosphaerella	Paramycosphaerella_intermedia								ASV418	10	1210	2.13404	20	0	Fungi								397
ASV419	4	1206	2.12698	1	0	Fungi	Basidiomycota	Agaricomycetes	Agaricales	Agaricaceae	Battarrea	Battarrea_ASV419								ASV419	4	1206	2.12698	1	0	Fungi								398
ASV420	236	1203	2.12169	3	0	Fungi	Ascomycota	Saccharomycetes	Saccharomycetales	Saccharomycetales	Candida	Candida_sake								ASV420	236	1203	2.12169	3	0	Fungi								399
ASV421	12	1202	2.11993	20.5	0	Fungi	Ascomycota	Sordariomycetes	Hypocreales	Nectriaceae	Nectriaceae	Nectriaceae_ASV421								ASV421	12	1202	2.11993	20.5	0	Fungi								400
ASV422	229	1196	2.10935	3	0	Fungi	Ascomycota	Dothideomycetes	Pleosporales	Pleosporaceae	Alternaria	Alternaria_infectoria								ASV422	229	1196	2.10935	3	0	Fungi								401
ASV423	4	1180	2.08113	1.5	0	Fungi	Basidiomycota	Agaricomycetes	Agaricomycetes	Agaricomycetes	Agaricomycetes	Agaricomycetes_ASV423								ASV423	4	1180	2.08113	1.5	0	Fungi								402
ASV424	26	1176	2.07407	3.5	0	Fungi	Ascomycota	Dothideomycetes	Dothideales	Aureobasidiaceae	Aureobasidium	Aureobasidium_ASV424								ASV424	26	1176	2.07407	3.5	0	Fungi								403
ASV425	16	1174	2.07055	13.5	0	Fungi	Basidiomycota	Agaricomycetes	Agaricomycetes	Agaricomycetes	Agaricomycetes	Agaricomycetes_ASV425								ASV425	16	1174	2.07055	13.5	0	Fungi								404
ASV426	20	1172	2.06702	20	0	Fungi	Ascomycota	Dothideomycetes	Pleosporales	Phaeosphaeriaceae	Phaeosphaeriaceae	Phaeosphaeriaceae_ASV426								ASV426	20	1172	2.06702	20	0	Fungi								405
ASV427	250	1169	2.06173	3	0	Fungi	Ascomycota	Saccharomycetes	Saccharomycetales	Saccharomycetales	Candida	Candida_sake								ASV427	250	1169	2.06173	3	0	Fungi								406
ASV428	251	1160	2.04586	3	0	Fungi	Ascomycota	Saccharomycetes	Saccharomycetales	Saccharomycetales	Candida	Candida_sake								ASV428	251	1160	2.04586	3	0	Fungi								407
ASV429	249	1158	2.04233	3	0	Fungi	Ascomycota	Saccharomycetes	Saccharomycetales	Saccharomycetales	Candida	Candida_sake								ASV429	249	1158	2.04233	3	0	Fungi								408
ASV430	46	1158	2.04233	1	0	Fungi	Ascomycota	Dothideomycetes	Pleosporales	Pleosporaceae	Alternaria	Alternaria_infectoria								ASV430	46	1158	2.04233	1	0	Fungi								409
ASV431	242	1156	2.0388	3	0	Fungi	Ascomycota	Saccharomycetes	Saccharomycetales	Saccharomycetales	Candida	Candida_sake								ASV431	242	1156	2.0388	3	0	Fungi								410
ASV432	28	1155	2.03704	23.5	0	Fungi	Ascomycota	Dothideomycetes	Capnodiales	Cladosporiaceae	Cladosporium	Cladosporium_dominicanum								ASV432	28	1155	2.03704	23.5	0	Fungi								411
ASV433	245	1150	2.02822	3	0	Fungi	Ascomycota	Saccharomycetes	Saccharomycetales	Saccharomycetales	Candida	Candida_sake								ASV433	245	1150	2.02822	3	0	Fungi								412
ASV434	22	1148	2.02469	2	0	Fungi	Ascomycota	Leotiomycetes	Erysiphales	Erysiphaceae	Blumeria	Blumeria_graminis								ASV434	22	1148	2.02469	2	0	Fungi								413
ASV435	73	1143	2.01587	1	0	Fungi	Ascomycota	Dothideomycetes	Pleosporales	Phaeosphaeriaceae	Phaeosphaeriaceae	Phaeosphaeriaceae_ASV435								ASV435	73	1143	2.01587	1	0	Fungi								414
ASV436	11	1142	2.01411	1	0	Fungi	Fungi	Fungi	Fungi	Fungi	Fungi	Fungi_ASV436								ASV436	11	1142	2.01411	1	0	Fungi		ASV436	ASV436					415
ASV437	19	1137	2.00529	5	0	Fungi	Basidiomycota	Microbotryomycetes	Sporidiobolales	Sporidiobolaceae	Rhodotorula	Rhodotorula_babjevae								ASV437	19	1137	2.00529	5	0	Fungi								416
ASV438	8	1137	2.00529	19	0	Fungi	Basidiomycota	Tremellomycetes	Filobasidiales	Filobasidiaceae	Filobasidium	Filobasidium_ASV438								ASV438	8	1137	2.00529	19	0	Fungi								417
ASV439	24	1128	1.98942	8	0	Fungi	Ascomycota	Eurotiomycetes	Eurotiales	Aspergillaceae	Aspergillus	Aspergillus_intermedius								ASV439	24	1128	1.98942	8	0	Fungi								418
ASV440	242	1126	1.98589	3	0	Fungi	Ascomycota	Saccharomycetes	Saccharomycetales	Saccharomycetales	Candida	Candida_sake								ASV440	242	1126	1.98589	3	0	Fungi								419
ASV441	15	1116	1.96825	4	0	Fungi	Ascomycota	Eurotiomycetes	Eurotiales	Aspergillaceae	Aspergillus	Aspergillus_penicillioides								ASV441	15	1116	1.96825	4	0	Fungi								420
ASV442	235	1115	1.96649	3	0	Fungi	Ascomycota	Saccharomycetes	Saccharomycetales	Saccharomycetales	Candida	Candida_sake								ASV442	235	1115	1.96649	3	0	Fungi								421
ASV443	222	1108	1.95414	2	0	Fungi	Ascomycota	Saccharomycetes	Saccharomycetales	Saccharomycetales	Candida	Candida_sake								ASV443	222	1108	1.95414	2	0	Fungi								422
ASV444	11	1107	1.95238	5	0	Fungi	Fungi	Fungi	Fungi	Fungi	Fungi	Fungi_ASV444								ASV444	11	1107	1.95238	5	0	Fungi		ASV444	ASV444					423
ASV445	7	1093	1.92769	1	0	Fungi	Ascomycota	Dothideomycetes	Pleosporales	Sporormiaceae	Preussia	Preussia_ASV445								ASV445	7	1093	1.92769	1	0	Fungi								424
ASV446	78	1089	1.92063	4	0	Fungi	Ascomycota	Leotiomycetes	Helotiales	Sclerotiniaceae	Sclerotiniaceae	Sclerotiniaceae_ASV446								ASV446	78	1089	1.92063	4	0	Fungi								425
ASV447	18	1088	1.91887	2	0	Fungi	Ascomycota	Sordariomycetes	Hypocreales	Nectriaceae	Fusarium	Fusarium_ASV447								ASV447	18	1088	1.91887	2	0	Fungi								426
ASV448	250	1086	1.91534	3	0	Fungi	Ascomycota	Saccharomycetes	Saccharomycetales	Saccharomycetales	Candida	Candida_sake								ASV448	250	1086	1.91534	3	0	Fungi								427
ASV449	235	1085	1.91358	3	0	Fungi	Ascomycota	Saccharomycetes	Saccharomycetales	Saccharomycetales	Candida	Candida_sake								ASV449	235	1085	1.91358	3	0	Fungi								428
ASV450	49	1083	1.91005	4	0	Fungi	Ascomycota	Sordariomycetes	Hypocreales	Hypocreales	Acremonium	Acremonium_ASV450								ASV450	49	1083	1.91005	4	0	Fungi							sedis	429
ASV451	252	1074	1.89418	3	0	Fungi	Ascomycota	Saccharomycetes	Saccharomycetales	Saccharomycetales	Candida	Candida_sake								ASV451	252	1074	1.89418	3	0	Fungi								430
ASV453	6	1072	1.89065	1	0	Fungi	Ascomycota	Dothideomycetes	Pleosporales	Pleosporaceae	Alternaria	Alternaria_ASV453								ASV453	6	1072	1.89065	1	0	Fungi								431
ASV454	17	1069	1.88536	32	0	Fungi	Ascomycota	Sordariomycetes	Glomerellales	Plectosphaerellaceae	Verticillium	Verticillium_leptobactrum								ASV454	17	1069	1.88536	32	0	Fungi								432
ASV455	48	1063	1.87478	3	0	Fungi	Basidiomycota	Tremellomycetes	Tremellales	Bulleribasidiaceae	Vishniacozyma	Vishniacozyma_carnescens								ASV455	48	1063	1.87478	3	0	Fungi								433
ASV456	11	1060	1.86949	56	0	Fungi	Ascomycota	Saccharomycetes	Saccharomycetales	Phaffomycetaceae	Cyberlindnera	Cyberlindnera_jadinii								ASV456	11	1060	1.86949	56	0	Fungi								434
ASV457	44	1053	1.85714	10	0	Fungi	Ascomycota	Sordariomycetes	Hypocreales	Nectriaceae	Nectria	Nectria_pseudotrichia								ASV457	44	1053	1.85714	10	0	Fungi								435
ASV458	57	1052	1.85538	7	0	Fungi	Basidiomycota	Tremellomycetes	Cystofilobasidiales	Cystofilobasidiaceae	Cystofilobasidium	Cystofilobasidium_macerans								ASV458	57	1052	1.85538	7	0	Fungi								436
ASV459	26	1046	1.8448	4.5	0	Fungi	Ascomycota	Sordariomycetes	Xylariales	Hyponectriaceae	Monographella	Monographella_nivalis								ASV459	26	1046	1.8448	4.5	0	Fungi								437
ASV460	21	1043	1.83951	27	0	Fungi	Ascomycota	Dothideomycetes	Capnodiales	Cladosporiaceae	Cladosporium	Cladosporium_aphidis								ASV460	21	1043	1.83951	27	0	Fungi								438
ASV461	13	1042	1.83774	3	0	Fungi	Ascomycota	Dothideomycetes	Pleosporales	Phaeosphaeriaceae	Phaeosphaeriaceae	Phaeosphaeriaceae_ASV461								ASV461	13	1042	1.83774	3	0	Fungi								439
ASV462	20	1035	1.8254	30	0	Fungi	Basidiomycota	Agaricomycetes	Russulales	Peniophoraceae	Peniophoraceae	Peniophoraceae_ASV462								ASV462	20	1035	1.8254	30	0	Fungi								440
ASV464	57	1029	1.81481	8	0	Fungi	Ascomycota	Dothideomycetes	Pleosporales	Pleosporaceae	Stemphylium	Stemphylium_vesicarium								ASV464	57	1029	1.81481	8	0	Fungi								441
ASV465	25	1028	1.81305	8	0	Fungi	Ascomycota	Sordariomycetes	Xylariales	Hyponectriaceae	Monographella	Monographella_nivalis								ASV465	25	1028	1.81305	8	0	Fungi								442
ASV466	236	1026	1.80952	3	0	Fungi	Ascomycota	Saccharomycetes	Saccharomycetales	Saccharomycetales	Candida	Candida_sake								ASV466	236	1026	1.80952	3	0	Fungi								443
ASV467	13	1022	1.80247	1	0	Fungi	Basidiomycota	Basidiomycota	Basidiomycota	Basidiomycota	Basidiomycota	Basidiomycota_ASV467								ASV467	13	1022	1.80247	1	0	Fungi			ASV467					444
ASV468	33	1021	1.80071	1	0	Fungi	Ascomycota	Dothideomycetes	Capnodiales	Cladosporiaceae	Cladosporium	Cladosporium_delicatulum								ASV468	33	1021	1.80071	1	0	Fungi								445
ASV469	16	1021	1.80071	8.5	0	Fungi	Ascomycota	Dothideomycetes	Capnodiales	Neodevriesiaceae	Neodevriesia	Neodevriesia_ASV469								ASV469	16	1021	1.80071	8.5	0	Fungi								446
ASV470	11	1019	1.79718	1	0	Fungi	Ascomycota	Leotiomycetes	Erysiphales	Erysiphaceae	Blumeria	Blumeria_graminis								ASV470	11	1019	1.79718	1	0	Fungi								447
ASV471	68	1018	1.79541	6.5	0	Fungi	Ascomycota	Dothideomycetes	Pleosporales	Pleosporaceae	Stemphylium	Stemphylium_vesicarium								ASV471	68	1018	1.79541	6.5	0	Fungi								448
ASV472	17	1017	1.79365	1	0	Fungi	Ascomycota	Dothideomycetes	Capnodiales	Cladosporiaceae	Cladosporium	Cladosporium_dominicanum								ASV472	17	1017	1.79365	1	0	Fungi								449
ASV473	29	1013	1.7866	1	0	Fungi	Ascomycota	Dothideomycetes	Capnodiales	Mycosphaerellaceae	Mycosphaerella	Mycosphaerella_tassiana								ASV473	29	1013	1.7866	1	0	Fungi								450
ASV474	13	1011	1.78307	3	0	Fungi	Basidiomycota	Agaricomycetes	Agaricomycetes	Agaricomycetes	Agaricomycetes	Agaricomycetes_ASV474								ASV474	13	1011	1.78307	3	0	Fungi								451
ASV475	232	1009	1.77954	3	0	Fungi	Ascomycota	Saccharomycetes	Saccharomycetales	Saccharomycetales	Candida	Candida_sake								ASV475	232	1009	1.77954	3	0	Fungi								452
ASV476	239	1006	1.77425	3	0	Fungi	Ascomycota	Saccharomycetes	Saccharomycetales	Saccharomycetales	Candida	Candida_sake								ASV476	239	1006	1.77425	3	0	Fungi								453
ASV477	7	1004	1.77072	36	0	Fungi	Ascomycota	Ascomycota	Ascomycota	Ascomycota	Ascomycota	Ascomycota_ASV477								ASV477	7	1004	1.77072	36	0	Fungi			ASV477					454
ASV478	4	1003	1.76896	1.5	0	Fungi	Basidiomycota	Wallemiomycetes	Wallemiales	Wallemiaceae	Wallemia	Wallemia_ASV478								ASV478	4	1003	1.76896	1.5	0	Fungi								455
ASV479	25	982	1.73192	9	0	Fungi	Ascomycota	Dothideomycetes	Capnodiales	Teratosphaeriaceae	Teratosphaeriaceae	Teratosphaeriaceae_ASV479								ASV479	25	982	1.73192	9	0	Fungi								456
ASV480	6	981	1.73016	1.5	0	Fungi	Ascomycota	Dothideomycetes	Pleosporales	Phaeosphaeriaceae	Phaeosphaeriaceae	Phaeosphaeriaceae_ASV480								ASV480	6	981	1.73016	1.5	0	Fungi								457
ASV481	215	977	1.7231	2	0	Fungi	Ascomycota	Saccharomycetes	Saccharomycetales	Saccharomycetales	Candida	Candida_sake								ASV481	215	977	1.7231	2	0	Fungi								458
ASV482	6	963	1.69841	1	0	Fungi	Ascomycota	Dothideomycetes	Pleosporales	Pleosporaceae	Pleosporaceae	Pleosporaceae_ASV482								ASV482	6	963	1.69841	1	0	Fungi								459
ASV483	12	962	1.69665	29.5	0	Fungi	Basidiomycota	Tremellomycetes	Filobasidiales	Filobasidiaceae	Naganishia	Naganishia_uzbekistanensis								ASV483	12	962	1.69665	29.5	0	Fungi								460
ASV484	44	956	1.68607	8	0	Fungi	Basidiomycota	Tremellomycetes	Holtermanniales	Holtermanniales	Holtermanniella	Holtermanniella_takashimae								ASV484	44	956	1.68607	8	0	Fungi							sedis	461
ASV485	9	955	1.6843	13	0	Fungi	Ascomycota	Sordariomycetes	Sordariales	Chaetomiaceae	Chaetomium	Chaetomium_angustispirale								ASV485	9	955	1.6843	13	0	Fungi								462
ASV486	24	952	1.67901	23	0	Fungi	Ascomycota	Dothideomycetes	Capnodiales	Neodevriesiaceae	Neodevriesia	Neodevriesia_modesta								ASV486	24	952	1.67901	23	0	Fungi								463
ASV487	9	947	1.67019	1	0	Fungi	Ascomycota	Dothideomycetes	Pleosporales	Phaeosphaeriaceae	Phaeosphaeria	Phaeosphaeria_ASV487								ASV487	9	947	1.67019	1	0	Fungi								464
ASV488	26	938	1.65432	5.5	0	Fungi	Ascomycota	Eurotiomycetes	Eurotiales	Aspergillaceae	Aspergillus	Aspergillus_conicus								ASV488	26	938	1.65432	5.5	0	Fungi								465
ASV489	1	929	1.63845	929	0	Fungi	Ascomycota	Sordariomycetes	Microascales	Microascaceae	Pithoascus	Pithoascus_nidicola								ASV489	1	929	1.63845	929	0	Fungi								466
ASV491	17	924	1.62963	1	0	Fungi	Basidiomycota	Microbotryomycetes	Sporidiobolales	Sporidiobolaceae	Sporobolomyces	Sporobolomyces_roseus								ASV491	17	924	1.62963	1	0	Fungi								467
ASV492	225	921	1.62434	3	0	Fungi	Ascomycota	Saccharomycetes	Saccharomycetales	Saccharomycetales	Candida	Candida_sake								ASV492	225	921	1.62434	3	0	Fungi								468
ASV493	23	919	1.62081	19	0	Fungi	Ascomycota	Saccharomycetes	Saccharomycetales	Saccharomycetaceae	Saccharomyces	Saccharomyces_cerevisiae								ASV493	23	919	1.62081	19	0	Fungi								469
ASV494	3	916	1.61552	1	0	Fungi	Basidiomycota	Basidiomycota	Basidiomycota	Basidiomycota	Basidiomycota	Basidiomycota_ASV494								ASV494	3	916	1.61552	1	0	Fungi			ASV494					470
ASV495	3	913	1.61023	136	0	Fungi	Basidiomycota	Agaricomycetes	Polyporales	Meruliaceae	Phanerochaete	Phanerochaete_ASV495								ASV495	3	913	1.61023	136	0	Fungi								471
ASV496	7	912	1.60847	27	0	Fungi	Basidiomycota	Tremellomycetes	Filobasidiales	Filobasidiaceae	Naganishia	Naganishia_diffluens								ASV496	7	912	1.60847	27	0	Fungi								472
ASV497	9	911	1.6067	27	0	Fungi	Basidiomycota	Agaricomycetes	Polyporales	Meruliaceae	Phanerochaete	Phanerochaete_ASV497								ASV497	9	911	1.6067	27	0	Fungi								473
ASV498	2	911	1.6067	455.5	0	Fungi	Ascomycota	Ascomycota	Ascomycota	Ascomycota	Ascomycota	Ascomycota_ASV498								ASV498	2	911	1.6067	455.5	0	Fungi			ASV498					474
ASV500	222	905	1.59612	3	0	Fungi	Ascomycota	Saccharomycetes	Saccharomycetales	Saccharomycetales	Candida	Candida_sake								ASV500	222	905	1.59612	3	0	Fungi								475
ASV501	29	896	1.58025	3	0	Fungi	Ascomycota	Dothideomycetes	Pleosporales	Pleosporaceae	Stemphylium	Stemphylium_vesicarium								ASV501	29	896	1.58025	3	0	Fungi								476
ASV502	49	894	1.57672	2	0	Fungi	Ascomycota	Sordariomycetes	Hypocreales	Hypocreales	Acremonium	Acremonium_ASV502								ASV502	49	894	1.57672	2	0	Fungi							sedis	477
ASV503	9	892	1.57319	4	0	Fungi	Ascomycota	Eurotiomycetes	Eurotiales	Aspergillaceae	Aspergillus	Aspergillus_stellatus								ASV503	9	892	1.57319	4	0	Fungi								478
ASV504	44	884	1.55908	5.5	0	Fungi	Ascomycota	Sordariomycetes	Hypocreales	Hypocreales	Acremonium	Acremonium_ASV504								ASV504	44	884	1.55908	5.5	0	Fungi							sedis	479
ASV505	33	883	1.55732	5	0	Fungi	Ascomycota	Eurotiomycetes	Eurotiales	Aspergillaceae	Aspergillus	Aspergillus_restrictus								ASV505	33	883	1.55732	5	0	Fungi								480
ASV506	4	881	1.55379	2.5	0	Fungi	Ascomycota	Dothideomycetes	Pleosporales	Didymellaceae	Didymella	Didymella_ASV506								ASV506	4	881	1.55379	2.5	0	Fungi								481
ASV507	212	876	1.54497	2	0	Fungi	Ascomycota	Saccharomycetes	Saccharomycetales	Saccharomycetales	Candida	Candida_sake								ASV507	212	876	1.54497	2	0	Fungi								482
ASV508	5	870	1.53439	2	0	Fungi	Ascomycota	Leotiomycetes	Erysiphales	Erysiphaceae	Erysiphe	Erysiphe_cruciferarum								ASV508	5	870	1.53439	2	0	Fungi								483
ASV509	10	869	1.53263	17.5	0	Fungi	Ascomycota	Dothideomycetes	Capnodiales	Cladosporiaceae	Toxicocladosporium	Toxicocladosporium_pseudoveloxum								ASV509	10	869	1.53263	17.5	0	Fungi								484
ASV510	233	867	1.5291	2	0	Fungi	Ascomycota	Saccharomycetes	Saccharomycetales	Saccharomycetales	Candida	Candida_sake								ASV510	233	867	1.5291	2	0	Fungi								485
ASV511	7	867	1.5291	1	0	Fungi	Ascomycota	Dothideomycetes	Pleosporales	Coniothyriaceae	Coniothyriaceae	Coniothyriaceae_ASV511								ASV511	7	867	1.5291	1	0	Fungi								486
ASV512	15	865	1.52557	24	0	Fungi	Basidiomycota	Tremellomycetes	Trichosporonales	Trichosporonaceae	Trichosporon	Trichosporon_asahii								ASV512	15	865	1.52557	24	0	Fungi								487
ASV513	12	863	1.52205	32	0	Fungi	Ascomycota	Saccharomycetes	Saccharomycetales	Saccharomycetales	Candida	Candida_parapsilosis								ASV513	12	863	1.52205	32	0	Fungi							sedis	488
ASV514	8	858	1.51323	1.5	0	Fungi	Ascomycota	Sordariomycetes	Hypocreales	Nectriaceae	Fusarium	Fusarium_sporotrichioides								ASV514	8	858	1.51323	1.5	0	Fungi								489
ASV515	24	857	1.51146	5	0	Fungi	Basidiomycota	Wallemiomycetes	Wallemiales	Wallemiaceae	Wallemia	Wallemia_hederae								ASV515	24	857	1.51146	5	0	Fungi								490
ASV516	8	857	1.51146	1.5	0	Fungi	Ascomycota	Sordariomycetes	Diaporthales	Diaporthaceae	Diaporthe	Diaporthe_cytosporella								ASV516	8	857	1.51146	1.5	0	Fungi								491
ASV517	45	855	1.50794	10	0	Fungi	Ascomycota	Dothideomycetes	Capnodiales	Neodevriesiaceae	Neodevriesia	Neodevriesia_agapanthi								ASV517	45	855	1.50794	10	0	Fungi								492
ASV518	8	852	1.50265	64.5	0	Fungi	Basidiomycota	Wallemiomycetes	Wallemiales	Wallemiaceae	Wallemia	Wallemia_hederae								ASV518	8	852	1.50265	64.5	0	Fungi								493
ASV519	11	849	1.49735	28	0	Fungi	Basidiomycota	Tremellomycetes	Tremellales	Bulleribasidiaceae	Vishniacozyma	Vishniacozyma_carnescens								ASV519	11	849	1.49735	28	0	Fungi								494
ASV520	9	849	1.49735	33	0	Fungi	Ascomycota	Dothideomycetes	Pleosporales	Didymosphaeriaceae	Paraconiothyrium	Paraconiothyrium_brasiliense								ASV520	9	849	1.49735	33	0	Fungi								495
ASV521	5	848	1.49559	1	0	Fungi	Basidiomycota	Basidiomycota	Basidiomycota	Basidiomycota	Basidiomycota	Basidiomycota_ASV521								ASV521	5	848	1.49559	1	0	Fungi			ASV521					496
ASV522	20	847	1.49383	15.5	0	Fungi	Ascomycota	Leotiomycetes	Thelebolales	Pseudeurotiaceae	Pseudogymnoascus	Pseudogymnoascus_verrucosus								ASV522	20	847	1.49383	15.5	0	Fungi								497
ASV523	23	843	1.48677	8	0	Fungi	Ascomycota	Dothideomycetes	Capnodiales	Cladosporiaceae	Cladosporium	Cladosporium_delicatulum								ASV523	23	843	1.48677	8	0	Fungi								498
ASV524	104	843	1.48677	5	0	Fungi	Basidiomycota	Tremellomycetes	Tremellales	Bulleribasidiaceae	Vishniacozyma	Vishniacozyma_heimaeyensis								ASV524	104	843	1.48677	5	0	Fungi								499
ASV525	28	838	1.47795	17	0	Fungi	Ascomycota	Dothideomycetes	Pleosporales	Didymellaceae	Didymellaceae	Didymellaceae_ASV525								ASV525	28	838	1.47795	17	0	Fungi								500
ASV526	216	835	1.47266	2	0	Fungi	Ascomycota	Saccharomycetes	Saccharomycetales	Saccharomycetales	Candida	Candida_sake								ASV526	216	835	1.47266	2	0	Fungi								501
ASV527	3	833	1.46914	4	0	Fungi	Basidiomycota	Agaricomycetes	Polyporales	Fomitopsidaceae	Amyloporia	Amyloporia_sinuosa								ASV527	3	833	1.46914	4	0	Fungi								502
ASV528	20	831	1.46561	19.5	0	Fungi	Ascomycota	Dothideomycetes	Pleosporales	Phaeosphaeriaceae	Phaeosphaeriaceae	Phaeosphaeriaceae_ASV528								ASV528	20	831	1.46561	19.5	0	Fungi								503
ASV529	22	828	1.46032	18.5	0	Fungi	Ascomycota	Dothideomycetes	Capnodiales	Neodevriesiaceae	Neodevriesia	Neodevriesia_ASV529								ASV529	22	828	1.46032	18.5	0	Fungi								504
ASV530	36	826	1.45679	7	0	Fungi	Ascomycota	Sordariomycetes	Hypocreales	Hypocreales	Acremonium	Acremonium_ASV530								ASV530	36	826	1.45679	7	0	Fungi							sedis	505
ASV531	7	825	1.45503	84	0	Fungi	Ascomycota	Dothideomycetes	Pleosporales	Pleosporaceae	Drechslera	Drechslera_nobleae								ASV531	7	825	1.45503	84	0	Fungi								506
ASV532	7	825	1.45503	9	0	Fungi	Basidiomycota	Tremellomycetes	Tremellales	Bulleraceae	Bullera	Bullera_unica								ASV532	7	825	1.45503	9	0	Fungi								507
ASV533	237	823	1.4515	2	0	Fungi	Ascomycota	Saccharomycetes	Saccharomycetales	Saccharomycetales	Candida	Candida_sake								ASV533	237	823	1.4515	2	0	Fungi								508
ASV534	29	821	1.44797	2	0	Fungi	Ascomycota	Dothideomycetes	Pleosporales	Phaeosphaeriaceae	Chaetosphaeronema	Chaetosphaeronema_ASV534								ASV534	29	821	1.44797	2	0	Fungi								509
ASV535	40	818	1.44268	5.5	0	Fungi	Ascomycota	Sordariomycetes	Hypocreales	Hypocreales	Acremonium	Acremonium_ASV535								ASV535	40	818	1.44268	5.5	0	Fungi							sedis	510
ASV536	4	815	1.43739	6.5	0	Fungi	Ascomycota	Sordariomycetes	Xylariales	Xylariales	Xylariales	Xylariales_ASV536								ASV536	4	815	1.43739	6.5	0	Fungi								511
ASV537	12	814	1.43563	39	0	Fungi	Ascomycota	Dothideomycetes	Pleosporales	Pleosporaceae	Curvularia	Curvularia_clavata								ASV537	12	814	1.43563	39	0	Fungi								512
ASV538	9	812	1.4321	3	0	Fungi	Ascomycota	Dothideomycetes	Capnodiales	Mycosphaerellaceae	Ramularia	Ramularia_ASV538								ASV538	9	812	1.4321	3	0	Fungi								513
ASV539	9	809	1.42681	1	0	Fungi	Ascomycota	Dothideomycetes	Capnodiales	Mycosphaerellaceae	Zymoseptoria	Zymoseptoria_ASV539								ASV539	9	809	1.42681	1	0	Fungi								514
ASV540	34	807	1.42328	8	0	Fungi	Ascomycota	Sordariomycetes	Hypocreales	Hypocreales	Acremonium	Acremonium_ASV540								ASV540	34	807	1.42328	8	0	Fungi							sedis	515
ASV541	2	805	1.41975	402.5	0	Fungi	Fungi	Fungi	Fungi	Fungi	Fungi	Fungi_ASV541								ASV541	2	805	1.41975	402.5	0	Fungi		ASV541	ASV541					516
ASV542	227	801	1.4127	2	0	Fungi	Ascomycota	Saccharomycetes	Saccharomycetales	Saccharomycetales	Candida	Candida_sake								ASV542	227	801	1.4127	2	0	Fungi								517
ASV543	16	797	1.40564	1.5	0	Fungi	Ascomycota	Dothideomycetes	Pleosporales	Didymellaceae	Didymellaceae	Didymellaceae_ASV543								ASV543	16	797	1.40564	1.5	0	Fungi								518
ASV544	11	795	1.40212	8	0	Fungi	Ascomycota	Pezizomycetes	Pezizales	Pezizales	Pezizales	Pezizales_ASV544								ASV544	11	795	1.40212	8	0	Fungi								519
ASV545	4	795	1.40212	1	0	Fungi	Ascomycota	Dothideomycetes	Pleosporales	Didymellaceae	Macroventuria	Macroventuria_anomochaeta								ASV545	4	795	1.40212	1	0	Fungi								520
ASV546	222	793	1.39859	2	0	Fungi	Ascomycota	Saccharomycetes	Saccharomycetales	Saccharomycetales	Candida	Candida_sake								ASV546	222	793	1.39859	2	0	Fungi								521
ASV547	4	790	1.3933	6	0	Fungi	Ascomycota	Dothideomycetes	Dothideales	Dothideaceae	Endoconidioma	Endoconidioma_populi								ASV547	4	790	1.3933	6	0	Fungi								522
ASV548	13	784	1.38272	1	0	Fungi	Ascomycota	Dothideomycetes	Pleosporales	Sporormiaceae	Sporormiaceae	Sporormiaceae_ASV548								ASV548	13	784	1.38272	1	0	Fungi								523
ASV549	131	780	1.37566	3	0	Fungi	Ascomycota	Dothideomycetes	Capnodiales	Cladosporiaceae	Cladosporium	Cladosporium_ASV549								ASV549	131	780	1.37566	3	0	Fungi								524
ASV550	10	776	1.36861	10.5	0	Fungi	Ascomycota	Sordariomycetes	Trichosphaeriales	Trichosphaeriaceae	Nigrospora	Nigrospora_oryzae								ASV550	10	776	1.36861	10.5	0	Fungi								525
ASV551	84	775	1.36684	4	0	Fungi	Basidiomycota	Microbotryomycetes	Sporidiobolales	Sporidiobolaceae	Sporobolomyces	Sporobolomyces_roseus								ASV551	84	775	1.36684	4	0	Fungi								526
ASV552	6	775	1.36684	2	0	Fungi	Fungi	Fungi	Fungi	Fungi	Fungi	Fungi_ASV552								ASV552	6	775	1.36684	2	0	Fungi	ASV552	ASV552	ASV552					527
ASV553	35	773	1.36332	13	0	Fungi	Ascomycota	Eurotiomycetes	Eurotiales	Aspergillaceae	Penicillium	Penicillium_glandicola								ASV553	35	773	1.36332	13	0	Fungi								528
ASV554	11	767	1.35273	1	0	Fungi	Ascomycota	Dothideomycetes	Pleosporales	Pleosporaceae	Alternaria	Alternaria_infectoria								ASV554	11	767	1.35273	1	0	Fungi								529
ASV555	28	766	1.35097	16	0	Fungi	Ascomycota	Dothideomycetes	Capnodiales	Cladosporiaceae	Cladosporiaceae	Cladosporiaceae_ASV555								ASV555	28	766	1.35097	16	0	Fungi								530
ASV556	35	760	1.34039	2	0	Fungi	Ascomycota	Dothideomycetes	Capnodiales	Cladosporiaceae	Cladosporium	Cladosporium_halotolerans								ASV556	35	760	1.34039	2	0	Fungi								531
ASV557	5	760	1.34039	42	0	Fungi	Basidiomycota	Agaricomycetes	Russulales	Peniophoraceae	Peniophoraceae	Peniophoraceae_ASV557								ASV557	5	760	1.34039	42	0	Fungi								532
ASV558	14	757	1.3351	30.5	0	Fungi	Ascomycota	Dothideomycetes	Pleosporales	Phaeosphaeriaceae	Phaeosphaeria	Phaeosphaeria_juncicola								ASV558	14	757	1.3351	30.5	0	Fungi								533
ASV559	6	757	1.3351	62	0	Fungi	Ascomycota	Sordariomycetes	Hypocreales	Hypocreaceae	Trichoderma	Trichoderma_lixii								ASV559	6	757	1.3351	62	0	Fungi								534
ASV560	3	757	1.3351	316	0	Fungi	Ascomycota	Eurotiomycetes	Onygenales	Onygenales	Spiromastix	Spiromastix_princeps								ASV560	3	757	1.3351	316	0	Fungi							sedis	535
ASV561	23	755	1.33157	22	0	Fungi	Fungi	Fungi	Fungi	Fungi	Fungi	Fungi_ASV561								ASV561	23	755	1.33157	22	0	Fungi		ASV561	ASV561					536
ASV562	4	755	1.33157	1.5	0	Fungi	Ascomycota	Dothideomycetes	Pleosporales	Pleosporaceae	Alternaria	Alternaria_lolii								ASV562	4	755	1.33157	1.5	0	Fungi								537
ASV563	75	752	1.32628	6	0	Fungi	Basidiomycota	Cystobasidiomycetes	Cystobasidiales	Cystobasidiaceae	Cystobasidium	Cystobasidium_lysinophilum								ASV563	75	752	1.32628	6	0	Fungi								538
ASV564	41	751	1.32451	3	0	Fungi	Ascomycota	Sordariomycetes	Hypocreales	Hypocreales	Acremonium	Acremonium_ASV564								ASV564	41	751	1.32451	3	0	Fungi							sedis	539
ASV565	8	751	1.32451	53.5	0	Fungi	Ascomycota	Dothideomycetes	Dothideales	Aureobasidiaceae	Aureobasidiaceae	Aureobasidiaceae_ASV565								ASV565	8	751	1.32451	53.5	0	Fungi								540
ASV566	14	748	1.31922	16.5	0	Fungi	Ascomycota	Dothideomycetes	Pleosporales	Phaeosphaeriaceae	Phaeosphaeria	Phaeosphaeria_juncicola								ASV566	14	748	1.31922	16.5	0	Fungi								541
ASV567	201	746	1.3157	2	0	Fungi	Ascomycota	Saccharomycetes	Saccharomycetales	Saccharomycetales	Candida	Candida_sake								ASV567	201	746	1.3157	2	0	Fungi								542
ASV568	16	745	1.31393	2	0	Fungi	Basidiomycota	Cystobasidiomycetes	Cystobasidiales	Cystobasidiaceae	Cystobasidiaceae	Cystobasidiaceae_ASV568								ASV568	16	745	1.31393	2	0	Fungi								543
ASV570	18	741	1.30688	5.5	0	Fungi	Basidiomycota	Agaricomycetes	Agaricales	Tricholomataceae	Fayodia	Fayodia_gracilipes								ASV570	18	741	1.30688	5.5	0	Fungi								544
ASV571	11	741	1.30688	15	0	Fungi	Ascomycota	Dothideomycetes	Pleosporales	Lentitheciaceae	Keissleriella	Keissleriella_quadriseptata								ASV571	11	741	1.30688	15	0	Fungi								545
ASV572	228	739	1.30335	2	0	Fungi	Ascomycota	Saccharomycetes	Saccharomycetales	Saccharomycetales	Candida	Candida_sake								ASV572	228	739	1.30335	2	0	Fungi								546
ASV573	43	738	1.30159	3	0	Fungi	Ascomycota	Dothideomycetes	Pleosporales	Pleosporales	Pleosporales	Pleosporales_ASV573								ASV573	43	738	1.30159	3	0	Fungi								547
ASV574	49	736	1.29806	2	0	Fungi	Ascomycota	Sordariomycetes	Hypocreales	Hypocreales	Acremonium	Acremonium_ASV574								ASV574	49	736	1.29806	2	0	Fungi							sedis	548
ASV575	10	735	1.2963	10	0	Fungi	Ascomycota	Leotiomycetes	Erysiphales	Erysiphaceae	Golovinomyces	Golovinomyces_montagnei								ASV575	10	735	1.2963	10	0	Fungi								549
ASV576	65	734	1.29453	1	0	Fungi	Basidiomycota	Tremellomycetes	Tremellales	Bulleribasidiaceae	Vishniacozyma	Vishniacozyma_carnescens								ASV576	65	734	1.29453	1	0	Fungi								550
ASV577	12	733	1.29277	1	0	Fungi	Basidiomycota	Tremellomycetes	Filobasidiales	Filobasidiaceae	Filobasidium	Filobasidium_ASV577								ASV577	12	733	1.29277	1	0	Fungi								551
ASV578	202	730	1.28748	3	0	Fungi	Ascomycota	Saccharomycetes	Saccharomycetales	Saccharomycetales	Candida	Candida_sake								ASV578	202	730	1.28748	3	0	Fungi								552
ASV579	16	730	1.28748	19	0	Fungi	Ascomycota	Eurotiomycetes	Eurotiales	Aspergillaceae	Penicillium	Penicillium_citrinum								ASV579	16	730	1.28748	19	0	Fungi								553
ASV580	31	730	1.28748	3	0	Fungi	Ascomycota	Dothideomycetes	Dothideales	Aureobasidiaceae	Aureobasidium	Aureobasidium_pullulans								ASV580	31	730	1.28748	3	0	Fungi								554
ASV581	10	729	1.28571	35	0	Fungi	Ascomycota	Saccharomycetes	Saccharomycetales	Debaryomycetaceae	Debaryomyces	Debaryomyces_hansenii								ASV581	10	729	1.28571	35	0	Fungi								555
ASV582	208	724	1.2769	2	0	Fungi	Ascomycota	Saccharomycetes	Saccharomycetales	Saccharomycetales	Candida	Candida_sake								ASV582	208	724	1.2769	2	0	Fungi								556
ASV583	32	723	1.27513	3.5	0	Fungi	Ascomycota	Dothideomycetes	Pleosporales	Pleosporaceae	Alternaria	Alternaria_infectoria								ASV583	32	723	1.27513	3.5	0	Fungi								557
ASV584	4	722	1.27337	65.5	0	Fungi	Ascomycota	Saccharomycetes	Saccharomycetales	Dipodascaceae	Dipodascaceae	Dipodascaceae_ASV584								ASV584	4	722	1.27337	65.5	0	Fungi								558
ASV585	4	720	1.26984	127	0	Fungi	Ascomycota	Dothideomycetes	Pleosporales	Sporormiaceae	Sporormiaceae	Sporormiaceae_ASV585								ASV585	4	720	1.26984	127	0	Fungi								559
ASV586	205	715	1.26102	2	0	Fungi	Ascomycota	Saccharomycetes	Saccharomycetales	Saccharomycetales	Candida	Candida_sake								ASV586	205	715	1.26102	2	0	Fungi								560
ASV587	2	715	1.26102	357.5	0	Fungi	Fungi	Fungi	Fungi	Fungi	Fungi	Fungi_ASV587								ASV587	2	715	1.26102	357.5	0	Fungi		ASV587	ASV587					561
ASV588	6	715	1.26102	79	0	Fungi	Ascomycota	Dothideomycetes	Pleosporales	Phaeosphaeriaceae	Phaeosphaeriaceae	Phaeosphaeriaceae_ASV588								ASV588	6	715	1.26102	79	0	Fungi								562
ASV589	22	714	1.25926	3.5	0	Fungi	Ascomycota	Dothideomycetes	Pleosporales	Didymellaceae	Didymellaceae	Didymellaceae_ASV589								ASV589	22	714	1.25926	3.5	0	Fungi								563
ASV590	18	712	1.25573	1	0	Fungi	Basidiomycota	Tremellomycetes	Holtermanniales	Holtermanniales	Holtermanniella	Holtermanniella_takashimae								ASV590	18	712	1.25573	1	0	Fungi							sedis	564
ASV591	13	708	1.24868	14	0	Fungi	Ascomycota	Dothideomycetes	Dothideales	Dothideales	Hortaea	Hortaea_thailandica								ASV591	13	708	1.24868	14	0	Fungi							sedis	565
ASV592	13	707	1.24691	2	0	Fungi	Ascomycota	Dothideomycetes	Pleosporales	Didymellaceae	Didymella	Didymella_ASV592								ASV592	13	707	1.24691	2	0	Fungi								566
ASV593	172	698	1.23104	2	0	Fungi	Ascomycota	Saccharomycetes	Saccharomycetales	Saccharomycetales	Candida	Candida_sake								ASV593	172	698	1.23104	2	0	Fungi								567
ASV594	17	695	1.22575	6	0	Fungi	Ascomycota	Leotiomycetes	Erysiphales	Erysiphaceae	Blumeria	Blumeria_graminis								ASV594	17	695	1.22575	6	0	Fungi								568
ASV595	194	690	1.21693	2	0	Fungi	Ascomycota	Saccharomycetes	Saccharomycetales	Saccharomycetales	Candida	Candida_sake								ASV595	194	690	1.21693	2	0	Fungi								569
ASV596	1	690	1.21693	690	0	Fungi	Ascomycota	Sordariomycetes	Hypocreales	Nectriaceae	Fusarium	Fusarium_ASV596								ASV596	1	690	1.21693	690	0	Fungi								570
ASV597	7	689	1.21517	1	0	Fungi	Ascomycota	Dothideomycetes	Pleosporales	Cucurbitariaceae	Pyrenochaetopsis	Pyrenochaetopsis_leptospora								ASV597	7	689	1.21517	1	0	Fungi								571
ASV598	6	686	1.20988	4	0	Fungi	Ascomycota	Leotiomycetes	Helotiales	Helotiaceae	Articulospora	Articulospora_ASV598								ASV598	6	686	1.20988	4	0	Fungi								572
ASV599	5	678	1.19577	4	0	Fungi	Basidiomycota	Agaricomycetes	Agaricales	Agaricales	Agaricales	Agaricales_ASV599								ASV599	5	678	1.19577	4	0	Fungi								573
ASV600	11	676	1.19224	7	0	Fungi	Ascomycota	Dothideomycetes	Pleosporales	Didymellaceae	Didymella	Didymella_urticicola								ASV600	11	676	1.19224	7	0	Fungi								574
ASV601	12	676	1.19224	29.5	0	Fungi	Ascomycota	Dothideomycetes	Pleosporales	Pleosporaceae	Alternaria	Alternaria_rosae								ASV601	12	676	1.19224	29.5	0	Fungi								575
ASV602	9	675	1.19048	1	0	Fungi	Basidiomycota	Tremellomycetes	Tremellales	Cryptococcaceae	Kwoniella	Kwoniella_ASV602								ASV602	9	675	1.19048	1	0	Fungi								576
ASV603	2	671	1.18342	335.5	0	Fungi	Ascomycota	Saccharomycetes	Saccharomycetales	Saccharomycetales	Diutina	Diutina_catenulata								ASV603	2	671	1.18342	335.5	0	Fungi							sedis	577
ASV604	11	669	1.17989	2	0	Fungi	Basidiomycota	Tremellomycetes	Filobasidiales	Filobasidiaceae	Filobasidium	Filobasidium_ASV604								ASV604	11	669	1.17989	2	0	Fungi								578
ASV605	11	669	1.17989	1	0	Fungi	Ascomycota	Dothideomycetes	Pleosporales	Phaeosphaeriaceae	Septoriella	Septoriella_hirta								ASV605	11	669	1.17989	1	0	Fungi								579
ASV606	23	666	1.1746	3	0	Fungi	Basidiomycota	Tremellomycetes	Filobasidiales	Filobasidiaceae	Filobasidium	Filobasidium_ASV606								ASV606	23	666	1.1746	3	0	Fungi								580
ASV607	41	666	1.1746	2	0	Fungi	Ascomycota	Dothideomycetes	Capnodiales	Mycosphaerellaceae	Mycosphaerella	Mycosphaerella_tassiana								ASV607	41	666	1.1746	2	0	Fungi								581
ASV608	7	665	1.17284	21	0	Fungi	Basidiomycota	Tremellomycetes	Tremellales	Tremellales	Tremellales	Tremellales_ASV608								ASV608	7	665	1.17284	21	0	Fungi								582
ASV609	179	661	1.16578	2	0	Fungi	Ascomycota	Saccharomycetes	Saccharomycetales	Saccharomycetales	Candida	Candida_sake								ASV609	179	661	1.16578	2	0	Fungi								583
ASV610	178	657	1.15873	2	0	Fungi	Ascomycota	Saccharomycetes	Saccharomycetales	Saccharomycetales	Candida	Candida_sake								ASV610	178	657	1.15873	2	0	Fungi								584
ASV611	166	654	1.15344	2	0	Fungi	Ascomycota	Saccharomycetes	Saccharomycetales	Saccharomycetales	Candida	Candida_sake								ASV611	166	654	1.15344	2	0	Fungi								585
ASV612	4	650	1.14638	7.5	0	Fungi	Fungi	Fungi	Fungi	Fungi	Fungi	Fungi_ASV612								ASV612	4	650	1.14638	7.5	0	Fungi		ASV612	ASV612					586
ASV613	15	645	1.13757	8	0	Fungi	Ascomycota	Ascomycota	Ascomycota	Ascomycota	Ascomycota	Ascomycota_ASV613								ASV613	15	645	1.13757	8	0	Fungi			ASV613					587
ASV614	6	644	1.1358	1	0	Fungi	Ascomycota	Sordariomycetes	Hypocreales	Stachybotryaceae	Stachybotrys	Stachybotrys_microspora								ASV614	6	644	1.1358	1	0	Fungi								588
ASV615	10	644	1.1358	7	0	Fungi	Ascomycota	Sordariomycetes	Xylariales	Bartaliniaceae	Bartalinia	Bartalinia_robillardoides								ASV615	10	644	1.1358	7	0	Fungi								589
ASV616	19	640	1.12875	6	0	Fungi	Ascomycota	Dothideomycetes	Pleosporales	Pleosporales	Chalastospora	Chalastospora_gossypii								ASV616	19	640	1.12875	6	0	Fungi							sedis	590
ASV617	11	639	1.12698	18	0	Fungi	Ascomycota	Dothideomycetes	Capnodiales	Cladosporiaceae	Cladosporiaceae	Cladosporiaceae_ASV617								ASV617	11	639	1.12698	18	0	Fungi								591
ASV618	201	638	1.12522	2	0	Fungi	Ascomycota	Saccharomycetes	Saccharomycetales	Saccharomycetales	Candida	Candida_sake								ASV618	201	638	1.12522	2	0	Fungi								592
ASV619	188	637	1.12346	2	0	Fungi	Ascomycota	Saccharomycetes	Saccharomycetales	Saccharomycetales	Candida	Candida_sake								ASV619	188	637	1.12346	2	0	Fungi								593
ASV620	34	633	1.1164	6.5	0	Fungi	Basidiomycota	Tremellomycetes	Cystofilobasidiales	Cystofilobasidiaceae	Cystofilobasidium	Cystofilobasidium_macerans								ASV620	34	633	1.1164	6.5	0	Fungi								594
ASV621	9	632	1.11464	8	0	Fungi	Ascomycota	Saccharomycetes	Saccharomycetales	Dipodascaceae	Dipodascus	Dipodascus_geotrichum								ASV621	9	632	1.11464	8	0	Fungi								595
ASV622	1	632	1.11464	632	0	Fungi	Basidiomycota	Agaricomycetes	Agaricales	Agaricaceae	Tulostoma	Tulostoma_ASV622								ASV622	1	632	1.11464	632	0	Fungi								596
ASV623	41	629	1.10935	2	0	Fungi	Ascomycota	Dothideomycetes	Capnodiales	Cladosporiaceae	Cladosporium	Cladosporium_halotolerans								ASV623	41	629	1.10935	2	0	Fungi								597
ASV624	20	628	1.10758	11	0	Fungi	Ascomycota	Dothideomycetes	Dothideales	Dothioraceae	Pringsheimia	Pringsheimia_euphorbiae								ASV624	20	628	1.10758	11	0	Fungi								598
ASV625	3	628	1.10758	237	0	Fungi	Ascomycota	Dothideomycetes	Capnodiales	Cladosporiaceae	Toxicocladosporium	Toxicocladosporium_cacti								ASV625	3	628	1.10758	237	0	Fungi								599
ASV626	6	627	1.10582	1	0	Fungi	Ascomycota	Saccharomycetes	Saccharomycetales	Saccharomycetales	Candida	Candida_catenulata								ASV626	6	627	1.10582	1	0	Fungi								600
ASV627	222	625	1.10229	2	0	Fungi	Ascomycota	Saccharomycetes	Saccharomycetales	Saccharomycetales	Candida	Candida_sake								ASV627	222	625	1.10229	2	0	Fungi								601
ASV628	8	625	1.10229	40	0	Fungi	Ascomycota	Dothideomycetes	Capnodiales	Capnodiales	Phaeotheca	Phaeotheca_triangularis								ASV628	8	625	1.10229	40	0	Fungi							sedis	602
ASV629	9	624	1.10053	2	0	Fungi	Ascomycota	Dothideomycetes	Pleosporales	Pleosporaceae	Pyrenophora	Pyrenophora_teres								ASV629	9	624	1.10053	2	0	Fungi								603
ASV630	14	624	1.10053	9	0	Fungi	Basidiomycota	Agaricomycetes	Agaricales	Psathyrellaceae	Coprinellus	Coprinellus_micaceus								ASV630	14	624	1.10053	9	0	Fungi								604
ASV631	193	623	1.09877	2	0	Fungi	Ascomycota	Saccharomycetes	Saccharomycetales	Saccharomycetales	Candida	Candida_sake								ASV631	193	623	1.09877	2	0	Fungi								605
ASV632	2	616	1.08642	308	0	Fungi	Mortierellomycota	Mortierellomycetes	Mortierellales	Mortierellaceae	Mortierella	Mortierella_alpina								ASV632	2	616	1.08642	308	0	Fungi								606
ASV633	1	613	1.08113	613	0	Fungi	Basidiomycota	Basidiomycota	Basidiomycota	Basidiomycota	Basidiomycota	Basidiomycota_ASV633								ASV633	1	613	1.08113	613	0	Fungi			ASV633					607
ASV634	8	611	1.0776	33.5	0	Fungi	Basidiomycota	Agaricomycetes	Russulales	Peniophoraceae	Peniophoraceae	Peniophoraceae_ASV634								ASV634	8	611	1.0776	33.5	0	Fungi								608
ASV635	5	610	1.07584	67	0	Fungi	Ascomycota	Dothideomycetes	Pleosporales	Didymellaceae	Didymellaceae	Didymellaceae_ASV635								ASV635	5	610	1.07584	67	0	Fungi								609
ASV636	3	608	1.07231	61	0	Fungi	Basidiomycota	Tremellomycetes	Tremellales	Bulleribasidiaceae	Vishniacozyma	Vishniacozyma_taibaiensis								ASV636	3	608	1.07231	61	0	Fungi								610
ASV637	9	601	1.05996	1	0	Fungi	Ascomycota	Dothideomycetes	Dothideomycetes	Dothideomycetes	Dothideomycetes	Dothideomycetes_ASV637								ASV637	9	601	1.05996	1	0	Fungi								611
ASV639	197	597	1.05291	2	0	Fungi	Ascomycota	Saccharomycetes	Saccharomycetales	Saccharomycetales	Candida	Candida_sake								ASV639	197	597	1.05291	2	0	Fungi								612
ASV640	31	597	1.05291	4	0	Fungi	Ascomycota	Dothideomycetes	Pleosporales	Didymellaceae	Didymella	Didymella_ASV640								ASV640	31	597	1.05291	4	0	Fungi								613
ASV641	16	596	1.05115	10.5	0	Fungi	Ascomycota	Eurotiomycetes	Eurotiales	Aspergillaceae	Penicillium	Penicillium_ASV641								ASV641	16	596	1.05115	10.5	0	Fungi								614
ASV642	177	593	1.04586	2	0	Fungi	Ascomycota	Saccharomycetes	Saccharomycetales	Saccharomycetales	Candida	Candida_sake								ASV642	177	593	1.04586	2	0	Fungi								615
ASV643	18	590	1.04056	9	0	Fungi	Ascomycota	Dothideomycetes	Capnodiales	Cladosporiaceae	Cladosporium	Cladosporium_dominicanum								ASV643	18	590	1.04056	9	0	Fungi								616
ASV644	5	589	1.0388	1	0	Fungi	Ascomycota	Sordariomycetes	Hypocreales	Nectriaceae	Fusarium	Fusarium_beomiforme								ASV644	5	589	1.0388	1	0	Fungi								617
ASV645	18	587	1.03527	5.5	0	Fungi	Ascomycota	Dothideomycetes	Dothideales	Dothioraceae	Pringsheimia	Pringsheimia_euphorbiae								ASV645	18	587	1.03527	5.5	0	Fungi								618
ASV646	6	587	1.03527	2.5	0	Fungi	Ascomycota	Dothideomycetes	Pleosporales	Phaeosphaeriaceae	Septoriella	Septoriella_hirta								ASV646	6	587	1.03527	2.5	0	Fungi								619
ASV647	15	586	1.03351	20	0	Fungi	Basidiomycota	Tremellomycetes	Filobasidiales	Filobasidiaceae	Filobasidium	Filobasidium_oeirense								ASV647	15	586	1.03351	20	0	Fungi								620
ASV648	3	584	1.02998	46	0	Fungi	Ascomycota	Sordariomycetes	Glomerellales	Plectosphaerellaceae	Plectosphaerellaceae	Plectosphaerellaceae_ASV648								ASV648	3	584	1.02998	46	0	Fungi								621
ASV649	5	581	1.02469	1	0	Fungi	Ascomycota	Saccharomycetes	Saccharomycetales	Debaryomycetaceae	Debaryomycetaceae	Debaryomycetaceae_ASV649								ASV649	5	581	1.02469	1	0	Fungi								622
ASV650	180	580	1.02293	2	0	Fungi	Ascomycota	Saccharomycetes	Saccharomycetales	Saccharomycetales	Candida	Candida_sake								ASV650	180	580	1.02293	2	0	Fungi								623
ASV651	19	579	1.02116	17	0	Fungi	Ascomycota	Leotiomycetes	Helotiales	Helotiaceae	Articulospora	Articulospora_proliferata								ASV651	19	579	1.02116	17	0	Fungi								624
ASV652	5	579	1.02116	87	0	Fungi	Ascomycota	Ascomycota	Ascomycota	Ascomycota	Ascomycota	Ascomycota_ASV652								ASV652	5	579	1.02116	87	0	Fungi			ASV652					625
ASV654	30	574	1.01235	6.5	0	Fungi	Ascomycota	Dothideomycetes	Capnodiales	Cladosporiaceae	Cladosporiaceae	Cladosporiaceae_ASV654								ASV654	30	574	1.01235	6.5	0	Fungi								626
ASV655	9	571	1.00705	1	0	Fungi	Ascomycota	Dothideomycetes	Pleosporales	Phaeosphaeriaceae	Phaeosphaeria	Phaeosphaeria_ASV655								ASV655	9	571	1.00705	1	0	Fungi								627
ASV656	39	570	1.00529	4	0	Fungi	Ascomycota	Sordariomycetes	Hypocreales	Hypocreales	Acremonium	Acremonium_ASV656								ASV656	39	570	1.00529	4	0	Fungi							sedis	628
ASV657	20	566	0.998236	4	0	Fungi	Ascomycota	Sordariomycetes	Xylariales	Hyponectriaceae	Monographella	Monographella_nivalis								ASV657	20	566	0.998236	4	0	Fungi								629
ASV658	2	565	0.996473	282.5	0	Fungi	Basidiomycota	Basidiomycota	Basidiomycota	Basidiomycota	Basidiomycota	Basidiomycota_ASV658								ASV658	2	565	0.996473	282.5	0	Fungi			ASV658					630
ASV659	2	562	0.991182	281	0	Fungi	Fungi	Fungi	Fungi	Fungi	Fungi	Fungi_ASV659								ASV659	2	562	0.991182	281	0	Fungi		ASV659	ASV659					631
ASV660	11	556	0.9806	17	0	Fungi	Ascomycota	Sordariomycetes	Glomerellales	Plectosphaerellaceae	Plectosphaerella	Plectosphaerella_cucumerina								ASV660	11	556	0.9806	17	0	Fungi								632
ASV661	169	555	0.978836	2	0	Fungi	Ascomycota	Saccharomycetes	Saccharomycetales	Saccharomycetales	Candida	Candida_sake								ASV661	169	555	0.978836	2	0	Fungi								633
ASV662	5	551	0.971781	1	0	Fungi	Basidiomycota	Tremellomycetes	Tremellales	Bulleribasidiaceae	Dioszegia	Dioszegia_var._yunnanensis								ASV662	5	551	0.971781	1	0	Fungi								634
ASV663	10	550	0.970018	11.5	0	Fungi	Ascomycota	Dothideomycetes	Pleosporales	Didymellaceae	Didymellaceae	Didymellaceae_ASV663								ASV663	10	550	0.970018	11.5	0	Fungi								635
ASV664	32	546	0.962963	2.5	0	Fungi	Basidiomycota	Wallemiomycetes	Wallemiales	Wallemiaceae	Wallemia	Wallemia_sebi								ASV664	32	546	0.962963	2.5	0	Fungi								636
ASV665	23	543	0.957672	4	0	Fungi	Ascomycota	Leotiomycetes	Helotiales	Dermateaceae	Trimmatostroma	Trimmatostroma_salinum								ASV665	23	543	0.957672	4	0	Fungi								637
ASV666	22	540	0.952381	1.5	0	Fungi	Basidiomycota	Tremellomycetes	Tremellales	Bulleribasidiaceae	Vishniacozyma	Vishniacozyma_victoriae								ASV666	22	540	0.952381	1.5	0	Fungi								638
ASV667	10	540	0.952381	11	0	Fungi	Ascomycota	Sordariomycetes	Trichosphaeriales	Trichosphaeriaceae	Nigrospora	Nigrospora_oryzae								ASV667	10	540	0.952381	11	0	Fungi								639
ASV668	15	540	0.952381	1	0	Fungi	Ascomycota	Dothideomycetes	Pleosporales	Pleosporaceae	Pyrenophora	Pyrenophora_teres								ASV668	15	540	0.952381	1	0	Fungi								640
ASV669	33	535	0.943563	13	0	Fungi	Ascomycota	Eurotiomycetes	Eurotiales	Aspergillaceae	Aspergillus	Aspergillus_sydowii								ASV669	33	535	0.943563	13	0	Fungi								641
ASV670	4	532	0.938272	1	0	Fungi	Fungi	Fungi	Fungi	Fungi	Fungi	Fungi_ASV670								ASV670	4	532	0.938272	1	0	Fungi	ASV670	ASV670	ASV670					642
ASV671	3	528	0.931217	1	0	Fungi	Basidiomycota	Agaricomycetes	Agaricales	Agaricales	Agaricales	Agaricales_ASV671								ASV671	3	528	0.931217	1	0	Fungi								643
ASV672	17	526	0.92769	7	0	Fungi	Ascomycota	Dothideomycetes	Pleosporales	Phaeosphaeriaceae	Chaetosphaeronema	Chaetosphaeronema_ASV672								ASV672	17	526	0.92769	7	0	Fungi								644
ASV673	176	525	0.925926	2	0	Fungi	Ascomycota	Saccharomycetes	Saccharomycetales	Saccharomycetales	Candida	Candida_sake								ASV673	176	525	0.925926	2	0	Fungi								645
ASV674	7	524	0.924162	1	0	Fungi	Ascomycota	Dothideomycetes	Pleosporales	Sporormiaceae	Sporormiella	Sporormiella_australis								ASV674	7	524	0.924162	1	0	Fungi								646
ASV675	9	521	0.918871	40	0	Fungi	Basidiomycota	Agaricomycetes	Agaricales	Psathyrellaceae	Coprinellus	Coprinellus_ASV675								ASV675	9	521	0.918871	40	0	Fungi								647
ASV676	3	521	0.918871	1	0	Fungi	Basidiomycota	Microbotryomycetes	Microbotryomycetes	Chrysozymaceae	Sampaiozyma	Sampaiozyma_vanillica								ASV676	3	521	0.918871	1	0	Fungi						sedis		648
ASV677	6	515	0.908289	1	0	Fungi	Ascomycota	Dothideomycetes	Pleosporales	Didymellaceae	Didymella	Didymella_ASV677								ASV677	6	515	0.908289	1	0	Fungi								649
ASV678	19	514	0.906526	4	0	Fungi	Ascomycota	Eurotiomycetes	Eurotiales	Aspergillaceae	Aspergillus	Aspergillus_intermedius								ASV678	19	514	0.906526	4	0	Fungi								650
ASV679	24	514	0.906526	4.5	0	Fungi	Ascomycota	Dothideomycetes	Pleosporales	Pleosporaceae	Alternaria	Alternaria_infectoria								ASV679	24	514	0.906526	4.5	0	Fungi								651
ASV680	4	514	0.906526	1	0	Fungi	Basidiomycota	Microbotryomycetes	Sporidiobolales	Sporidiobolaceae	Rhodotorula	Rhodotorula_kratochvilovae								ASV680	4	514	0.906526	1	0	Fungi								652
ASV681	10	513	0.904762	13.5	0	Fungi	Ascomycota	Dothideomycetes	Pleosporales	Pleosporales	Pleosporales	Pleosporales_ASV681								ASV681	10	513	0.904762	13.5	0	Fungi								653
ASV682	5	512	0.902998	60	0	Fungi	Ascomycota	Dothideomycetes	Pleosporales	Didymosphaeriaceae	Pseudopithomyces	Pseudopithomyces_ASV682								ASV682	5	512	0.902998	60	0	Fungi								654
ASV683	3	510	0.899471	6	0	Fungi	Basidiomycota	Tremellomycetes	Cystofilobasidiales	Mrakiaceae	Udeniomyces	Udeniomyces_megalosporus								ASV683	3	510	0.899471	6	0	Fungi								655
ASV684	7	508	0.895944	1	0	Fungi	Ascomycota	Pezizomycetes	Pezizomycetes	Pezizomycetes	Pezizomycetes	Pezizomycetes_ASV684								ASV684	7	508	0.895944	1	0	Fungi								656
ASV685	3	508	0.895944	141	0	Fungi	Ascomycota	Dothideomycetes	Pleosporales	Phaeosphaeriaceae	Phaeosphaeriaceae	Phaeosphaeriaceae_ASV685								ASV685	3	508	0.895944	141	0	Fungi								657
ASV686	109	506	0.892416	2	0	Fungi	Ascomycota	Saccharomycetes	Saccharomycetales	Saccharomycetales	Candida	Candida_sake								ASV686	109	506	0.892416	2	0	Fungi								658
ASV687	6	506	0.892416	23.5	0	Fungi	Basidiomycota	Agaricomycetes	Polyporales	Meruliaceae	Hyphodermella	Hyphodermella_rosae								ASV687	6	506	0.892416	23.5	0	Fungi								659
ASV688	9	502	0.885362	2	0	Fungi	Basidiomycota	Microbotryomycetes	Sporidiobolales	Sporidiobolaceae	Sporobolomyces	Sporobolomyces_salicinus								ASV688	9	502	0.885362	2	0	Fungi								660
ASV689	9	501	0.883598	3	0	Fungi	Ascomycota	Sordariomycetes	Xylariales	Hyponectriaceae	Monographella	Monographella_nivalis								ASV689	9	501	0.883598	3	0	Fungi								661
ASV690	17	499	0.880071	3	0	Fungi	Basidiomycota	Tremellomycetes	Holtermanniales	Holtermanniales	Holtermanniella	Holtermanniella_takashimae								ASV690	17	499	0.880071	3	0	Fungi							sedis	662
ASV691	8	498	0.878307	37.5	0	Fungi	Ascomycota	Sordariomycetes	Hypocreales	Stachybotryaceae	Myrothecium	Myrothecium_roridum								ASV691	8	498	0.878307	37.5	0	Fungi								663
ASV692	138	497	0.876543	2	0	Fungi	Ascomycota	Saccharomycetes	Saccharomycetales	Saccharomycetales	Candida	Candida_sake								ASV692	138	497	0.876543	2	0	Fungi								664
ASV693	62	497	0.876543	1.5	0	Fungi	Ascomycota	Dothideomycetes	Capnodiales	Capnodiales	Capnodiales	Capnodiales_ASV693								ASV693	62	497	0.876543	1.5	0	Fungi								665
ASV694	15	496	0.87478	1	0	Fungi	Basidiomycota	Tremellomycetes	Tremellales	Bulleribasidiaceae	Vishniacozyma	Vishniacozyma_carnescens								ASV694	15	496	0.87478	1	0	Fungi								666
ASV696	11	494	0.871252	7	0	Fungi	Ascomycota	Dothideomycetes	Pleosporales	Pleosporaceae	Alternaria	Alternaria_infectoria								ASV696	11	494	0.871252	7	0	Fungi								667
ASV697	3	494	0.871252	201	0	Fungi	Ascomycota	Dothideomycetes	Pleosporales	Lentitheciaceae	Keissleriella	Keissleriella_ASV697								ASV697	3	494	0.871252	201	0	Fungi								668
ASV698	150	492	0.867725	2	0	Fungi	Ascomycota	Saccharomycetes	Saccharomycetales	Saccharomycetales	Candida	Candida_sake								ASV698	150	492	0.867725	2	0	Fungi								669
ASV699	5	488	0.86067	1	0	Fungi	Basidiomycota	Agaricomycetes	Agaricales	Psathyrellaceae	Coprinellus	Coprinellus_congregatus								ASV699	5	488	0.86067	1	0	Fungi								670
ASV700	57	486	0.857143	2	0	Fungi	Basidiomycota	Tremellomycetes	Tremellales	Bulleribasidiaceae	Vishniacozyma	Vishniacozyma_carnescens								ASV700	57	486	0.857143	2	0	Fungi								671
ASV701	5	483	0.851852	1	0	Fungi	Ascomycota	Dothideomycetes	Pleosporales	Phaeosphaeriaceae	Phaeosphaeria	Phaeosphaeria_juncicola								ASV701	5	483	0.851852	1	0	Fungi								672
ASV702	4	481	0.848325	4.5	0	Fungi	Ascomycota	Saccharomycetes	Saccharomycetales	Dipodascaceae	Dipodascaceae	Dipodascaceae_ASV702								ASV702	4	481	0.848325	4.5	0	Fungi								673
ASV703	31	478	0.843034	1	0	Fungi	Basidiomycota	Tremellomycetes	Tremellales	Bulleribasidiaceae	Vishniacozyma	Vishniacozyma_victoriae								ASV703	31	478	0.843034	1	0	Fungi								674
ASV704	173	477	0.84127	2	0	Fungi	Ascomycota	Saccharomycetes	Saccharomycetales	Saccharomycetales	Candida	Candida_sake								ASV704	173	477	0.84127	2	0	Fungi								675
ASV705	20	477	0.84127	6	0	Fungi	Fungi	Fungi	Fungi	Fungi	Fungi	Fungi_ASV705								ASV705	20	477	0.84127	6	0	Fungi		ASV705	ASV705					676
ASV706	3	476	0.839506	5	0	Fungi	Basidiomycota	Cystobasidiomycetes	Cystobasidiales	Cystobasidiaceae	Cystobasidium	Cystobasidium_ASV706								ASV706	3	476	0.839506	5	0	Fungi								677
ASV707	2	476	0.839506	238	0	Fungi	Basidiomycota	Agaricomycetes	Agaricales	Psathyrellaceae	Psathyrella	Psathyrella_panaeoloides								ASV707	2	476	0.839506	238	0	Fungi								678
ASV708	17	476	0.839506	11	0	Fungi	Ascomycota	Dothideomycetes	Capnodiales	Cladosporiaceae	Cladosporium	Cladosporium_aphidis								ASV708	17	476	0.839506	11	0	Fungi								679
ASV709	1	476	0.839506	476	0	Fungi	Basidiomycota	Agaricomycetes	Polyporales	Meruliaceae	Phanerochaete	Phanerochaete_ASV709								ASV709	1	476	0.839506	476	0	Fungi								680
ASV710	28	475	0.837743	6	0	Fungi	Basidiomycota	Exobasidiomycetes	Robbauerales	Robbaueraceae	Robbauera	Robbauera_albescens								ASV710	28	475	0.837743	6	0	Fungi								681
ASV711	4	473	0.834215	95	0	Fungi	Ascomycota	Dothideomycetes	Dothideales	Dothideales	Hortaea	Hortaea_werneckii								ASV711	4	473	0.834215	95	0	Fungi							sedis	682
ASV712	5	472	0.832451	24	0	Fungi	Ascomycota	Dothideomycetes	Pleosporales	Pleosporaceae	Embellisia	Embellisia_phragmospora								ASV712	5	472	0.832451	24	0	Fungi								683
ASV713	6	471	0.830688	1	0	Fungi	Basidiomycota	Microbotryomycetes	Sporidiobolales	Sporidiobolaceae	Rhodotorula	Rhodotorula_diobovata								ASV713	6	471	0.830688	1	0	Fungi								684
ASV714	2	470	0.828924	235	0	Fungi	Basidiomycota	Agaricomycetes	Corticiales	Corticiales	Corticiales	Corticiales_ASV714								ASV714	2	470	0.828924	235	0	Fungi								685
ASV715	18	469	0.82716	12	0	Fungi	Basidiomycota	Wallemiomycetes	Wallemiales	Wallemiaceae	Wallemia	Wallemia_hederae								ASV715	18	469	0.82716	12	0	Fungi								686
ASV716	7	469	0.82716	70	0	Fungi	Ascomycota	Dothideomycetes	Pleosporales	Phaeosphaeriaceae	Phaeosphaeriaceae	Phaeosphaeriaceae_ASV716								ASV716	7	469	0.82716	70	0	Fungi								687
ASV717	3	468	0.825397	4	0	Fungi	Ascomycota	Sordariomycetes	Sordariales	Chaetomiaceae	Chaetomium	Chaetomium_acropullum								ASV717	3	468	0.825397	4	0	Fungi								688
ASV718	195	467	0.823633	2	0	Fungi	Ascomycota	Saccharomycetes	Saccharomycetales	Saccharomycetales	Candida	Candida_sake								ASV718	195	467	0.823633	2	0	Fungi								689
ASV719	5	465	0.820106	1	0	Fungi	Ascomycota	Leotiomycetes	Erysiphales	Erysiphaceae	Blumeria	Blumeria_graminis								ASV719	5	465	0.820106	1	0	Fungi								690
ASV720	8	464	0.818342	1	0	Fungi	Ascomycota	Dothideomycetes	Pleosporales	Sporormiaceae	Sporormiaceae	Sporormiaceae_ASV720								ASV720	8	464	0.818342	1	0	Fungi								691
ASV721	16	462	0.814815	20.5	0	Fungi	Ascomycota	Eurotiomycetes	Eurotiales	Aspergillaceae	Aspergillus	Aspergillus_flavus								ASV721	16	462	0.814815	20.5	0	Fungi								692
ASV723	13	461	0.813051	9	0	Fungi	Ascomycota	Leotiomycetes	Helotiales	Helotiales	Chalara	Chalara_ASV723								ASV723	13	461	0.813051	9	0	Fungi							sedis	693
ASV724	7	460	0.811287	10	0	Fungi	Ascomycota	Dothideomycetes	Pleosporales	Phaeosphaeriaceae	Chaetosphaeronema	Chaetosphaeronema_ASV724								ASV724	7	460	0.811287	10	0	Fungi								694
ASV725	4	458	0.80776	64	0	Fungi	Ascomycota	Saccharomycetes	Saccharomycetales	Phaffomycetaceae	Cyberlindnera	Cyberlindnera_jadinii								ASV725	4	458	0.80776	64	0	Fungi								695
ASV726	47	456	0.804233	4	0	Fungi	Ascomycota	Dothideomycetes	Pleosporales	Pleosporaceae	Alternaria	Alternaria_infectoria								ASV726	47	456	0.804233	4	0	Fungi								696
ASV727	8	455	0.802469	66.5	0	Fungi	Ascomycota	Sordariomycetes	Hypocreales	Nectriaceae	Fusarium	Fusarium_ASV727								ASV727	8	455	0.802469	66.5	0	Fungi								697
ASV728	26	454	0.800705	3.5	0	Fungi	Ascomycota	Sordariomycetes	Hypocreales	Hypocreales	Acremonium	Acremonium_ASV728								ASV728	26	454	0.800705	3.5	0	Fungi							sedis	698
ASV729	34	453	0.798942	2.5	0	Fungi	Basidiomycota	Tremellomycetes	Tremellales	Bulleribasidiaceae	Vishniacozyma	Vishniacozyma_victoriae								ASV729	34	453	0.798942	2.5	0	Fungi								699
ASV730	15	452	0.797178	2	0	Fungi	Ascomycota	Saccharomycetes	Saccharomycetales	Saccharomycetales	Candida	Candida_tropicalis								ASV730	15	452	0.797178	2	0	Fungi							sedis	700
ASV731	5	452	0.797178	119	0	Fungi	Ascomycota	Dothideomycetes	Pleosporales	Phaeosphaeriaceae	Phaeosphaeriaceae	Phaeosphaeriaceae_ASV731								ASV731	5	452	0.797178	119	0	Fungi								701
ASV732	169	450	0.793651	2	0	Fungi	Ascomycota	Saccharomycetes	Saccharomycetales	Saccharomycetales	Candida	Candida_sake								ASV732	169	450	0.793651	2	0	Fungi								702
ASV733	28	450	0.793651	6	0	Fungi	Ascomycota	Sordariomycetes	Hypocreales	Hypocreales	Acremonium	Acremonium_ASV733								ASV733	28	450	0.793651	6	0	Fungi							sedis	703
ASV734	5	449	0.791887	76	0	Fungi	Basidiomycota	Tremellomycetes	Tremellales	Bulleribasidiaceae	Vishniacozyma	Vishniacozyma_heimaeyensis								ASV734	5	449	0.791887	76	0	Fungi								704
ASV735	9	446	0.786596	13	0	Fungi	Ascomycota	Dothideomycetes	Pleosporales	Pleosporaceae	Pleosporaceae	Pleosporaceae_ASV735								ASV735	9	446	0.786596	13	0	Fungi								705
ASV736	5	445	0.784832	4	0	Fungi	Ascomycota	Dothideomycetes	Pleosporales	Pleosporaceae	Alternaria	Alternaria_hungarica								ASV736	5	445	0.784832	4	0	Fungi								706
ASV737	8	442	0.779541	1	0	Fungi	Basidiomycota	Tremellomycetes	Filobasidiales	Filobasidiaceae	Filobasidium	Filobasidium_ASV737								ASV737	8	442	0.779541	1	0	Fungi								707
ASV738	142	439	0.77425	2	0	Fungi	Ascomycota	Saccharomycetes	Saccharomycetales	Saccharomycetales	Candida	Candida_sake								ASV738	142	439	0.77425	2	0	Fungi								708
ASV739	8	438	0.772487	25	0	Fungi	Ascomycota	Dothideomycetes	Dothideales	Dothideales	Dothideales	Dothideales_ASV739								ASV739	8	438	0.772487	25	0	Fungi								709
ASV740	22	436	0.768959	1	0	Fungi	Ascomycota	Dothideomycetes	Capnodiales	Capnodiales	Capnodiales	Capnodiales_ASV740								ASV740	22	436	0.768959	1	0	Fungi								710
ASV741	151	433	0.763668	2	0	Fungi	Ascomycota	Saccharomycetes	Saccharomycetales	Saccharomycetales	Candida	Candida_sake								ASV741	151	433	0.763668	2	0	Fungi								711
ASV742	12	433	0.763668	24.5	0	Fungi	Basidiomycota	Microbotryomycetes	Microbotryomycetes	Microbotryomycetes	Curvibasidium	Curvibasidium_cygneicollum								ASV742	12	433	0.763668	24.5	0	Fungi						sedis	sedis	712
ASV743	18	432	0.761905	6	0	Fungi	Ascomycota	Ascomycota	Ascomycota	Ascomycota	Ascomycota	Ascomycota_ASV743								ASV743	18	432	0.761905	6	0	Fungi			ASV743					713
ASV744	4	432	0.761905	61.5	0	Fungi	Basidiomycota	Microbotryomycetes	Sporidiobolales	Sporidiobolaceae	Rhodosporidiobolus	Rhodosporidiobolus_ruineniae								ASV744	4	432	0.761905	61.5	0	Fungi								714
ASV745	9	432	0.761905	5	0	Fungi	Ascomycota	Dothideomycetes	Capnodiales	Capnodiales	Phaeotheca	Phaeotheca_triangularis								ASV745	9	432	0.761905	5	0	Fungi							sedis	715
ASV746	57	432	0.761905	4	0	Fungi	Basidiomycota	Cystobasidiomycetes	Cystobasidiales	Cystobasidiaceae	Cystobasidium	Cystobasidium_slooffiae								ASV746	57	432	0.761905	4	0	Fungi								716
ASV747	1	431	0.760141	431	0	Fungi	Ascomycota	Dothideomycetes	Pleosporales	Phaeosphaeriaceae	Phaeosphaeriaceae	Phaeosphaeriaceae_ASV747								ASV747	1	431	0.760141	431	0	Fungi								717
ASV748	4	430	0.758377	1	0	Fungi	Basidiomycota	Agaricomycetes	Agaricales	Agaricaceae	Tulostoma	Tulostoma_ASV748								ASV748	4	430	0.758377	1	0	Fungi								718
ASV749	4	429	0.756614	85	0	Fungi	Ascomycota	Dothideomycetes	Pleosporales	Leptosphaeriaceae	Leptosphaeriaceae	Leptosphaeriaceae_ASV749								ASV749	4	429	0.756614	85	0	Fungi								719
ASV750	3	428	0.75485	186	0	Fungi	Basidiomycota	Microbotryomycetes	Sporidiobolales	Sporidiobolaceae	Sporobolomyces	Sporobolomyces_ruberrimus								ASV750	3	428	0.75485	186	0	Fungi								720
ASV751	10	427	0.753086	2.5	0	Fungi	Ascomycota	Sordariomycetes	Hypocreales	Nectriaceae	Gibberella	Gibberella_ASV751								ASV751	10	427	0.753086	2.5	0	Fungi								721
ASV752	6	425	0.749559	10.5	0	Fungi	Ascomycota	Dothideomycetes	Dothideomycetes	Dothideomycetes	Radulidium	Radulidium_subulatum								ASV752	6	425	0.749559	10.5	0	Fungi						sedis	sedis	722
ASV753	141	423	0.746032	2	0	Fungi	Ascomycota	Saccharomycetes	Saccharomycetales	Saccharomycetales	Candida	Candida_sake								ASV753	141	423	0.746032	2	0	Fungi								723
ASV754	163	421	0.742504	2	0	Fungi	Ascomycota	Saccharomycetes	Saccharomycetales	Saccharomycetales	Candida	Candida_sake								ASV754	163	421	0.742504	2	0	Fungi								724
ASV755	9	421	0.742504	33	0	Fungi	Ascomycota	Dothideomycetes	Pleosporales	Pleosporaceae	Alternaria	Alternaria_infectoria								ASV755	9	421	0.742504	33	0	Fungi								725
ASV756	4	419	0.738977	96	0	Fungi	Ascomycota	Leotiomycetes	Thelebolales	Pseudeurotiaceae	Pseudogymnoascus	Pseudogymnoascus_appendiculatus								ASV756	4	419	0.738977	96	0	Fungi								726
ASV757	4	418	0.737213	41	0	Fungi	Ascomycota	Dothideomycetes	Dothideales	Aureobasidiaceae	Pseudosydowia	Pseudosydowia_eucalypti								ASV757	4	418	0.737213	41	0	Fungi								727
ASV758	6	418	0.737213	1	0	Fungi	Basidiomycota	Tremellomycetes	Filobasidiales	Filobasidiaceae	Filobasidium	Filobasidium_chernovii								ASV758	6	418	0.737213	1	0	Fungi								728
ASV759	6	417	0.73545	64.5	0	Fungi	Fungi	Fungi	Fungi	Fungi	Fungi	Fungi_ASV759								ASV759	6	417	0.73545	64.5	0	Fungi		ASV759	ASV759					729
ASV760	156	416	0.733686	2	0	Fungi	Ascomycota	Saccharomycetes	Saccharomycetales	Saccharomycetales	Candida	Candida_sake								ASV760	156	416	0.733686	2	0	Fungi								730
ASV761	139	416	0.733686	2	0	Fungi	Ascomycota	Saccharomycetes	Saccharomycetales	Saccharomycetales	Candida	Candida_sake								ASV761	139	416	0.733686	2	0	Fungi								731
ASV762	10	414	0.730159	11	0	Fungi	Ascomycota	Dothideomycetes	Dothideales	Dothioraceae	Pringsheimia	Pringsheimia_euphorbiae								ASV762	10	414	0.730159	11	0	Fungi								732
ASV763	2	414	0.730159	207	0	Fungi	Ascomycota	Dothideomycetes	Pleosporales	Pleosporaceae	Alternaria	Alternaria_ASV763								ASV763	2	414	0.730159	207	0	Fungi								733
ASV764	9	412	0.726631	35	0	Fungi	Basidiomycota	Tremellomycetes	Cystofilobasidiales	Cystofilobasidiaceae	Cystofilobasidium	Cystofilobasidium_capitatum								ASV764	9	412	0.726631	35	0	Fungi								734
ASV765	16	412	0.726631	8.5	0	Fungi	Ascomycota	Eurotiomycetes	Eurotiales	Aspergillaceae	Aspergillus	Aspergillus_penicillioides								ASV765	16	412	0.726631	8.5	0	Fungi								735
ASV766	2	412	0.726631	206	0	Fungi	Fungi	Fungi	Fungi	Fungi	Fungi	Fungi_ASV766								ASV766	2	412	0.726631	206	0	Fungi	ASV766	ASV766	ASV766					736
ASV767	2	411	0.724868	205.5	0	Fungi	Basidiomycota	Cystobasidiomycetes	Cystobasidiomycetes	Buckleyzymaceae	Buckleyzyma	Buckleyzyma_aurantiaca								ASV767	2	411	0.724868	205.5	0	Fungi						sedis		737
ASV768	1	410	0.723104	410	0	Fungi	Fungi	Fungi	Fungi	Fungi	Fungi	Fungi_ASV768								ASV768	1	410	0.723104	410	0	Fungi		ASV768	ASV768					738
ASV769	14	408	0.719577	18.5	0	Fungi	Ascomycota	Dothideomycetes	Dothideomycetes	Dothideomycetes	Dothideomycetes	Dothideomycetes_ASV769								ASV769	14	408	0.719577	18.5	0	Fungi								739
ASV772	5	407	0.717813	1	0	Fungi	Ascomycota	Dothideomycetes	Pleosporales	Periconiaceae	Periconia	Periconia_ASV772								ASV772	5	407	0.717813	1	0	Fungi								740
ASV773	15	407	0.717813	23	0	Fungi	Ascomycota	Eurotiomycetes	Chaetothyriales	Herpotrichiellaceae	Exophiala	Exophiala_lecanii-corni								ASV773	15	407	0.717813	23	0	Fungi								741
ASV774	2	407	0.717813	203.5	0	Fungi	Basidiomycota	Microbotryomycetes	Sporidiobolales	Sporidiobolaceae	Rhodotorula	Rhodotorula_mucilaginosa								ASV774	2	407	0.717813	203.5	0	Fungi								742
ASV775	1	406	0.716049	406	0	Fungi	Basidiomycota	Tremellomycetes	Tremellales	Bulleribasidiaceae	Hannaella	Hannaella_siamensis								ASV775	1	406	0.716049	406	0	Fungi								743
ASV776	6	404	0.712522	39	0	Fungi	Ascomycota	Dothideomycetes	Pleosporales	Didymellaceae	Phoma	Phoma_ASV776								ASV776	6	404	0.712522	39	0	Fungi								744
ASV777	6	403	0.710758	2.5	0	Fungi	Basidiomycota	Tremellomycetes	Holtermanniales	Holtermanniales	Holtermanniella	Holtermanniella_takashimae								ASV777	6	403	0.710758	2.5	0	Fungi							sedis	745
ASV778	32	402	0.708995	2.5	0	Fungi	Ascomycota	Dothideomycetes	Capnodiales	Cladosporiaceae	Cladosporium	Cladosporium_sphaerospermum								ASV778	32	402	0.708995	2.5	0	Fungi								746
ASV779	1	402	0.708995	402	0	Fungi	Fungi	Fungi	Fungi	Fungi	Fungi	Fungi_ASV779								ASV779	1	402	0.708995	402	0	Fungi		ASV779	ASV779					747
ASV780	156	401	0.707231	2	0	Fungi	Ascomycota	Saccharomycetes	Saccharomycetales	Saccharomycetales	Candida	Candida_sake								ASV780	156	401	0.707231	2	0	Fungi								748
ASV781	4	401	0.707231	26	0	Fungi	Ascomycota	Eurotiomycetes	Eurotiales	Aspergillaceae	Penicillium	Penicillium_ASV781								ASV781	4	401	0.707231	26	0	Fungi								749
ASV782	32	400	0.705467	2	0	Fungi	Ascomycota	Sordariomycetes	Hypocreales	Hypocreales	Acremonium	Acremonium_ASV782								ASV782	32	400	0.705467	2	0	Fungi							sedis	750
ASV783	41	400	0.705467	3	0	Fungi	Basidiomycota	Microbotryomycetes	Sporidiobolales	Sporidiobolaceae	Sporobolomyces	Sporobolomyces_roseus								ASV783	41	400	0.705467	3	0	Fungi								751
ASV784	56	399	0.703704	1	0	Fungi	Basidiomycota	Tremellomycetes	Tremellales	Bulleribasidiaceae	Vishniacozyma	Vishniacozyma_carnescens								ASV784	56	399	0.703704	1	0	Fungi								752
ASV785	1	394	0.694885	394	0	Fungi	Basidiomycota	Agaricomycetes	Russulales	Peniophoraceae	Peniophora	Peniophora_ASV785								ASV785	1	394	0.694885	394	0	Fungi								753
ASV786	31	393	0.693122	8	0	Fungi	Ascomycota	Eurotiomycetes	Eurotiales	Aspergillaceae	Penicillium	Penicillium_solitum								ASV786	31	393	0.693122	8	0	Fungi								754
ASV787	6	390	0.687831	5.5	0	Fungi	Basidiomycota	Agaricomycetes	Agaricales	Psathyrellaceae	Coprinellus	Coprinellus_micaceus								ASV787	6	390	0.687831	5.5	0	Fungi								755
ASV788	6	390	0.687831	8	0	Fungi	Basidiomycota	Agaricomycetes	Agaricomycetes	Agaricomycetes	Agaricomycetes	Agaricomycetes_ASV788								ASV788	6	390	0.687831	8	0	Fungi								756
ASV789	4	388	0.684303	52	0	Fungi	Basidiomycota	Cystobasidiomycetes	Erythrobasidiales	Erythrobasidiaceae	Erythrobasidium	Erythrobasidium_hasegawianum								ASV789	4	388	0.684303	52	0	Fungi								757
ASV791	15	386	0.680776	12	0	Fungi	Ascomycota	Eurotiomycetes	Eurotiales	Aspergillaceae	Penicillium	Penicillium_aurantiogriseum								ASV791	15	386	0.680776	12	0	Fungi								758
ASV792	1	386	0.680776	386	0	Fungi	Ascomycota	Pezizomycetes	Pezizales	Ascobolaceae	Ascobolus	Ascobolus_ASV792								ASV792	1	386	0.680776	386	0	Fungi								759
ASV793	35	385	0.679012	2	0	Fungi	Basidiomycota	Cystobasidiomycetes	Cystobasidiales	Cystobasidiaceae	Cystobasidium	Cystobasidium_slooffiae								ASV793	35	385	0.679012	2	0	Fungi								760
ASV794	1	384	0.677249	384	0	Fungi	Ascomycota	Ascomycota	Ascomycota	Ascomycota	Ascomycota	Ascomycota_ASV794								ASV794	1	384	0.677249	384	0	Fungi			ASV794					761
ASV795	6	383	0.675485	21.5	0	Fungi	Ascomycota	Leotiomycetes	Helotiales	Helotiaceae	Crocicreas	Crocicreas_ASV795								ASV795	6	383	0.675485	21.5	0	Fungi								762
ASV796	16	383	0.675485	1	0	Fungi	Ascomycota	Dothideomycetes	Pleosporales	Pleosporaceae	Alternaria	Alternaria_infectoria								ASV796	16	383	0.675485	1	0	Fungi								763
ASV797	2	380	0.670194	190	0	Fungi	Ascomycota	Dothideomycetes	Pleosporales	Periconiaceae	Periconia	Periconia_byssoides								ASV797	2	380	0.670194	190	0	Fungi								764
ASV798	143	379	0.66843	2	0	Fungi	Ascomycota	Saccharomycetes	Saccharomycetales	Saccharomycetales	Candida	Candida_sake								ASV798	143	379	0.66843	2	0	Fungi								765
ASV799	9	379	0.66843	5	0	Fungi	Ascomycota	Dothideomycetes	Dothideomycetes	Dothideomycetes	Dothideomycetes	Dothideomycetes_ASV799								ASV799	9	379	0.66843	5	0	Fungi								766
ASV800	13	378	0.666667	7	0	Fungi	Ascomycota	Dothideomycetes	Pleosporales	Pleosporaceae	Curvularia	Curvularia_tsudae								ASV800	13	378	0.666667	7	0	Fungi								767
ASV801	2	378	0.666667	189	0	Fungi	Ascomycota	Dothideomycetes	Pleosporales	Sporormiaceae	Sporormiaceae	Sporormiaceae_ASV801								ASV801	2	378	0.666667	189	0	Fungi								768
ASV802	6	374	0.659612	1	0	Fungi	Basidiomycota	Cystobasidiomycetes	Cystobasidiales	Cystobasidiaceae	Cystobasidium	Cystobasidium_ASV802								ASV802	6	374	0.659612	1	0	Fungi								769
ASV803	3	372	0.656085	67	0	Fungi	Ascomycota	Dothideomycetes	Pleosporales	Pleosporaceae	Pleosporaceae	Pleosporaceae_ASV803								ASV803	3	372	0.656085	67	0	Fungi								770
ASV804	157	369	0.650794	2	0	Fungi	Ascomycota	Saccharomycetes	Saccharomycetales	Saccharomycetales	Candida	Candida_sake								ASV804	157	369	0.650794	2	0	Fungi								771
ASV805	119	368	0.64903	2	0	Fungi	Ascomycota	Saccharomycetes	Saccharomycetales	Saccharomycetales	Candida	Candida_sake								ASV805	119	368	0.64903	2	0	Fungi								772
ASV806	96	368	0.64903	1	0	Fungi	Ascomycota	Sordariomycetes	Hypocreales	Hypocreales	Sarocladium	Sarocladium_implicatum								ASV806	96	368	0.64903	1	0	Fungi							sedis	773
ASV807	4	368	0.64903	62	0	Fungi	Basidiomycota	Agaricomycetes	Polyporales	Polyporaceae	Lentinus	Lentinus_squarrosulus								ASV807	4	368	0.64903	62	0	Fungi								774
ASV808	28	367	0.647266	5	0	Fungi	Ascomycota	Sordariomycetes	Hypocreales	Hypocreales	Acremonium	Acremonium_ASV808								ASV808	28	367	0.647266	5	0	Fungi							sedis	775
ASV809	5	367	0.647266	20	0	Fungi	Ascomycota	Saccharomycetes	Saccharomycetales	Dipodascaceae	Dipodascus	Dipodascus_geotrichum								ASV809	5	367	0.647266	20	0	Fungi								776
ASV810	11	366	0.645503	2	0	Fungi	Basidiomycota	Wallemiomycetes	Wallemiales	Wallemiaceae	Wallemia	Wallemia_hederae								ASV810	11	366	0.645503	2	0	Fungi								777
ASV811	22	365	0.643739	6	0	Fungi	Ascomycota	Eurotiomycetes	Eurotiales	Aspergillaceae	Aspergillus	Aspergillus_penicillioides								ASV811	22	365	0.643739	6	0	Fungi								778
ASV812	21	365	0.643739	2	0	Fungi	Ascomycota	Dothideomycetes	Capnodiales	Capnodiales	Capnodiales	Capnodiales_ASV812								ASV812	21	365	0.643739	2	0	Fungi								779
ASV813	7	365	0.643739	20	0	Fungi	Basidiomycota	Tremellomycetes	Filobasidiales	Filobasidiaceae	Filobasidium	Filobasidium_wieringae								ASV813	7	365	0.643739	20	0	Fungi								780
ASV814	123	364	0.641975	2	0	Fungi	Ascomycota	Saccharomycetes	Saccharomycetales	Saccharomycetales	Candida	Candida_sake								ASV814	123	364	0.641975	2	0	Fungi								781
ASV815	2	363	0.640212	181.5	0	Fungi	Basidiomycota	Cystobasidiomycetes	Cystobasidiales	Cystobasidiaceae	Cystobasidium	Cystobasidium_ASV815								ASV815	2	363	0.640212	181.5	0	Fungi								782
ASV816	2	362	0.638448	181	0	Fungi	Fungi	Fungi	Fungi	Fungi	Fungi	Fungi_ASV816								ASV816	2	362	0.638448	181	0	Fungi		ASV816	ASV816					783
ASV817	9	360	0.634921	27	0	Fungi	Basidiomycota	Tremellomycetes	Tremellales	Bulleribasidiaceae	Vishniacozyma	Vishniacozyma_dimennae								ASV817	9	360	0.634921	27	0	Fungi								784
ASV818	1	359	0.633157	359	0	Fungi	Basidiomycota	Agaricomycetes	Agaricales	Agaricaceae	Coprinus	Coprinus_vosoustii								ASV818	1	359	0.633157	359	0	Fungi								785
ASV819	4	358	0.631393	69.5	0	Fungi	Ascomycota	Dothideomycetes	Pleosporales	Sporormiaceae	Sporormiaceae	Sporormiaceae_ASV819								ASV819	4	358	0.631393	69.5	0	Fungi								786
ASV820	17	356	0.627866	14	0	Fungi	Ascomycota	Dothideomycetes	Dothideomycetes	Dothideomycetes	Dothideomycetes	Dothideomycetes_ASV820								ASV820	17	356	0.627866	14	0	Fungi								787
ASV821	16	355	0.626102	14	0	Fungi	Ascomycota	Dothideomycetes	Pleosporales	Pleosporaceae	Pleosporaceae	Pleosporaceae_ASV821								ASV821	16	355	0.626102	14	0	Fungi								788
ASV822	2	355	0.626102	177.5	0	Fungi	Basidiomycota	Microbotryomycetes	Sporidiobolales	Sporidiobolaceae	Rhodotorula	Rhodotorula_kratochvilovae								ASV822	2	355	0.626102	177.5	0	Fungi								789
ASV823	11	353	0.622575	1	0	Fungi	Ascomycota	Dothideomycetes	Pleosporales	Pleosporales	Pleosporales	Pleosporales_ASV823								ASV823	11	353	0.622575	1	0	Fungi								790
ASV824	15	353	0.622575	17	0	Fungi	Ascomycota	Ascomycota	Ascomycota	Ascomycota	Ascomycota	Ascomycota_ASV824								ASV824	15	353	0.622575	17	0	Fungi			ASV824					791
ASV826	26	352	0.620811	4	0	Fungi	Basidiomycota	Tremellomycetes	Tremellales	Bulleribasidiaceae	Vishniacozyma	Vishniacozyma_dimennae								ASV826	26	352	0.620811	4	0	Fungi								792
ASV827	133	350	0.617284	2	0	Fungi	Ascomycota	Saccharomycetes	Saccharomycetales	Saccharomycetales	Candida	Candida_sake								ASV827	133	350	0.617284	2	0	Fungi								793
ASV828	27	350	0.617284	2	0	Fungi	Basidiomycota	Tremellomycetes	Tremellales	Bulleribasidiaceae	Vishniacozyma	Vishniacozyma_carnescens								ASV828	27	350	0.617284	2	0	Fungi								794
ASV829	10	350	0.617284	10.5	0	Fungi	Ascomycota	Dothideomycetes	Pleosporales	Thyridariaceae	Thyridariaceae	Thyridariaceae_ASV829								ASV829	10	350	0.617284	10.5	0	Fungi								795
ASV830	1	348	0.613757	348	0	Fungi	Ascomycota	Ascomycota	Ascomycota	Ascomycota	Ascomycota	Ascomycota_ASV830								ASV830	1	348	0.613757	348	0	Fungi			ASV830					796
ASV831	2	347	0.611993	173.5	0	Fungi	Basidiomycota	Tremellomycetes	Trichosporonales	Trichosporonaceae	Cutaneotrichosporon	Cutaneotrichosporon_moniliiforme								ASV831	2	347	0.611993	173.5	0	Fungi								797
ASV832	157	345	0.608466	1	0	Fungi	Ascomycota	Saccharomycetes	Saccharomycetales	Saccharomycetales	Candida	Candida_sake								ASV832	157	345	0.608466	1	0	Fungi								798
ASV833	103	345	0.608466	1	0	Fungi	Ascomycota	Saccharomycetes	Saccharomycetales	Saccharomycetales	Candida	Candida_sake								ASV833	103	345	0.608466	1	0	Fungi								799
ASV834	13	343	0.604938	1	0	Fungi	Ascomycota	Dothideomycetes	Pleosporales	Pleosporaceae	Alternaria	Alternaria_infectoria								ASV834	13	343	0.604938	1	0	Fungi								800
ASV835	5	342	0.603175	6	0	Fungi	Ascomycota	Dothideomycetes	Pleosporales	Didymellaceae	Leptosphaerulina	Leptosphaerulina_chartarum								ASV835	5	342	0.603175	6	0	Fungi								801
ASV836	5	342	0.603175	1	0	Fungi	Ascomycota	Saccharomycetes	Saccharomycetales	Metschnikowiaceae	Kodamaea	Kodamaea_ohmeri								ASV836	5	342	0.603175	1	0	Fungi								802
ASV837	127	341	0.601411	2	0	Fungi	Ascomycota	Saccharomycetes	Saccharomycetales	Saccharomycetales	Candida	Candida_sake								ASV837	127	341	0.601411	2	0	Fungi								803
ASV838	10	341	0.601411	2.5	0	Fungi	Ascomycota	Dothideomycetes	Pleosporales	Phaeosphaeriaceae	Chaetosphaeronema	Chaetosphaeronema_ASV838								ASV838	10	341	0.601411	2.5	0	Fungi								804
ASV839	9	341	0.601411	8	0	Fungi	Basidiomycota	Tremellomycetes	Filobasidiales	Filobasidiaceae	Filobasidium	Filobasidium_ASV839								ASV839	9	341	0.601411	8	0	Fungi								805
ASV841	22	340	0.599647	8	0	Fungi	Ascomycota	Sordariomycetes	Hypocreales	Hypocreales	Acremonium	Acremonium_ASV841								ASV841	22	340	0.599647	8	0	Fungi							sedis	806
ASV842	9	340	0.599647	9	0	Fungi	Ascomycota	Dothideomycetes	Capnodiales	Mycosphaerellaceae	Cercospora	Cercospora_ASV842								ASV842	9	340	0.599647	9	0	Fungi								807
ASV843	8	340	0.599647	2	0	Fungi	Basidiomycota	Microbotryomycetes	Sporidiobolales	Sporidiobolales	Sporobolomyces	Sporobolomyces_coprosmae								ASV843	8	340	0.599647	2	0	Fungi								808
ASV844	13	338	0.59612	8	0	Fungi	Ascomycota	Eurotiomycetes	Eurotiales	Aspergillaceae	Penicillium	Penicillium_citrinum								ASV844	13	338	0.59612	8	0	Fungi								809
ASV845	21	338	0.59612	9	0	Fungi	Ascomycota	Sordariomycetes	Hypocreales	Hypocreales	Sarocladium	Sarocladium_bactrocephalum								ASV845	21	338	0.59612	9	0	Fungi							sedis	810
ASV846	8	337	0.594356	9.5	0	Fungi	Ascomycota	Dothideomycetes	Capnodiales	Mycosphaerellaceae	Ramularia	Ramularia_eucalypti								ASV846	8	337	0.594356	9.5	0	Fungi								811
ASV847	43	337	0.594356	2	0	Fungi	Ascomycota	Dothideomycetes	Pleosporales	Pleosporaceae	Alternaria	Alternaria_infectoria								ASV847	43	337	0.594356	2	0	Fungi								812
ASV848	19	336	0.592593	4	0	Fungi	Basidiomycota	Cystobasidiomycetes	Cystobasidiales	Cystobasidiaceae	Cystobasidium	Cystobasidium_pinicola								ASV848	19	336	0.592593	4	0	Fungi								813
ASV849	3	336	0.592593	38	0	Fungi	Ascomycota	Dothideomycetes	Pleosporales	Didymosphaeriaceae	Spegazzinia	Spegazzinia_ASV849								ASV849	3	336	0.592593	38	0	Fungi								814
ASV850	8	335	0.590829	5	0	Fungi	Ascomycota	Taphrinomycetes	Taphrinales	Taphrinaceae	Taphrina	Taphrina_deformans								ASV850	8	335	0.590829	5	0	Fungi								815
ASV851	9	334	0.589065	1	0	Fungi	Ascomycota	Dothideomycetes	Pleosporales	Pleosporaceae	Ulocladium	Ulocladium_chartarum								ASV851	9	334	0.589065	1	0	Fungi								816
ASV852	3	334	0.589065	1	0	Fungi	Ascomycota	Dothideomycetes	Botryosphaeriales	Botryosphaeriaceae	Diplodia	Diplodia_olivarum								ASV852	3	334	0.589065	1	0	Fungi								817
ASV853	156	333	0.587302	1	0	Fungi	Ascomycota	Saccharomycetes	Saccharomycetales	Saccharomycetales	Candida	Candida_sake								ASV853	156	333	0.587302	1	0	Fungi								818
ASV854	15	333	0.587302	4	0	Fungi	Basidiomycota	Tremellomycetes	Tremellales	Bulleribasidiaceae	Vishniacozyma	Vishniacozyma_psychrotolerans								ASV854	15	333	0.587302	4	0	Fungi								819
ASV855	42	332	0.585538	3	0	Fungi	Basidiomycota	Tremellomycetes	Tremellales	Bulleribasidiaceae	Vishniacozyma	Vishniacozyma_dimennae								ASV855	42	332	0.585538	3	0	Fungi								820
ASV856	9	332	0.585538	26	0	Fungi	Ascomycota	Saccharomycetes	Saccharomycetales	Saccharomycodaceae	Hanseniaspora	Hanseniaspora_lachancei								ASV856	9	332	0.585538	26	0	Fungi								821
ASV857	3	328	0.578483	126	0	Fungi	Basidiomycota	Tremellomycetes	Tremellales	Tremellaceae	Cryptococcus	Cryptococcus_uniguttulatus								ASV857	3	328	0.578483	126	0	Fungi								822
ASV858	129	325	0.573192	2	0	Fungi	Ascomycota	Saccharomycetes	Saccharomycetales	Saccharomycetales	Candida	Candida_sake								ASV858	129	325	0.573192	2	0	Fungi								823
ASV859	3	325	0.573192	50	0	Fungi	Ascomycota	Dothideomycetes	Pleosporales	Pleosporaceae	Alternaria	Alternaria_lolii								ASV859	3	325	0.573192	50	0	Fungi								824
ASV860	1	323	0.569665	323	0	Fungi	Ascomycota	Dothideomycetes	Pleosporales	Didymosphaeriaceae	Deniquelata	Deniquelata_barringtoniae								ASV860	1	323	0.569665	323	0	Fungi								825
ASV861	2	322	0.567901	161	0	Fungi	Mucoromycota	Mucoromycetes	Mucorales	Mucoraceae	Mucor	Mucor_fuscus								ASV861	2	322	0.567901	161	0	Fungi								826
ASV862	118	321	0.566138	2	0	Fungi	Ascomycota	Saccharomycetes	Saccharomycetales	Saccharomycetales	Candida	Candida_sake								ASV862	118	321	0.566138	2	0	Fungi								827
ASV863	7	320	0.564374	3	0	Fungi	Basidiomycota	Cystobasidiomycetes	Cystobasidiales	Cystobasidiaceae	Cystobasidium	Cystobasidium_slooffiae								ASV863	7	320	0.564374	3	0	Fungi								828
ASV864	2	320	0.564374	160	0	Fungi	Ascomycota	Sordariomycetes	Hypocreales	Clavicipitaceae	Metarhizium	Metarhizium_marquandii								ASV864	2	320	0.564374	160	0	Fungi								829
ASV865	6	319	0.56261	28	0	Fungi	Ascomycota	Ascomycota	Ascomycota	Ascomycota	Ascomycota	Ascomycota_ASV865								ASV865	6	319	0.56261	28	0	Fungi			ASV865					830
ASV866	3	318	0.560847	17	0	Fungi	Fungi	Fungi	Fungi	Fungi	Fungi	Fungi_ASV866								ASV866	3	318	0.560847	17	0	Fungi		ASV866	ASV866					831
ASV867	3	318	0.560847	4	0	Fungi	Ascomycota	Dothideomycetes	Capnodiales	Cladosporiaceae	Cladosporium	Cladosporium_ramotenellum								ASV867	3	318	0.560847	4	0	Fungi								832
ASV868	131	317	0.559083	2	0	Fungi	Ascomycota	Saccharomycetes	Saccharomycetales	Saccharomycetales	Candida	Candida_sake								ASV868	131	317	0.559083	2	0	Fungi								833
ASV869	34	317	0.559083	2	0	Fungi	Basidiomycota	Cystobasidiomycetes	Cystobasidiales	Cystobasidiaceae	Cystobasidium	Cystobasidium_lysinophilum								ASV869	34	317	0.559083	2	0	Fungi								834
ASV870	4	317	0.559083	63	0	Fungi	Ascomycota	Dothideomycetes	Pleosporales	Pleosporaceae	Curvularia	Curvularia_sorghina								ASV870	4	317	0.559083	63	0	Fungi								835
ASV871	7	317	0.559083	12	0	Fungi	Ascomycota	Dothideomycetes	Pleosporales	Cucurbitariaceae	Pyrenochaetopsis	Pyrenochaetopsis_leptospora								ASV871	7	317	0.559083	12	0	Fungi								836
ASV872	21	316	0.557319	5	0	Fungi	Ascomycota	Sordariomycetes	Sordariales	Chaetomiaceae	Chaetomium	Chaetomium_angustispirale								ASV872	21	316	0.557319	5	0	Fungi								837
ASV873	12	316	0.557319	20	0	Fungi	Basidiomycota	Agaricomycetes	Agaricales	Psathyrellaceae	Coprinellus	Coprinellus_xanthothrix								ASV873	12	316	0.557319	20	0	Fungi								838
ASV874	139	315	0.555556	2	0	Fungi	Ascomycota	Saccharomycetes	Saccharomycetales	Saccharomycetales	Candida	Candida_sake								ASV874	139	315	0.555556	2	0	Fungi								839
ASV875	2	314	0.553792	157	0	Fungi	Basidiomycota	Tremellomycetes	Tremellales	Rhynchogastremataceae	Papiliotrema	Papiliotrema_laurentii								ASV875	2	314	0.553792	157	0	Fungi								840
ASV876	127	313	0.552028	1	0	Fungi	Ascomycota	Saccharomycetes	Saccharomycetales	Saccharomycetales	Candida	Candida_sake								ASV876	127	313	0.552028	1	0	Fungi								841
ASV877	2	313	0.552028	156.5	0	Fungi	Basidiomycota	Agaricomycetes	Russulales	Peniophoraceae	Peniophora	Peniophora_ASV877								ASV877	2	313	0.552028	156.5	0	Fungi								842
ASV878	8	313	0.552028	10	0	Fungi	Ascomycota	Sordariomycetes	Hypocreales	Stachybotryaceae	Stachybotryaceae	Stachybotryaceae_ASV878								ASV878	8	313	0.552028	10	0	Fungi								843
ASV880	3	310	0.546737	35	0	Fungi	Ascomycota	Leotiomycetes	Erysiphales	Erysiphaceae	Podosphaera	Podosphaera_ASV880								ASV880	3	310	0.546737	35	0	Fungi								844
ASV881	142	308	0.54321	2	0	Fungi	Ascomycota	Saccharomycetes	Saccharomycetales	Saccharomycetales	Candida	Candida_sake								ASV881	142	308	0.54321	2	0	Fungi								845
ASV882	4	308	0.54321	19.5	0	Fungi	Ascomycota	Dothideomycetes	Pleosporales	Phaeosphaeriaceae	Chaetosphaeronema	Chaetosphaeronema_ASV882								ASV882	4	308	0.54321	19.5	0	Fungi								846
ASV883	27	308	0.54321	5	0	Fungi	Basidiomycota	Tremellomycetes	Tremellales	Bulleribasidiaceae	Vishniacozyma	Vishniacozyma_victoriae								ASV883	27	308	0.54321	5	0	Fungi								847
ASV884	16	307	0.541446	3.5	0	Fungi	Ascomycota	Dothideomycetes	Capnodiales	Cladosporiaceae	Cladosporium	Cladosporium_dominicanum								ASV884	16	307	0.541446	3.5	0	Fungi								848
ASV886	25	307	0.541446	3	0	Fungi	Ascomycota	Sordariomycetes	Hypocreales	Hypocreales	Acremonium	Acremonium_ASV886								ASV886	25	307	0.541446	3	0	Fungi							sedis	849
ASV887	6	306	0.539683	28.5	0	Fungi	Basidiomycota	Cystobasidiomycetes	Cystobasidiomycetes	Buckleyzymaceae	Buckleyzyma	Buckleyzyma_phyllomatis								ASV887	6	306	0.539683	28.5	0	Fungi						sedis		850
ASV888	12	305	0.537919	3	0	Fungi	Ascomycota	Eurotiomycetes	Eurotiales	Aspergillaceae	Penicillium	Penicillium_aurantiogriseum								ASV888	12	305	0.537919	3	0	Fungi								851
ASV889	8	305	0.537919	23.5	0	Fungi	Ascomycota	Eurotiomycetes	Chaetothyriales	Trichomeriaceae	Knufia	Knufia_perforans								ASV889	8	305	0.537919	23.5	0	Fungi								852
ASV890	7	304	0.536155	1	0	Fungi	Ascomycota	Dothideomycetes	Pleosporales	Leptosphaeriaceae	Leptosphaeriaceae	Leptosphaeriaceae_ASV890								ASV890	7	304	0.536155	1	0	Fungi								853
ASV891	11	303	0.534392	17	0	Fungi	Ascomycota	Sordariomycetes	Hypocreales	Stachybotryaceae	Stachybotrys	Stachybotrys_chartarum								ASV891	11	303	0.534392	17	0	Fungi								854
ASV892	14	302	0.532628	5.5	0	Fungi	Ascomycota	Sordariomycetes	Xylariales	Microdochiaceae	Microdochium	Microdochium_ASV892								ASV892	14	302	0.532628	5.5	0	Fungi								855
ASV893	3	301	0.530864	137	0	Fungi	Basidiomycota	Basidiomycota	Basidiomycota	Basidiomycota	Basidiomycota	Basidiomycota_ASV893								ASV893	3	301	0.530864	137	0	Fungi			ASV893					856
ASV894	21	300	0.529101	2	0	Fungi	Basidiomycota	Cystobasidiomycetes	Cystobasidiales	Cystobasidiaceae	Cystobasidium	Cystobasidium_lysinophilum								ASV894	21	300	0.529101	2	0	Fungi								857
ASV895	7	300	0.529101	1	0	Fungi	Ascomycota	Dothideomycetes	Pleosporales	Pleosporaceae	Pleosporaceae	Pleosporaceae_ASV895								ASV895	7	300	0.529101	1	0	Fungi								858
ASV897	7	298	0.525573	22	0	Fungi	Ascomycota	Dothideomycetes	Pleosporales	Didymellaceae	Phoma	Phoma_saxea								ASV897	7	298	0.525573	22	0	Fungi								859
ASV898	18	298	0.525573	1	0	Fungi	Ascomycota	Dothideomycetes	Pleosporales	Phaeosphaeriaceae	Phaeosphaeriaceae	Phaeosphaeriaceae_ASV898								ASV898	18	298	0.525573	1	0	Fungi								860
ASV899	8	298	0.525573	1	0	Fungi	Basidiomycota	Tremellomycetes	Tremellales	Tremellaceae	Cryptococcus	Cryptococcus_aureus								ASV899	8	298	0.525573	1	0	Fungi								861
ASV900	128	296	0.522046	1.5	0	Fungi	Ascomycota	Saccharomycetes	Saccharomycetales	Saccharomycetales	Candida	Candida_sake								ASV900	128	296	0.522046	1.5	0	Fungi								862
ASV901	129	296	0.522046	2	0	Fungi	Ascomycota	Saccharomycetes	Saccharomycetales	Saccharomycetales	Candida	Candida_sake								ASV901	129	296	0.522046	2	0	Fungi								863
ASV902	3	296	0.522046	90	0	Fungi	Ascomycota	Eurotiomycetes	Eurotiales	Aspergillaceae	Aspergillus	Aspergillus_melleus								ASV902	3	296	0.522046	90	0	Fungi								864
ASV903	2	295	0.520282	147.5	0	Fungi	Basidiomycota	Tremellomycetes	Filobasidiales	Piskurozymaceae	Piskurozyma	Piskurozyma_ASV903								ASV903	2	295	0.520282	147.5	0	Fungi								865
ASV904	9	294	0.518519	27	0	Fungi	Ascomycota	Sordariomycetes	Sordariales	Chaetomiaceae	Chaetomiaceae	Chaetomiaceae_ASV904								ASV904	9	294	0.518519	27	0	Fungi								866
ASV905	1	294	0.518519	294	0	Fungi	Ascomycota	Dothideomycetes	Capnodiales	Cladosporiaceae	Toxicocladosporium	Toxicocladosporium_strelitziae								ASV905	1	294	0.518519	294	0	Fungi								867
ASV907	2	292	0.514991	146	0	Fungi	Ascomycota	Ascomycota	Ascomycota	Ascomycota	Ascomycota	Ascomycota_ASV907								ASV907	2	292	0.514991	146	0	Fungi			ASV907					868
ASV908	3	291	0.513228	4	0	Fungi	Ascomycota	Dothideomycetes	Capnodiales	Capnodiales	Capnodiales	Capnodiales_ASV908								ASV908	3	291	0.513228	4	0	Fungi								869
ASV909	16	291	0.513228	1	0	Fungi	Basidiomycota	Microbotryomycetes	Leucosporidiales	Leucosporidiaceae	Leucosporidium	Leucosporidium_ASV909								ASV909	16	291	0.513228	1	0	Fungi								870
ASV910	10	291	0.513228	8	0	Fungi	Ascomycota	Sordariomycetes	Hypocreales	Hypocreales	Acremonium	Acremonium_furcatum								ASV910	10	291	0.513228	8	0	Fungi							sedis	871
ASV911	3	291	0.513228	67	0	Fungi	Ascomycota	Eurotiomycetes	Eurotiales	Aspergillaceae	Penicillium	Penicillium_astrolabium								ASV911	3	291	0.513228	67	0	Fungi								872
ASV912	3	291	0.513228	1	0	Fungi	Basidiomycota	Tremellomycetes	Tremellales	Sirobasidiaceae	Fibulobasidium	Fibulobasidium_inconspicuum								ASV912	3	291	0.513228	1	0	Fungi								873
ASV913	1	290	0.511464	290	0	Fungi	Fungi	Fungi	Fungi	Fungi	Fungi	Fungi_ASV913								ASV913	1	290	0.511464	290	0	Fungi		ASV913	ASV913					874
ASV914	21	289	0.5097	1	0	Fungi	Basidiomycota	Tremellomycetes	Filobasidiales	Filobasidiaceae	Filobasidium	Filobasidium_ASV914								ASV914	21	289	0.5097	1	0	Fungi								875
ASV915	5	288	0.507937	3	0	Fungi	Ascomycota	Saccharomycetes	Saccharomycetales	Saccharomycetales	Saccharomycetales	Saccharomycetales_ASV915								ASV915	5	288	0.507937	3	0	Fungi								876
ASV916	24	287	0.506173	2	0	Fungi	Ascomycota	Dothideomycetes	Pleosporales	Pleosporaceae	Alternaria	Alternaria_infectoria								ASV916	24	287	0.506173	2	0	Fungi								877
ASV917	5	287	0.506173	23	0	Fungi	Basidiomycota	Wallemiomycetes	Wallemiales	Wallemiaceae	Wallemia	Wallemia_hederae								ASV917	5	287	0.506173	23	0	Fungi								878
ASV918	10	287	0.506173	18	0	Fungi	Ascomycota	Sordariomycetes	Diaporthales	Harknessiaceae	Harknessia	Harknessia_kleinzeeina								ASV918	10	287	0.506173	18	0	Fungi								879
ASV919	6	285	0.502646	35	0	Fungi	Ascomycota	Dothideomycetes	Capnodiales	Cladosporiaceae	Rachicladosporium	Rachicladosporium_alpinum								ASV919	6	285	0.502646	35	0	Fungi								880
ASV920	11	285	0.502646	12	0	Fungi	Fungi	Fungi	Fungi	Fungi	Fungi	Fungi_ASV920								ASV920	11	285	0.502646	12	0	Fungi		ASV920	ASV920					881
ASV921	2	285	0.502646	142.5	0	Fungi	Ascomycota	Dothideomycetes	Pleosporales	Pleosporaceae	Pleosporaceae	Pleosporaceae_ASV921								ASV921	2	285	0.502646	142.5	0	Fungi								882
ASV922	129	284	0.500882	2	0	Fungi	Ascomycota	Saccharomycetes	Saccharomycetales	Saccharomycetales	Candida	Candida_sake								ASV922	129	284	0.500882	2	0	Fungi								883
ASV923	3	283	0.499118	112	0	Fungi	Basidiomycota	Microbotryomycetes	Microbotryomycetes	Microbotryomycetes	Curvibasidium	Curvibasidium_cygneicollum								ASV923	3	283	0.499118	112	0	Fungi						sedis	sedis	884
ASV924	10	282	0.497354	12	0	Fungi	Ascomycota	Eurotiomycetes	Eurotiales	Aspergillaceae	Penicillium	Penicillium_brevicompactum								ASV924	10	282	0.497354	12	0	Fungi								885
ASV925	3	282	0.497354	2	0	Fungi	Mucoromycota	Umbelopsidomycetes	Umbelopsidales	Umbelopsidaceae	Umbelopsis	Umbelopsis_ASV925								ASV925	3	282	0.497354	2	0	Fungi								886
ASV926	9	280	0.493827	9	0	Fungi	Ascomycota	Dothideomycetes	Pleosporales	Pleosporaceae	Alternaria	Alternaria_infectoria								ASV926	9	280	0.493827	9	0	Fungi								887
ASV927	11	280	0.493827	13	0	Fungi	Ascomycota	Dothideomycetes	Capnodiales	Cladosporiaceae	Cladosporiaceae	Cladosporiaceae_ASV927								ASV927	11	280	0.493827	13	0	Fungi								888
ASV928	7	280	0.493827	23	0	Fungi	Ascomycota	Dothideomycetes	Pleosporales	Periconiaceae	Periconia	Periconia_byssoides								ASV928	7	280	0.493827	23	0	Fungi								889
ASV929	99	279	0.492063	1	0	Fungi	Ascomycota	Saccharomycetes	Saccharomycetales	Saccharomycetales	Candida	Candida_sake								ASV929	99	279	0.492063	1	0	Fungi								890
ASV930	17	278	0.4903	1	0	Fungi	Ascomycota	Leotiomycetes	Helotiales	Dermateaceae	Trimmatostroma	Trimmatostroma_salinum								ASV930	17	278	0.4903	1	0	Fungi								891
ASV931	5	277	0.488536	40	0	Fungi	Ascomycota	Leotiomycetes	Thelebolales	Pseudeurotiaceae	Geomyces	Geomyces_auratus								ASV931	5	277	0.488536	40	0	Fungi								892
ASV932	2	277	0.488536	138.5	0	Fungi	Basidiomycota	Cystobasidiomycetes	Cystobasidiomycetes	Cystobasidiomycetes	Cystobasidiomycetes	Cystobasidiomycetes_ASV932								ASV932	2	277	0.488536	138.5	0	Fungi								893
ASV934	122	275	0.485009	2	0	Fungi	Ascomycota	Saccharomycetes	Saccharomycetales	Saccharomycetales	Candida	Candida_sake								ASV934	122	275	0.485009	2	0	Fungi								894
ASV935	4	275	0.485009	6.5	0	Fungi	Basidiomycota	Microbotryomycetes	Microbotryomycetes	Chrysozymaceae	Udeniozyma	Udeniozyma_ferulica								ASV935	4	275	0.485009	6.5	0	Fungi						sedis		895
ASV936	2	275	0.485009	137.5	0	Fungi	Ascomycota	Dothideomycetes	Capnodiales	Extremaceae	Saxophila	Saxophila_tyrrhenica								ASV936	2	275	0.485009	137.5	0	Fungi								896
ASV937	6	274	0.483245	27.5	0	Fungi	Basidiomycota	Cystobasidiomycetes	Cystobasidiomycetes	Symmetrosporaceae	Symmetrospora	Symmetrospora_foliicola								ASV937	6	274	0.483245	27.5	0	Fungi						sedis		897
ASV938	1	274	0.483245	274	0	Fungi	Ascomycota	Sordariomycetes	Hypocreales	Nectriaceae	Ilyonectria	Ilyonectria_macrodidyma								ASV938	1	274	0.483245	274	0	Fungi								898
ASV939	136	273	0.481481	1	0	Fungi	Ascomycota	Saccharomycetes	Saccharomycetales	Saccharomycetales	Candida	Candida_sake								ASV939	136	273	0.481481	1	0	Fungi								899
ASV940	1	273	0.481481	273	0	Fungi	Ascomycota	Saccharomycetes	Saccharomycetales	Saccharomycetales	Diutina	Diutina_catenulata								ASV940	1	273	0.481481	273	0	Fungi							sedis	900
ASV941	7	272	0.479718	19	0	Fungi	Fungi	Fungi	Fungi	Fungi	Fungi	Fungi_ASV941								ASV941	7	272	0.479718	19	0	Fungi		ASV941	ASV941					901
ASV942	2	271	0.477954	135.5	0	Fungi	Basidiomycota	Agaricomycetes	Cantharellales	Ceratobasidiaceae	Ceratobasidiaceae	Ceratobasidiaceae_ASV942								ASV942	2	271	0.477954	135.5	0	Fungi								902
ASV943	8	270	0.47619	17.5	0	Fungi	Ascomycota	Sordariomycetes	Sordariomycetes	Sordariomycetes	Sordariomycetes	Sordariomycetes_ASV943								ASV943	8	270	0.47619	17.5	0	Fungi								903
ASV944	124	269	0.474427	1	0	Fungi	Ascomycota	Saccharomycetes	Saccharomycetales	Saccharomycetales	Candida	Candida_sake								ASV944	124	269	0.474427	1	0	Fungi								904
ASV945	3	269	0.474427	43	0	Fungi	Basidiomycota	Cystobasidiomycetes	Cystobasidiales	Cystobasidiaceae	Cystobasidium	Cystobasidium_slooffiae								ASV945	3	269	0.474427	43	0	Fungi								905
ASV946	85	268	0.472663	1	0	Fungi	Ascomycota	Saccharomycetes	Saccharomycetales	Saccharomycetales	Candida	Candida_sake								ASV946	85	268	0.472663	1	0	Fungi								906
ASV947	117	267	0.470899	2	0	Fungi	Ascomycota	Saccharomycetes	Saccharomycetales	Saccharomycetales	Candida	Candida_sake								ASV947	117	267	0.470899	2	0	Fungi								907
ASV948	115	266	0.469136	2	0	Fungi	Ascomycota	Saccharomycetes	Saccharomycetales	Saccharomycetales	Candida	Candida_sake								ASV948	115	266	0.469136	2	0	Fungi								908
ASV949	7	266	0.469136	1	0	Fungi	Ascomycota	Dothideomycetes	Dothideomycetes	Dothideomycetes	Dothideomycetes	Dothideomycetes_ASV949								ASV949	7	266	0.469136	1	0	Fungi								909
ASV950	3	265	0.467372	66	0	Fungi	Basidiomycota	Cystobasidiomycetes	Erythrobasidiales	Erythrobasidiaceae	Erythrobasidium	Erythrobasidium_hasegawianum								ASV950	3	265	0.467372	66	0	Fungi								910
ASV951	4	265	0.467372	16	0	Fungi	Fungi	Fungi	Fungi	Fungi	Fungi	Fungi_ASV951								ASV951	4	265	0.467372	16	0	Fungi		ASV951	ASV951					911
ASV952	12	265	0.467372	2	0	Fungi	Basidiomycota	Tremellomycetes	Tremellales	Bulleribasidiaceae	Vishniacozyma	Vishniacozyma_victoriae								ASV952	12	265	0.467372	2	0	Fungi								912
ASV953	5	265	0.467372	31	0	Fungi	Ascomycota	Dothideomycetes	Pleosporales	Didymellaceae	Didymellaceae	Didymellaceae_ASV953								ASV953	5	265	0.467372	31	0	Fungi								913
ASV954	7	264	0.465608	12	0	Fungi	Ascomycota	Dothideomycetes	Pleosporales	Periconiaceae	Periconia	Periconia_digitata								ASV954	7	264	0.465608	12	0	Fungi								914
ASV955	23	263	0.463845	4	0	Fungi	Ascomycota	Dothideomycetes	Capnodiales	Neodevriesiaceae	Neodevriesia	Neodevriesia_stirlingiae								ASV955	23	263	0.463845	4	0	Fungi								915
ASV956	124	262	0.462081	2	0	Fungi	Ascomycota	Saccharomycetes	Saccharomycetales	Saccharomycetales	Candida	Candida_sake								ASV956	124	262	0.462081	2	0	Fungi								916
ASV957	4	262	0.462081	16	0	Fungi	Ascomycota	Leotiomycetes	Erysiphales	Erysiphaceae	Erysiphe	Erysiphe_ASV957								ASV957	4	262	0.462081	16	0	Fungi								917
ASV958	5	261	0.460317	1	0	Fungi	Ascomycota	Sordariomycetes	Xylariales	Bartaliniaceae	Bartalinia	Bartalinia_robillardoides								ASV958	5	261	0.460317	1	0	Fungi								918
ASV959	2	261	0.460317	130.5	0	Fungi	Fungi	Fungi	Fungi	Fungi	Fungi	Fungi_ASV959								ASV959	2	261	0.460317	130.5	0	Fungi		ASV959	ASV959					919
ASV960	116	258	0.455026	2	0	Fungi	Ascomycota	Saccharomycetes	Saccharomycetales	Saccharomycetales	Candida	Candida_sake								ASV960	116	258	0.455026	2	0	Fungi								920
ASV961	18	258	0.455026	8	0	Fungi	Ascomycota	Dothideomycetes	Capnodiales	Cladosporiaceae	Cladosporiaceae	Cladosporiaceae_ASV961								ASV961	18	258	0.455026	8	0	Fungi								921
ASV962	13	257	0.453263	5	0	Fungi	Ascomycota	Dothideomycetes	Dothideales	Dothioraceae	Pringsheimia	Pringsheimia_euphorbiae								ASV962	13	257	0.453263	5	0	Fungi								922
ASV963	5	257	0.453263	1	0	Fungi	Basidiomycota	Cystobasidiomycetes	Cystobasidiales	Cystobasidiaceae	Cystobasidium	Cystobasidium_benthicum								ASV963	5	257	0.453263	1	0	Fungi								923
ASV964	1	257	0.453263	257	0	Fungi	Basidiomycota	Cystobasidiomycetes	Erythrobasidiales	Erythrobasidiaceae	Erythrobasidium	Erythrobasidium_hasegawianum								ASV964	1	257	0.453263	257	0	Fungi								924
ASV965	110	256	0.451499	1	0	Fungi	Ascomycota	Saccharomycetes	Saccharomycetales	Saccharomycetales	Candida	Candida_sake								ASV965	110	256	0.451499	1	0	Fungi								925
ASV966	11	256	0.451499	11	0	Fungi	Ascomycota	Leotiomycetes	Helotiales	Helotiales	Helotiales	Helotiales_ASV966								ASV966	11	256	0.451499	11	0	Fungi								926
ASV967	1	256	0.451499	256	0	Fungi	Ascomycota	Pezizomycetes	Pezizales	Pezizaceae	Peziza	Peziza_pseudoviolacea								ASV967	1	256	0.451499	256	0	Fungi								927
ASV968	6	255	0.449735	9	0	Fungi	Fungi	Fungi	Fungi	Fungi	Fungi	Fungi_ASV968								ASV968	6	255	0.449735	9	0	Fungi		ASV968	ASV968					928
ASV969	5	254	0.447972	1	0	Fungi	Mortierellomycota	Mortierellomycetes	Mortierellales	Mortierellaceae	Mortierella	Mortierella_elongata								ASV969	5	254	0.447972	1	0	Fungi								929
ASV970	1	254	0.447972	254	0	Fungi	Ascomycota	Ascomycota	Ascomycota	Ascomycota	Ascomycota	Ascomycota_ASV970								ASV970	1	254	0.447972	254	0	Fungi			ASV970					930
ASV971	4	254	0.447972	32	0	Fungi	Ascomycota	Dothideomycetes	Capnodiales	Mycosphaerellaceae	Zymoseptoria	Zymoseptoria_brevis								ASV971	4	254	0.447972	32	0	Fungi								931
ASV973	122	252	0.444444	2	0	Fungi	Ascomycota	Saccharomycetes	Saccharomycetales	Saccharomycetales	Candida	Candida_sake								ASV973	122	252	0.444444	2	0	Fungi								932
ASV974	113	252	0.444444	2	0	Fungi	Ascomycota	Saccharomycetes	Saccharomycetales	Saccharomycetales	Candida	Candida_sake								ASV974	113	252	0.444444	2	0	Fungi								933
ASV975	4	252	0.444444	48	0	Fungi	Ascomycota	Sordariomycetes	Hypocreales	Nectriaceae	Fusarium	Fusarium_ASV975								ASV975	4	252	0.444444	48	0	Fungi								934
ASV976	5	252	0.444444	22	0	Fungi	Ascomycota	Dothideomycetes	Pleosporales	Pleosporales	Pleosporales	Pleosporales_ASV976								ASV976	5	252	0.444444	22	0	Fungi								935
ASV977	10	252	0.444444	5	0	Fungi	Ascomycota	Dothideomycetes	Pleosporales	Phaeosphaeriaceae	Septoriella	Septoriella_hirta								ASV977	10	252	0.444444	5	0	Fungi								936
ASV978	6	251	0.442681	23	0	Fungi	Basidiomycota	Tremellomycetes	Cystofilobasidiales	Cystofilobasidiaceae	Guehomyces	Guehomyces_pullulans								ASV978	6	251	0.442681	23	0	Fungi								937
ASV979	2	250	0.440917	125	0	Fungi	Ascomycota	Dothideomycetes	Pleosporales	Leptosphaeriaceae	Leptosphaeriaceae	Leptosphaeriaceae_ASV979								ASV979	2	250	0.440917	125	0	Fungi								938
ASV981	9	248	0.43739	16	0	Fungi	Ascomycota	Dothideomycetes	Capnodiales	Neodevriesiaceae	Neodevriesia	Neodevriesia_bulbillosa								ASV981	9	248	0.43739	16	0	Fungi								939
ASV982	35	248	0.43739	2	0	Fungi	Basidiomycota	Tremellomycetes	Tremellales	Bulleribasidiaceae	Vishniacozyma	Vishniacozyma_victoriae								ASV982	35	248	0.43739	2	0	Fungi								940
ASV983	14	248	0.43739	2.5	0	Fungi	Ascomycota	Dothideomycetes	Pleosporales	Pleosporaceae	Alternaria	Alternaria_infectoria								ASV983	14	248	0.43739	2.5	0	Fungi								941
ASV984	1	245	0.432099	245	0	Fungi	Ascomycota	Dothideomycetes	Venturiales	Sympoventuriaceae	Ochroconis	Ochroconis_mirabilis								ASV984	1	245	0.432099	245	0	Fungi								942
ASV985	2	245	0.432099	122.5	0	Fungi	Ascomycota	Dothideomycetes	Pleosporales	Sporormiaceae	Preussia	Preussia_ASV985								ASV985	2	245	0.432099	122.5	0	Fungi								943
ASV986	3	244	0.430335	100	0	Fungi	Ascomycota	Dothideomycetes	Pleosporales	Sporormiaceae	Preussia	Preussia_flanaganii								ASV986	3	244	0.430335	100	0	Fungi								944
ASV987	93	243	0.428571	2	0	Fungi	Ascomycota	Saccharomycetes	Saccharomycetales	Saccharomycetales	Candida	Candida_sake								ASV987	93	243	0.428571	2	0	Fungi								945
ASV988	17	242	0.426808	5	0	Fungi	Ascomycota	Dothideomycetes	Capnodiales	Cladosporiaceae	Verrucocladosporium	Verrucocladosporium_dirinae								ASV988	17	242	0.426808	5	0	Fungi								946
ASV989	3	242	0.426808	2	0	Fungi	Mucoromycota	Mucoromycetes	Mucorales	Mucoraceae	Mucor	Mucor_circinelloides								ASV989	3	242	0.426808	2	0	Fungi								947
ASV990	9	241	0.425044	21	0	Fungi	Ascomycota	Dothideomycetes	Pleosporales	Pleosporaceae	Alternaria	Alternaria_obclavata								ASV990	9	241	0.425044	21	0	Fungi								948
ASV991	111	240	0.42328	2	0	Fungi	Ascomycota	Saccharomycetes	Saccharomycetales	Saccharomycetales	Candida	Candida_sake								ASV991	111	240	0.42328	2	0	Fungi								949
ASV992	23	240	0.42328	3	0	Fungi	Ascomycota	Eurotiomycetes	Eurotiales	Aspergillaceae	Aspergillus	Aspergillus_restrictus								ASV992	23	240	0.42328	3	0	Fungi								950
ASV993	3	240	0.42328	75	0	Fungi	Ascomycota	Dothideomycetes	Capnodiales	Mycosphaerellaceae	Ramularia	Ramularia_ASV993								ASV993	3	240	0.42328	75	0	Fungi								951
ASV994	5	240	0.42328	37	0	Fungi	Ascomycota	Dothideomycetes	Pleosporales	Sporormiaceae	Preussia	Preussia_flanaganii								ASV994	5	240	0.42328	37	0	Fungi								952
ASV995	44	239	0.421517	4	0	Fungi	Fungi	Fungi	Fungi	Fungi	Fungi	Fungi_ASV995								ASV995	44	239	0.421517	4	0	Fungi		ASV995	ASV995					953
ASV996	7	239	0.421517	5	0	Fungi	Basidiomycota	Tremellomycetes	Filobasidiales	Filobasidiaceae	Filobasidium	Filobasidium_ASV996								ASV996	7	239	0.421517	5	0	Fungi								954
ASV997	12	239	0.421517	14	0	Fungi	Ascomycota	Pezizomycotina	Pezizomycotina	Pezizomycotina	Torula	Torula_caligans								ASV997	12	239	0.421517	14	0	Fungi			Incertae sedis					955
ASV998	3	239	0.421517	7	0	Fungi	Basidiomycota	Agaricomycetes	Agaricales	Psathyrellaceae	Psathyrella	Psathyrella_candolleana								ASV998	3	239	0.421517	7	0	Fungi								956
ASV999	1	239	0.421517	239	0	Fungi	Ascomycota	Dothideomycetes	Pleosporales	Phaeosphaeriaceae	Ophiosphaerella	Ophiosphaerella_ASV999								ASV999	1	239	0.421517	239	0	Fungi								957
ASV1000	10	238	0.419753	12.5	0	Fungi	Basidiomycota	Tremellomycetes	Tremellales	Tremellaceae	Cryptococcus	Cryptococcus_frias								ASV1000	10	238	0.419753	12.5	0	Fungi								958
ASV1001	6	238	0.419753	1	0	Fungi	Ascomycota	Dothideomycetes	Pleosporales	Periconiaceae	Periconia	Periconia_macrospinosa								ASV1001	6	238	0.419753	1	0	Fungi								959
ASV1002	2	238	0.419753	119	0	Fungi	Ascomycota	Dothideomycetes	Pleosporales	Phaeosphaeriaceae	Leptospora	Leptospora_rubella								ASV1002	2	238	0.419753	119	0	Fungi								960
ASV1003	12	237	0.417989	1	0	Fungi	Ascomycota	Dothideomycetes	Capnodiales	Cladosporiaceae	Cladosporium	Cladosporium_ramotenellum								ASV1003	12	237	0.417989	1	0	Fungi								961
ASV1004	3	237	0.417989	105	0	Fungi	Basidiomycota	Agaricostilbomycetes	Agaricostilbales	Ruineniaceae	Ruinenia	Ruinenia_clavata								ASV1004	3	237	0.417989	105	0	Fungi								962
ASV1005	3	237	0.417989	35	0	Fungi	Ascomycota	Sordariomycetes	Trichosphaeriales	Trichosphaeriaceae	Nigrospora	Nigrospora_oryzae								ASV1005	3	237	0.417989	35	0	Fungi								963
ASV1006	1	237	0.417989	237	0	Fungi	Basidiomycota	Tremellomycetes	Tremellales	Tremellales	Tremellales	Tremellales_ASV1006								ASV1006	1	237	0.417989	237	0	Fungi								964
ASV1007	2	236	0.416226	118	0	Fungi	Basidiomycota	Agaricomycetes	Polyporales	Ganodermataceae	Ganoderma	Ganoderma_mbrekobenum								ASV1007	2	236	0.416226	118	0	Fungi								965
ASV1008	3	236	0.416226	54	0	Fungi	Basidiomycota	Agaricomycetes	Polyporales	Meruliaceae	Phanerochaete	Phanerochaete_ASV1008								ASV1008	3	236	0.416226	54	0	Fungi								966
ASV1009	5	234	0.412698	16	0	Fungi	Basidiomycota	Cystobasidiomycetes	Cystobasidiales	Cystobasidiaceae	Cystobasidium	Cystobasidium_ASV1009								ASV1009	5	234	0.412698	16	0	Fungi								967
ASV1010	7	233	0.410935	4	0	Fungi	Basidiomycota	Cystobasidiomycetes	Cystobasidiales	Cystobasidiaceae	Cystobasidium	Cystobasidium_slooffiae								ASV1010	7	233	0.410935	4	0	Fungi								968
ASV1011	92	232	0.409171	1	0	Fungi	Ascomycota	Saccharomycetes	Saccharomycetales	Saccharomycetales	Candida	Candida_sake								ASV1011	92	232	0.409171	1	0	Fungi								969
ASV1012	7	232	0.409171	22	0	Fungi	Basidiomycota	Basidiomycota	Basidiomycota	Basidiomycota	Basidiomycota	Basidiomycota_ASV1012								ASV1012	7	232	0.409171	22	0	Fungi			ASV1012					970
ASV1013	16	232	0.409171	7.5	0	Fungi	Ascomycota	Leotiomycetes	Helotiales	Dermateaceae	Trimmatostroma	Trimmatostroma_salinum								ASV1013	16	232	0.409171	7.5	0	Fungi								971
ASV1014	13	232	0.409171	17	0	Fungi	Ascomycota	Dothideomycetes	Capnodiales	Neodevriesiaceae	Neodevriesiaceae	Neodevriesiaceae_ASV1014								ASV1014	13	232	0.409171	17	0	Fungi								972
ASV1015	6	232	0.409171	14.5	0	Fungi	Ascomycota	Dothideomycetes	Pleosporales	Didymosphaeriaceae	Didymosphaeriaceae	Didymosphaeriaceae_ASV1015								ASV1015	6	232	0.409171	14.5	0	Fungi								973
ASV1016	104	231	0.407407	1	0	Fungi	Ascomycota	Saccharomycetes	Saccharomycetales	Saccharomycetales	Candida	Candida_sake								ASV1016	104	231	0.407407	1	0	Fungi								974
ASV1018	98	229	0.40388	1	0	Fungi	Ascomycota	Saccharomycetes	Saccharomycetales	Saccharomycetales	Candida	Candida_sake								ASV1018	98	229	0.40388	1	0	Fungi								975
ASV1019	32	229	0.40388	4	0	Fungi	Basidiomycota	Tremellomycetes	Tremellales	Bulleribasidiaceae	Vishniacozyma	Vishniacozyma_victoriae								ASV1019	32	229	0.40388	4	0	Fungi								976
ASV1020	2	229	0.40388	114.5	0	Fungi	Ascomycota	Dothideomycetes	Pleosporales	Sporormiaceae	Preussia	Preussia_ASV1020								ASV1020	2	229	0.40388	114.5	0	Fungi								977
ASV1021	1	229	0.40388	229	0	Fungi	Basidiomycota	Microbotryomycetes	Leucosporidiales	Leucosporidiaceae	Leucosporidium	Leucosporidium_golubevii								ASV1021	1	229	0.40388	229	0	Fungi								978
ASV1022	5	228	0.402116	16	0	Fungi	Basidiomycota	Agaricomycetes	Agaricales	Physalacriaceae	Cryptomarasmius	Cryptomarasmius_crescentiae								ASV1022	5	228	0.402116	16	0	Fungi								979
ASV1023	7	228	0.402116	10	0	Fungi	Ascomycota	Dothideomycetes	Capnodiales	Neodevriesiaceae	Neodevriesia	Neodevriesia_ASV1023								ASV1023	7	228	0.402116	10	0	Fungi								980
ASV1024	2	227	0.400353	113.5	0	Fungi	Basidiomycota	Basidiomycota	Basidiomycota	Basidiomycota	Basidiomycota	Basidiomycota_ASV1024								ASV1024	2	227	0.400353	113.5	0	Fungi			ASV1024					981
ASV1025	1	227	0.400353	227	0	Fungi	Ascomycota	Dothideomycetes	Pleosporales	Pleosporaceae	Alternaria	Alternaria_infectoria								ASV1025	1	227	0.400353	227	0	Fungi								982
ASV1026	115	226	0.398589	1	0	Fungi	Ascomycota	Saccharomycetes	Saccharomycetales	Saccharomycetales	Candida	Candida_sake								ASV1026	115	226	0.398589	1	0	Fungi								983
ASV1027	4	226	0.398589	1	0	Fungi	Basidiomycota	Cystobasidiomycetes	Cystobasidiales	Cystobasidiaceae	Cystobasidium	Cystobasidium_slooffiae								ASV1027	4	226	0.398589	1	0	Fungi								984
ASV1028	7	225	0.396825	1	0	Fungi	Ascomycota	Sordariomycetes	Hypocreales	Hypocreales	Acremonium	Acremonium_fusidioides								ASV1028	7	225	0.396825	1	0	Fungi							sedis	985
ASV1029	28	225	0.396825	1	0	Fungi	Ascomycota	Dothideomycetes	Pleosporales	Pleosporaceae	Alternaria	Alternaria_infectoria								ASV1029	28	225	0.396825	1	0	Fungi								986
ASV1030	6	225	0.396825	6	0	Fungi	Fungi	Fungi	Fungi	Fungi	Fungi	Fungi_ASV1030								ASV1030	6	225	0.396825	6	0	Fungi	ASV1030	ASV1030	ASV1030					987
ASV1031	5	224	0.395062	6	0	Fungi	Ascomycota	Sordariomycetes	Hypocreales	Nectriaceae	Fusarium	Fusarium_ASV1031								ASV1031	5	224	0.395062	6	0	Fungi								988
ASV1032	86	223	0.393298	1	0	Fungi	Ascomycota	Saccharomycetes	Saccharomycetales	Saccharomycetales	Candida	Candida_sake								ASV1032	86	223	0.393298	1	0	Fungi								989
ASV1033	6	223	0.393298	5.5	0	Fungi	Ascomycota	Dothideomycetes	Dothideomycetes	Dothideomycetes	Dothideomycetes	Dothideomycetes_ASV1033								ASV1033	6	223	0.393298	5.5	0	Fungi								990
ASV1034	17	222	0.391534	6	0	Fungi	Ascomycota	Dothideomycetes	Capnodiales	Neodevriesiaceae	Neodevriesia	Neodevriesia_ASV1034								ASV1034	17	222	0.391534	6	0	Fungi								991
ASV1035	5	221	0.389771	39	0	Fungi	Ascomycota	Leotiomycetes	Thelebolales	Pseudeurotiaceae	Pseudogymnoascus	Pseudogymnoascus_appendiculatus								ASV1035	5	221	0.389771	39	0	Fungi								992
ASV1036	1	221	0.389771	221	0	Fungi	Basidiomycota	Agaricomycetes	Cantharellales	Ceratobasidiaceae	Thanatephorus	Thanatephorus_cucumeris								ASV1036	1	221	0.389771	221	0	Fungi								993
ASV1037	1	220	0.388007	220	0	Fungi	Fungi	Fungi	Fungi	Fungi	Fungi	Fungi_ASV1037								ASV1037	1	220	0.388007	220	0	Fungi		ASV1037	ASV1037					994
ASV1038	2	220	0.388007	110	0	Fungi	Ascomycota	Ascomycota	Ascomycota	Ascomycota	Ascomycota	Ascomycota_ASV1038								ASV1038	2	220	0.388007	110	0	Fungi			ASV1038					995
ASV1039	3	219	0.386243	5	0	Fungi	Fungi	Fungi	Fungi	Fungi	Fungi	Fungi_ASV1039								ASV1039	3	219	0.386243	5	0	Fungi		ASV1039	ASV1039					996
ASV1040	3	219	0.386243	1	0	Fungi	Basidiomycota	Tremellomycetes	Filobasidiales	Filobasidiaceae	Filobasidiaceae	Filobasidiaceae_ASV1040								ASV1040	3	219	0.386243	1	0	Fungi								997
ASV1041	2	219	0.386243	109.5	0	Fungi	Ascomycota	Sordariomycetes	Sordariomycetes	Sordariomycetes	Sordariomycetes	Sordariomycetes_ASV1041								ASV1041	2	219	0.386243	109.5	0	Fungi								998
ASV1042	8	219	0.386243	11.5	0	Fungi	Fungi	Fungi	Fungi	Fungi	Fungi	Fungi_ASV1042								ASV1042	8	219	0.386243	11.5	0	Fungi		ASV1042	ASV1042					999
ASV1043	2	219	0.386243	109.5	0	Fungi	Ascomycota	Dothideomycetes	Pleosporales	Didymellaceae	Boeremia	Boeremia_exigua								ASV1043	2	219	0.386243	109.5	0	Fungi								1000
ASV1044	15	219	0.386243	4	0	Fungi	Ascomycota	Dothideomycetes	Pleosporales	Thyridariaceae	Thyridariaceae	Thyridariaceae_ASV1044								ASV1044	15	219	0.386243	4	0	Fungi								1001
ASV1045	5	218	0.38448	17	0	Fungi	Ascomycota	Sordariomycetes	Hypocreales	Hypocreales	Acremonium	Acremonium_ASV1045								ASV1045	5	218	0.38448	17	0	Fungi							sedis	1002
ASV1046	6	218	0.38448	29.5	0	Fungi	Ascomycota	Dothideomycetes	Pleosporales	Pleosporaceae	Bipolaris	Bipolaris_ASV1046								ASV1046	6	218	0.38448	29.5	0	Fungi								1003
ASV1047	83	217	0.382716	1	0	Fungi	Ascomycota	Saccharomycetes	Saccharomycetales	Saccharomycetales	Candida	Candida_sake								ASV1047	83	217	0.382716	1	0	Fungi								1004
ASV1048	3	217	0.382716	1	0	Fungi	Basidiomycota	Agaricomycetes	Atheliales	Atheliaceae	Atheliaceae	Atheliaceae_ASV1048								ASV1048	3	217	0.382716	1	0	Fungi								1005
ASV1049	5	216	0.380952	23	0	Fungi	Fungi	Fungi	Fungi	Fungi	Fungi	Fungi_ASV1049								ASV1049	5	216	0.380952	23	0	Fungi		ASV1049	ASV1049					1006
ASV1050	7	215	0.379189	6	0	Fungi	Basidiomycota	Microbotryomycetes	Sporidiobolales	Sporidiobolaceae	Rhodosporidiobolus	Rhodosporidiobolus_odoratus								ASV1050	7	215	0.379189	6	0	Fungi								1007
ASV1051	5	215	0.379189	36	0	Fungi	Ascomycota	Sordariomycetes	Sordariales	Chaetomiaceae	Chaetomium	Chaetomium_angustispirale								ASV1051	5	215	0.379189	36	0	Fungi								1008
ASV1052	2	215	0.379189	107.5	0	Fungi	Ascomycota	Dothideomycetes	Capnodiales	Cladosporiaceae	Cladosporium	Cladosporium_salinae								ASV1052	2	215	0.379189	107.5	0	Fungi								1009
ASV1053	100	214	0.377425	1	0	Fungi	Ascomycota	Saccharomycetes	Saccharomycetales	Saccharomycetales	Candida	Candida_sake								ASV1053	100	214	0.377425	1	0	Fungi								1010
ASV1055	122	213	0.375661	1	0	Fungi	Ascomycota	Saccharomycetes	Saccharomycetales	Saccharomycetales	Candida	Candida_sake								ASV1055	122	213	0.375661	1	0	Fungi								1011
ASV1056	6	213	0.375661	9.5	0	Fungi	Ascomycota	Dothideomycetes	Capnodiales	Mycosphaerellaceae	Ramularia	Ramularia_ASV1056								ASV1056	6	213	0.375661	9.5	0	Fungi								1012
ASV1057	5	213	0.375661	11	0	Fungi	Ascomycota	Dothideomycetes	Pleosporales	Lophiostomataceae	Sigarispora	Sigarispora_coronillae								ASV1057	5	213	0.375661	11	0	Fungi								1013
ASV1058	1	213	0.375661	213	0	Fungi	Ascomycota	Sordariomycetes	Sordariomycetes	Sordariomycetes	Sordariomycetes	Sordariomycetes_ASV1058								ASV1058	1	213	0.375661	213	0	Fungi								1014
ASV1059	1	212	0.373898	212	0	Fungi	Ascomycota	Saccharomycetes	Saccharomycetales	Dipodascaceae	Dipodascus	Dipodascus_geotrichum								ASV1059	1	212	0.373898	212	0	Fungi								1015
ASV1060	6	212	0.373898	44.5	0	Fungi	Ascomycota	Pezizomycetes	Pezizales	Pezizaceae	Peziza	Peziza_ASV1060								ASV1060	6	212	0.373898	44.5	0	Fungi								1016
ASV1061	3	212	0.373898	2	0	Fungi	Fungi	Fungi	Fungi	Fungi	Fungi	Fungi_ASV1061								ASV1061	3	212	0.373898	2	0	Fungi		ASV1061	ASV1061					1017
ASV1062	10	211	0.372134	3.5	0	Fungi	Ascomycota	Sordariomycetes	Xylariales	Microdochiaceae	Microdochium	Microdochium_ASV1062								ASV1062	10	211	0.372134	3.5	0	Fungi								1018
ASV1063	31	211	0.372134	2	0	Fungi	Basidiomycota	Tremellomycetes	Tremellales	Bulleribasidiaceae	Vishniacozyma	Vishniacozyma_heimaeyensis								ASV1063	31	211	0.372134	2	0	Fungi								1019
ASV1064	3	210	0.37037	96	0	Fungi	Ascomycota	Pezizomycetes	Pezizales	Pezizaceae	Pezizaceae	Pezizaceae_ASV1064								ASV1064	3	210	0.37037	96	0	Fungi								1020
ASV1065	11	209	0.368607	3	0	Fungi	Ascomycota	Dothideomycetes	Capnodiales	Cladosporiaceae	Toxicocladosporium	Toxicocladosporium_irritans								ASV1065	11	209	0.368607	3	0	Fungi								1021
ASV1066	4	209	0.368607	1	0	Fungi	Ascomycota	Eurotiomycetes	Eurotiales	Aspergillaceae	Aspergillus	Aspergillus_ruber								ASV1066	4	209	0.368607	1	0	Fungi								1022
ASV1067	2	209	0.368607	104.5	0	Fungi	Fungi	Fungi	Fungi	Fungi	Fungi	Fungi_ASV1067								ASV1067	2	209	0.368607	104.5	0	Fungi	ASV1067	ASV1067	ASV1067					1023
ASV1068	2	209	0.368607	104.5	0	Fungi	Fungi	Fungi	Fungi	Fungi	Fungi	Fungi_ASV1068								ASV1068	2	209	0.368607	104.5	0	Fungi		ASV1068	ASV1068					1024
ASV1069	1	208	0.366843	208	0	Fungi	Ascomycota	Eurotiomycetes	Chaetothyriales	Cyphellophoraceae	Cyphellophora	Cyphellophora_sessilis								ASV1069	1	208	0.366843	208	0	Fungi								1025
ASV1070	9	206	0.363316	1	0	Fungi	Basidiomycota	Cystobasidiomycetes	Cystobasidiales	Cystobasidiaceae	Cystobasidium	Cystobasidium_lysinophilum								ASV1070	9	206	0.363316	1	0	Fungi								1026
ASV1071	2	206	0.363316	103	0	Fungi	Fungi	Fungi	Fungi	Fungi	Fungi	Fungi_ASV1071								ASV1071	2	206	0.363316	103	0	Fungi	ASV1071	ASV1071	ASV1071					1027
ASV1073	5	205	0.361552	14	0	Fungi	Ascomycota	Dothideomycetes	Pleosporales	Phaeosphaeriaceae	Phaeosphaeria	Phaeosphaeria_ASV1073								ASV1073	5	205	0.361552	14	0	Fungi								1028
ASV1074	1	205	0.361552	205	0	Fungi	Ascomycota	Leotiomycetes	Phacidiales	Phacidiaceae	Phacidium	Phacidium_pseudophacidioides								ASV1074	1	205	0.361552	205	0	Fungi								1029
ASV1075	8	204	0.359788	4.5	0	Fungi	Ascomycota	Leotiomycetes	Helotiales	Dermateaceae	Trimmatostroma	Trimmatostroma_salinum								ASV1075	8	204	0.359788	4.5	0	Fungi								1030
ASV1076	6	204	0.359788	15	0	Fungi	Ascomycota	Ascomycota	Ascomycota	Ascomycota	Ascomycota	Ascomycota_ASV1076								ASV1076	6	204	0.359788	15	0	Fungi			ASV1076					1031
ASV1077	37	203	0.358025	1	0	Fungi	Basidiomycota	Microbotryomycetes	Sporidiobolales	Sporidiobolaceae	Sporobolomyces	Sporobolomyces_roseus								ASV1077	37	203	0.358025	1	0	Fungi								1032
ASV1079	3	203	0.358025	8	0	Fungi	Ascomycota	Dothideomycetes	Capnodiales	Cladosporiaceae	Toxicocladosporium	Toxicocladosporium_ASV1079								ASV1079	3	203	0.358025	8	0	Fungi								1033
ASV1080	12	201	0.354497	8.5	0	Fungi	Ascomycota	Dothideomycetes	Capnodiales	Neodevriesiaceae	Neodevriesia	Neodevriesia_ASV1080								ASV1080	12	201	0.354497	8.5	0	Fungi								1034
ASV1081	6	201	0.354497	31	0	Fungi	Ascomycota	Dothideomycetes	Pleosporales	Leptosphaeriaceae	Leptosphaeriaceae	Leptosphaeriaceae_ASV1081								ASV1081	6	201	0.354497	31	0	Fungi								1035
ASV1082	5	200	0.352734	2	0	Fungi	Basidiomycota	Tremellomycetes	Cystofilobasidiales	Cystofilobasidiaceae	Cystofilobasidium	Cystofilobasidium_macerans								ASV1082	5	200	0.352734	2	0	Fungi								1036
ASV1083	8	200	0.352734	17	0	Fungi	Ascomycota	Eurotiomycetes	Eurotiales	Aspergillaceae	Penicillium	Penicillium_corylophilum								ASV1083	8	200	0.352734	17	0	Fungi								1037
ASV1084	2	200	0.352734	100	0	Fungi	Ascomycota	Taphrinomycetes	Taphrinales	Protomycetaceae	Protomyces	Protomyces_inouyei								ASV1084	2	200	0.352734	100	0	Fungi								1038
ASV1085	8	199	0.35097	5.5	0	Fungi	Ascomycota	Dothideomycetes	Pleosporales	Phaeosphaeriaceae	Phaeosphaeriaceae	Phaeosphaeriaceae_ASV1085								ASV1085	8	199	0.35097	5.5	0	Fungi								1039
ASV1086	8	199	0.35097	1.5	0	Fungi	Basidiomycota	Cystobasidiomycetes	Cystobasidiales	Cystobasidiaceae	Cystobasidium	Cystobasidium_slooffiae								ASV1086	8	199	0.35097	1.5	0	Fungi								1040
ASV1087	18	199	0.35097	1	0	Fungi	Ascomycota	Dothideomycetes	Pleosporales	Phaeosphaeriaceae	Phaeosphaeriaceae	Phaeosphaeriaceae_ASV1087								ASV1087	18	199	0.35097	1	0	Fungi								1041
ASV1088	7	199	0.35097	1	0	Fungi	Ascomycota	Dothideomycetes	Pleosporales	Didymosphaeriaceae	Paraconiothyrium	Paraconiothyrium_africanum								ASV1088	7	199	0.35097	1	0	Fungi								1042
ASV1089	5	198	0.349206	14	0	Fungi	Basidiomycota	Tremellomycetes	Tremellales	Bulleribasidiaceae	Dioszegia	Dioszegia_ASV1089								ASV1089	5	198	0.349206	14	0	Fungi								1043
ASV1090	104	197	0.347443	1	0	Fungi	Ascomycota	Saccharomycetes	Saccharomycetales	Saccharomycetales	Candida	Candida_sake								ASV1090	104	197	0.347443	1	0	Fungi								1044
ASV1091	3	197	0.347443	1	0	Fungi	Ascomycota	Saccharomycetes	Saccharomycetales	Saccharomycetales	Candida	Candida_catenulata								ASV1091	3	197	0.347443	1	0	Fungi								1045
ASV1092	6	197	0.347443	28	0	Fungi	Ascomycota	Dothideomycetes	Pleosporales	Lentitheciaceae	Keissleriella	Keissleriella_ASV1092								ASV1092	6	197	0.347443	28	0	Fungi								1046
ASV1093	3	197	0.347443	73	0	Fungi	Ascomycota	Eurotiomycetes	Eurotiales	Aspergillaceae	Aspergillus	Aspergillus_sesamicola								ASV1093	3	197	0.347443	73	0	Fungi								1047
ASV1094	3	197	0.347443	53	0	Fungi	Ascomycota	Eurotiomycetes	Eurotiales	Aspergillaceae	Penicillium	Penicillium_aurantiogriseum								ASV1094	3	197	0.347443	53	0	Fungi								1048
ASV1095	3	197	0.347443	5	0	Fungi	Basidiomycota	Basidiomycota	Basidiomycota	Basidiomycota	Basidiomycota	Basidiomycota_ASV1095								ASV1095	3	197	0.347443	5	0	Fungi			ASV1095					1049
ASV1096	2	197	0.347443	98.5	0	Fungi	Ascomycota	Dothideomycetes	Pleosporales	Pleosporaceae	Curvularia	Curvularia_inaequalis								ASV1096	2	197	0.347443	98.5	0	Fungi								1050
ASV1097	1	196	0.345679	196	0	Fungi	Basidiomycota	Basidiomycota	Basidiomycota	Basidiomycota	Basidiomycota	Basidiomycota_ASV1097								ASV1097	1	196	0.345679	196	0	Fungi			ASV1097					1051
ASV1098	5	196	0.345679	26	0	Fungi	Ascomycota	Ascomycota	Ascomycota	Ascomycota	Ascomycota	Ascomycota_ASV1098								ASV1098	5	196	0.345679	26	0	Fungi			ASV1098					1052
ASV1099	1	196	0.345679	196	0	Fungi	Fungi	Fungi	Fungi	Fungi	Fungi	Fungi_ASV1099								ASV1099	1	196	0.345679	196	0	Fungi		ASV1099	ASV1099					1053
ASV1100	6	195	0.343915	21	0	Fungi	Basidiomycota	Microbotryomycetes	Leucosporidiales	Leucosporidiaceae	Leucosporidium	Leucosporidium_ASV1100								ASV1100	6	195	0.343915	21	0	Fungi								1054
ASV1102	14	193	0.340388	9.5	0	Fungi	Ascomycota	Dothideomycetes	Capnodiales	Cladosporiaceae	Cladosporiaceae	Cladosporiaceae_ASV1102								ASV1102	14	193	0.340388	9.5	0	Fungi								1055
ASV1103	3	193	0.340388	15	0	Fungi	Ascomycota	Dothideomycetes	Pleosporales	Pleosporaceae	Alternaria	Alternaria_longissima								ASV1103	3	193	0.340388	15	0	Fungi								1056
ASV1104	3	193	0.340388	90	0	Fungi	Ascomycota	Sordariomycetes	Hypocreales	Hypocreales	Acremonium	Acremonium_alternatum								ASV1104	3	193	0.340388	90	0	Fungi							sedis	1057
ASV1105	1	193	0.340388	193	0	Fungi	Basidiomycota	Basidiomycota	Basidiomycota	Basidiomycota	Basidiomycota	Basidiomycota_ASV1105								ASV1105	1	193	0.340388	193	0	Fungi			ASV1105					1058
ASV1107	6	192	0.338624	6.5	0	Fungi	Ascomycota	Dothideomycetes	Pleosporales	Pleosporales	Pleosporales	Pleosporales_ASV1107								ASV1107	6	192	0.338624	6.5	0	Fungi								1059
ASV1108	6	192	0.338624	17.5	0	Fungi	Fungi	Fungi	Fungi	Fungi	Fungi	Fungi_ASV1108								ASV1108	6	192	0.338624	17.5	0	Fungi		ASV1108	ASV1108					1060
ASV1109	46	191	0.336861	1	0	Fungi	Ascomycota	Saccharomycetes	Saccharomycetales	Saccharomycetales	Candida	Candida_sake								ASV1109	46	191	0.336861	1	0	Fungi								1061
ASV1110	7	191	0.336861	1	0	Fungi	Ascomycota	Dothideomycetes	Pleosporales	Pleosporaceae	Curvularia	Curvularia_caricae-papayae								ASV1110	7	191	0.336861	1	0	Fungi								1062
ASV1111	96	191	0.336861	1	0	Fungi	Ascomycota	Saccharomycetes	Saccharomycetales	Saccharomycetales	Candida	Candida_sake								ASV1111	96	191	0.336861	1	0	Fungi								1063
ASV1112	5	191	0.336861	18	0	Fungi	Ascomycota	Saccharomycetes	Saccharomycetales	Saccharomycetales	Saccharomycetales	Saccharomycetales_ASV1112								ASV1112	5	191	0.336861	18	0	Fungi								1064
ASV1113	7	191	0.336861	10	0	Fungi	Ascomycota	Dothideomycetes	Capnodiales	Mycosphaerellaceae	Ramularia	Ramularia_eucalypti								ASV1113	7	191	0.336861	10	0	Fungi								1065
ASV1114	5	191	0.336861	22	0	Fungi	Basidiomycota	Tremellomycetes	Tremellales	Bulleribasidiaceae	Dioszegia	Dioszegia_takashimae								ASV1114	5	191	0.336861	22	0	Fungi								1066
ASV1115	13	190	0.335097	6	0	Fungi	Ascomycota	Eurotiomycetes	Eurotiales	Aspergillaceae	Penicillium	Penicillium_brevicompactum								ASV1115	13	190	0.335097	6	0	Fungi								1067
ASV1116	6	190	0.335097	8	0	Fungi	Ascomycota	Dothideomycetes	Dothideales	Dothioraceae	Pringsheimia	Pringsheimia_euphorbiae								ASV1116	6	190	0.335097	8	0	Fungi								1068
ASV1117	6	189	0.333333	32.5	0	Fungi	Ascomycota	Sordariomycetes	Hypocreales	Hypocreaceae	Trichoderma	Trichoderma_koningiopsis								ASV1117	6	189	0.333333	32.5	0	Fungi								1069
ASV1118	7	189	0.333333	2	0	Fungi	Ascomycota	Saccharomycetes	Saccharomycetales	Pichiaceae	Pichia	Pichia_mandshurica								ASV1118	7	189	0.333333	2	0	Fungi								1070
ASV1119	3	189	0.333333	25	0	Fungi	Fungi	Fungi	Fungi	Fungi	Fungi	Fungi_ASV1119								ASV1119	3	189	0.333333	25	0	Fungi	ASV1119	ASV1119	ASV1119					1071
ASV1120	41	189	0.333333	3	0	Fungi	Ascomycota	Dothideomycetes	Pleosporales	Pleosporaceae	Alternaria	Alternaria_infectoria								ASV1120	41	189	0.333333	3	0	Fungi								1072
ASV1121	1	189	0.333333	189	0	Fungi	Ascomycota	Dothideomycetes	Dothideomycetes	Eremomycetaceae	Arthrographis	Arthrographis_ASV1121								ASV1121	1	189	0.333333	189	0	Fungi						sedis		1073
ASV1122	3	188	0.33157	7	0	Fungi	Basidiomycota	Agaricomycetes	Agaricales	Schizophyllaceae	Schizophyllum	Schizophyllum_commune								ASV1122	3	188	0.33157	7	0	Fungi								1074
ASV1124	2	188	0.33157	94	0	Fungi	Fungi	Fungi	Fungi	Fungi	Fungi	Fungi_ASV1124								ASV1124	2	188	0.33157	94	0	Fungi		ASV1124	ASV1124					1075
ASV1125	5	187	0.329806	6	0	Fungi	Ascomycota	Leotiomycetes	Helotiales	Sclerotiniaceae	Botrytis	Botrytis_caroliniana								ASV1125	5	187	0.329806	6	0	Fungi								1076
ASV1126	1	187	0.329806	187	0	Fungi	Basidiomycota	Basidiomycota	Basidiomycota	Basidiomycota	Basidiomycota	Basidiomycota_ASV1126								ASV1126	1	187	0.329806	187	0	Fungi			ASV1126					1077
ASV1127	1	185	0.326279	185	0	Fungi	Ascomycota	Eurotiomycetes	Eurotiales	Aspergillaceae	Penicillium	Penicillium_adametzioides								ASV1127	1	185	0.326279	185	0	Fungi								1078
ASV1128	81	184	0.324515	2	0	Fungi	Ascomycota	Saccharomycetes	Saccharomycetales	Saccharomycetales	Candida	Candida_sake								ASV1128	81	184	0.324515	2	0	Fungi								1079
ASV1129	3	184	0.324515	41	0	Fungi	Basidiomycota	Cystobasidiomycetes	Cystobasidiomycetes	Buckleyzymaceae	Buckleyzyma	Buckleyzyma_aurantiaca								ASV1129	3	184	0.324515	41	0	Fungi						sedis		1080
ASV1130	10	184	0.324515	5.5	0	Fungi	Ascomycota	Leotiomycetes	Helotiales	Helotiaceae	Crocicreas	Crocicreas_ASV1130								ASV1130	10	184	0.324515	5.5	0	Fungi								1081
ASV1131	2	184	0.324515	92	0	Fungi	Basidiomycota	Agaricomycetes	Agaricales	Psathyrellaceae	Psathyrella	Psathyrella_candolleana								ASV1131	2	184	0.324515	92	0	Fungi								1082
ASV1132	3	183	0.322751	34	0	Fungi	Ascomycota	Dothideomycetes	Capnodiales	Neodevriesiaceae	Neodevriesia	Neodevriesia_ASV1132								ASV1132	3	183	0.322751	34	0	Fungi								1083
ASV1133	2	183	0.322751	91.5	0	Fungi	Ascomycota	Saccharomycetes	Saccharomycetales	Trichomonascaceae	Trichomonascus	Trichomonascus_ciferrii								ASV1133	2	183	0.322751	91.5	0	Fungi								1084
ASV1134	5	183	0.322751	1	0	Fungi	Ascomycota	Dothideomycetes	Pleosporales	Pleosporaceae	Alternaria	Alternaria_infectoria								ASV1134	5	183	0.322751	1	0	Fungi								1085
ASV1135	1	183	0.322751	183	0	Fungi	Ascomycota	Dothideomycetes	Pleosporales	Pleosporaceae	Stemphylium	Stemphylium_vesicarium								ASV1135	1	183	0.322751	183	0	Fungi								1086
ASV1136	8	182	0.320988	12.5	0	Fungi	Mucoromycota	Mucoromycetes	Mucorales	Rhizopodaceae	Rhizopus	Rhizopus_arrhizus								ASV1136	8	182	0.320988	12.5	0	Fungi								1087
ASV1137	3	181	0.319224	1	0	Fungi	Ascomycota	Pezizomycetes	Pezizales	Pezizaceae	Pezizaceae	Pezizaceae_ASV1137								ASV1137	3	181	0.319224	1	0	Fungi								1088
ASV1139	8	181	0.319224	2.5	0	Fungi	Ascomycota	Dothideomycetes	Pleosporales	Pleosporales	Pleosporales	Pleosporales_ASV1139								ASV1139	8	181	0.319224	2.5	0	Fungi								1089
ASV1140	5	181	0.319224	36	0	Fungi	Ascomycota	Dothideomycetes	Pleosporales	Pleosporaceae	Curvularia	Curvularia_ASV1140								ASV1140	5	181	0.319224	36	0	Fungi								1090
ASV1141	3	181	0.319224	1	0	Fungi	Ascomycota	Dothideomycetes	Dothideales	Dothioraceae	Pringsheimia	Pringsheimia_euphorbiae								ASV1141	3	181	0.319224	1	0	Fungi								1091
ASV1142	15	180	0.31746	9	0	Fungi	Ascomycota	Dothideomycetes	Capnodiales	Neodevriesiaceae	Neodevriesia	Neodevriesia_ASV1142								ASV1142	15	180	0.31746	9	0	Fungi								1092
ASV1143	2	179	0.315697	89.5	0	Fungi	Basidiomycota	Agaricomycetes	Hymenochaetales	Hymenochaetaceae	Inocutis	Inocutis_tamaricis								ASV1143	2	179	0.315697	89.5	0	Fungi								1093
ASV1144	5	178	0.313933	2	0	Fungi	Basidiomycota	Cystobasidiomycetes	Erythrobasidiales	Erythrobasidiaceae	Erythrobasidium	Erythrobasidium_hasegawianum								ASV1144	5	178	0.313933	2	0	Fungi								1094
ASV1145	7	178	0.313933	16	0	Fungi	Ascomycota	Dothideomycetes	Dothideales	Aureobasidiaceae	Pseudosydowia	Pseudosydowia_eucalypti								ASV1145	7	178	0.313933	16	0	Fungi								1095
ASV1146	3	178	0.313933	3	0	Fungi	Ascomycota	Sordariomycetes	Hypocreales	Hypocreales	Hypocreales	Hypocreales_ASV1146								ASV1146	3	178	0.313933	3	0	Fungi								1096
ASV1147	31	176	0.310406	2	0	Fungi	Ascomycota	Leotiomycetes	Erysiphales	Erysiphaceae	Blumeria	Blumeria_graminis								ASV1147	31	176	0.310406	2	0	Fungi								1097
ASV1148	4	176	0.310406	1	0	Fungi	Ascomycota	Dothideomycetes	Pleosporales	Pleosporaceae	Alternaria	Alternaria_ASV1148								ASV1148	4	176	0.310406	1	0	Fungi								1098
ASV1149	3	176	0.310406	55	0	Fungi	Basidiomycota	Agaricomycetes	Boletales	Suillaceae	Suillus	Suillus_collinitus								ASV1149	3	176	0.310406	55	0	Fungi								1099
ASV1150	2	176	0.310406	88	0	Fungi	Ascomycota	Sordariomycetes	Hypocreales	Hypocreales	Acremonium	Acremonium_persicinum								ASV1150	2	176	0.310406	88	0	Fungi							sedis	1100
ASV1151	5	176	0.310406	18	0	Fungi	Basidiomycota	Wallemiomycetes	Wallemiales	Wallemiaceae	Wallemia	Wallemia_ASV1151								ASV1151	5	176	0.310406	18	0	Fungi								1101
ASV1152	2	175	0.308642	87.5	0	Fungi	Ascomycota	Dothideomycetes	Capnodiales	Mycosphaerellaceae	Mycosphaerellaceae	Mycosphaerellaceae_ASV1152								ASV1152	2	175	0.308642	87.5	0	Fungi								1102
ASV1153	3	174	0.306878	86	0	Fungi	Basidiomycota	Tremellomycetes	Tremellales	Bulleribasidiaceae	Hannaella	Hannaella_ASV1153								ASV1153	3	174	0.306878	86	0	Fungi								1103
ASV1154	6	174	0.306878	5.5	0	Fungi	Ascomycota	Dothideomycetes	Capnodiales	Mycosphaerellaceae	Ramularia	Ramularia_eucalypti								ASV1154	6	174	0.306878	5.5	0	Fungi								1104
ASV1155	2	174	0.306878	87	0	Fungi	Ascomycota	Dothideomycetes	Pleosporales	Phaeosphaeriaceae	Setophaeosphaeria	Setophaeosphaeria_badalingensis								ASV1155	2	174	0.306878	87	0	Fungi								1105
ASV1156	5	174	0.306878	1	0	Fungi	Ascomycota	Dothideomycetes	Pleosporales	Sporormiaceae	Sporormiaceae	Sporormiaceae_ASV1156								ASV1156	5	174	0.306878	1	0	Fungi								1106
ASV1157	80	173	0.305115	2	0	Fungi	Ascomycota	Saccharomycetes	Saccharomycetales	Saccharomycetales	Candida	Candida_sake								ASV1157	80	173	0.305115	2	0	Fungi								1107
ASV1158	89	172	0.303351	1	0	Fungi	Basidiomycota	Tremellomycetes	Filobasidiales	Filobasidiaceae	Filobasidium	Filobasidium_oeirense								ASV1158	89	172	0.303351	1	0	Fungi								1108
ASV1159	86	171	0.301587	1	0	Fungi	Ascomycota	Saccharomycetes	Saccharomycetales	Saccharomycetales	Candida	Candida_sake								ASV1159	86	171	0.301587	1	0	Fungi								1109
ASV1160	4	171	0.301587	17	0	Fungi	Fungi	Fungi	Fungi	Fungi	Fungi	Fungi_ASV1160								ASV1160	4	171	0.301587	17	0	Fungi		ASV1160	ASV1160					1110
ASV1161	13	171	0.301587	1	0	Fungi	Ascomycota	Dothideomycetes	Pleosporales	Phaeosphaeriaceae	Phaeosphaeriaceae	Phaeosphaeriaceae_ASV1161								ASV1161	13	171	0.301587	1	0	Fungi								1111
ASV1162	5	170	0.299824	4	0	Fungi	Ascomycota	Dothideomycetes	Pleosporales	Phaeosphaeriaceae	Phaeosphaeriaceae	Phaeosphaeriaceae_ASV1162								ASV1162	5	170	0.299824	4	0	Fungi								1112
ASV1163	3	170	0.299824	1	0	Fungi	Ascomycota	Dothideomycetes	Dothideomycetes	Dothideomycetes	Dothideomycetes	Dothideomycetes_ASV1163								ASV1163	3	170	0.299824	1	0	Fungi								1113
ASV1164	1	170	0.299824	170	0	Fungi	Ascomycota	Eurotiomycetes	Chaetothyriales	Herpotrichiellaceae	Exophiala	Exophiala_ASV1164								ASV1164	1	170	0.299824	170	0	Fungi								1114
ASV1165	4	170	0.299824	1	0	Fungi	Ascomycota	Dothideomycetes	Pleosporales	Pleosporaceae	Alternaria	Alternaria_infectoria								ASV1165	4	170	0.299824	1	0	Fungi								1115
ASV1166	78	169	0.29806	1	0	Fungi	Ascomycota	Saccharomycetes	Saccharomycetales	Saccharomycetales	Candida	Candida_sake								ASV1166	78	169	0.29806	1	0	Fungi								1116
ASV1167	8	169	0.29806	1.5	0	Fungi	Ascomycota	Taphrinomycetes	Taphrinales	Protomycetaceae	Protomyces	Protomyces_inouyei								ASV1167	8	169	0.29806	1.5	0	Fungi								1117
ASV1168	3	169	0.29806	9	0	Fungi	Fungi	Fungi	Fungi	Fungi	Fungi	Fungi_ASV1168								ASV1168	3	169	0.29806	9	0	Fungi		ASV1168	ASV1168					1118
ASV1169	2	168	0.296296	84	0	Fungi	Ascomycota	Dothideomycetes	Pleosporales	Pleosporaceae	Edenia	Edenia_gomezpompae								ASV1169	2	168	0.296296	84	0	Fungi								1119
ASV1170	3	168	0.296296	2	0	Fungi	Ascomycota	Dothideomycetes	Pleosporales	Phaeosphaeriaceae	Phaeosphaeria	Phaeosphaeria_podocarpi								ASV1170	3	168	0.296296	2	0	Fungi								1120
ASV1171	22	168	0.296296	4	0	Fungi	Ascomycota	Dothideomycetes	Capnodiales	Capnodiales	Phaeotheca	Phaeotheca_triangularis								ASV1171	22	168	0.296296	4	0	Fungi							sedis	1121
ASV1172	4	167	0.294533	1.5	0	Fungi	Basidiomycota	Tremellomycetes	Trichosporonales	Trichosporonaceae	Apiotrichum	Apiotrichum_xylopini								ASV1172	4	167	0.294533	1.5	0	Fungi								1122
ASV1173	3	167	0.294533	23	0	Fungi	Ascomycota	Dothideomycetes	Pleosporales	Phaeosphaeriaceae	Phaeosphaeria	Phaeosphaeria_ASV1173								ASV1173	3	167	0.294533	23	0	Fungi								1123
ASV1174	3	166	0.292769	29	0	Fungi	Ascomycota	Saccharomycetes	Saccharomycetales	Saccharomycetaceae	Issatchenkia	Issatchenkia_orientalis								ASV1174	3	166	0.292769	29	0	Fungi								1124
ASV1175	7	166	0.292769	6	0	Fungi	Basidiomycota	Agaricomycetes	Russulales	Peniophoraceae	Peniophoraceae	Peniophoraceae_ASV1175								ASV1175	7	166	0.292769	6	0	Fungi								1125
ASV1176	86	165	0.291005	1	0	Fungi	Ascomycota	Saccharomycetes	Saccharomycetales	Saccharomycetales	Candida	Candida_sake								ASV1176	86	165	0.291005	1	0	Fungi								1126
ASV1177	17	165	0.291005	4	0	Fungi	Ascomycota	Dothideomycetes	Pleosporales	Pleosporales	Chalastospora	Chalastospora_gossypii								ASV1177	17	165	0.291005	4	0	Fungi							sedis	1127
ASV1178	5	165	0.291005	15	0	Fungi	Basidiomycota	Agaricomycetes	Polyporales	Meruliaceae	Ceriporia	Ceriporia_lacerata								ASV1178	5	165	0.291005	15	0	Fungi								1128
ASV1179	88	164	0.289242	1	0	Fungi	Ascomycota	Saccharomycetes	Saccharomycetales	Saccharomycetales	Candida	Candida_sake								ASV1179	88	164	0.289242	1	0	Fungi								1129
ASV1180	5	164	0.289242	23	0	Fungi	Ascomycota	Eurotiomycetes	Eurotiales	Aspergillaceae	Aspergillus	Aspergillus_croceus								ASV1180	5	164	0.289242	23	0	Fungi								1130
ASV1181	4	164	0.289242	9	0	Fungi	Ascomycota	Dothideomycetes	Pleosporales	Periconiaceae	Periconia	Periconia_macrospinosa								ASV1181	4	164	0.289242	9	0	Fungi								1131
ASV1182	3	164	0.289242	51	0	Fungi	Ascomycota	Dothideomycetes	Pleosporales	Didymellaceae	Epicoccum	Epicoccum_nigrum								ASV1182	3	164	0.289242	51	0	Fungi								1132
ASV1183	1	164	0.289242	164	0	Fungi	Basidiomycota	Agaricomycetes	Agaricales	Pluteaceae	Pluteus	Pluteus_cinereofuscus								ASV1183	1	164	0.289242	164	0	Fungi								1133
ASV1184	7	163	0.287478	1	0	Fungi	Ascomycota	Eurotiomycetes	Eurotiales	Aspergillaceae	Aspergillus	Aspergillus_ASV1184								ASV1184	7	163	0.287478	1	0	Fungi								1134
ASV1185	2	163	0.287478	81.5	0	Fungi	Ascomycota	Dothideomycetes	Dothideales	Dothioraceae	Pringsheimia	Pringsheimia_euphorbiae								ASV1185	2	163	0.287478	81.5	0	Fungi								1135
ASV1186	82	162	0.285714	1	0	Fungi	Ascomycota	Saccharomycetes	Saccharomycetales	Saccharomycetales	Candida	Candida_sake								ASV1186	82	162	0.285714	1	0	Fungi								1136
ASV1187	5	162	0.285714	20	0	Fungi	Basidiomycota	Agaricomycetes	Russulales	Wrightoporiaceae	Amylosporus	Amylosporus_campbellii								ASV1187	5	162	0.285714	20	0	Fungi								1137
ASV1188	32	162	0.285714	2	0	Fungi	Ascomycota	Dothideomycetes	Pleosporales	Pleosporaceae	Alternaria	Alternaria_infectoria								ASV1188	32	162	0.285714	2	0	Fungi								1138
ASV1189	6	162	0.285714	21.5	0	Fungi	Ascomycota	Dothideomycetes	Capnodiales	Capnodiales	Capnodiales	Capnodiales_ASV1189								ASV1189	6	162	0.285714	21.5	0	Fungi								1139
ASV1190	1	161	0.283951	161	0	Fungi	Ascomycota	Ascomycota	Ascomycota	Ascomycota	Ascomycota	Ascomycota_ASV1190								ASV1190	1	161	0.283951	161	0	Fungi			ASV1190					1140
ASV1191	4	161	0.283951	23	0	Fungi	Ascomycota	Sordariomycetes	Glomerellales	Plectosphaerellaceae	Lectera	Lectera_colletotrichoides								ASV1191	4	161	0.283951	23	0	Fungi								1141
ASV1192	3	161	0.283951	13	0	Fungi	Ascomycota	Dothideomycetes	Pleosporales	Lophiotremataceae	Lophiotrema	Lophiotrema_rubi								ASV1192	3	161	0.283951	13	0	Fungi								1142
ASV1193	1	161	0.283951	161	0	Fungi	Ascomycota	Ascomycota	Ascomycota	Ascomycota	Ascomycota	Ascomycota_ASV1193								ASV1193	1	161	0.283951	161	0	Fungi			ASV1193					1143
ASV1194	12	160	0.282187	1	0	Fungi	Basidiomycota	Microbotryomycetes	Sporidiobolales	Sporidiobolaceae	Rhodotorula	Rhodotorula_graminis								ASV1194	12	160	0.282187	1	0	Fungi								1144
ASV1196	4	159	0.280423	16.5	0	Fungi	Ascomycota	Saccharomycetes	Saccharomycetales	Debaryomycetaceae	Hyphopichia	Hyphopichia_burtonii								ASV1196	4	159	0.280423	16.5	0	Fungi								1145
ASV1197	1	159	0.280423	159	0	Fungi	Ascomycota	Sordariomycetes	Hypocreales	Nectriaceae	Fusarium	Fusarium_penzigii								ASV1197	1	159	0.280423	159	0	Fungi								1146
ASV1198	8	159	0.280423	9	0	Fungi	Ascomycota	Dothideomycetes	Dothideales	Dothioraceae	Pringsheimia	Pringsheimia_euphorbiae								ASV1198	8	159	0.280423	9	0	Fungi								1147
ASV1199	2	159	0.280423	79.5	0	Fungi	Mucoromycota	Mucoromycetes	Mucorales	Mucoraceae	Mucor	Mucor_circinelloides								ASV1199	2	159	0.280423	79.5	0	Fungi								1148
ASV1200	1	159	0.280423	159	0	Fungi	Fungi	Fungi	Fungi	Fungi	Fungi	Fungi_ASV1200								ASV1200	1	159	0.280423	159	0	Fungi	ASV1200	ASV1200	ASV1200					1149
ASV1201	38	158	0.27866	2	0	Fungi	Ascomycota	Dothideomycetes	Capnodiales	Cladosporiaceae	Cladosporium	Cladosporium_dominicanum								ASV1201	38	158	0.27866	2	0	Fungi								1150
ASV1202	1	158	0.27866	158	0	Fungi	Ascomycota	Saccharomycetes	Saccharomycetales	Debaryomycetaceae	Meyerozyma	Meyerozyma_guilliermondii								ASV1202	1	158	0.27866	158	0	Fungi								1151
ASV1203	13	157	0.276896	2	0	Fungi	Basidiomycota	Cystobasidiomycetes	Cystobasidiales	Cystobasidiaceae	Cystobasidium	Cystobasidium_pinicola								ASV1203	13	157	0.276896	2	0	Fungi								1152
ASV1204	7	157	0.276896	9	0	Fungi	Basidiomycota	Tremellomycetes	Tremellales	Bulleribasidiaceae	Vishniacozyma	Vishniacozyma_heimaeyensis								ASV1204	7	157	0.276896	9	0	Fungi								1153
ASV1205	12	157	0.276896	1	0	Fungi	Basidiomycota	Cystobasidiomycetes	Cystobasidiales	Cystobasidiaceae	Cystobasidium	Cystobasidium_slooffiae								ASV1205	12	157	0.276896	1	0	Fungi								1154
ASV1206	1	157	0.276896	157	0	Fungi	Ascomycota	Dothideomycetes	Pleosporales	Pleosporaceae	Pleosporaceae	Pleosporaceae_ASV1206								ASV1206	1	157	0.276896	157	0	Fungi								1155
ASV1207	12	156	0.275132	3	0	Fungi	Ascomycota	Ascomycota	Ascomycota	Ascomycota	Ascomycota	Ascomycota_ASV1207								ASV1207	12	156	0.275132	3	0	Fungi			ASV1207					1156
ASV1208	2	156	0.275132	78	0	Fungi	Ascomycota	Dothideomycetes	Capnodiales	Capnodiales	Capnodiales	Capnodiales_ASV1208								ASV1208	2	156	0.275132	78	0	Fungi								1157
ASV1209	15	156	0.275132	3	0	Fungi	Ascomycota	Dothideomycetes	Pleosporales	Pleosporales	Chalastospora	Chalastospora_gossypii								ASV1209	15	156	0.275132	3	0	Fungi							sedis	1158
ASV1210	2	156	0.275132	78	0	Fungi	Ascomycota	Sordariomycetes	Xylariales	Microdochiaceae	Microdochium	Microdochium_ASV1210								ASV1210	2	156	0.275132	78	0	Fungi								1159
ASV1211	1	156	0.275132	156	0	Fungi	Ascomycota	Ascomycota	Ascomycota	Ascomycota	Ascomycota	Ascomycota_ASV1211								ASV1211	1	156	0.275132	156	0	Fungi			ASV1211					1160
ASV1212	3	155	0.273369	62	0	Fungi	Ascomycota	Dothideomycetes	Pleosporales	Cucurbitariaceae	Pyrenochaetopsis	Pyrenochaetopsis_leptospora								ASV1212	3	155	0.273369	62	0	Fungi								1161
ASV1213	2	155	0.273369	77.5	0	Fungi	Ascomycota	Eurotiomycetes	Onygenales	Onygenaceae	Aphanoascus	Aphanoascus_keratinophilus								ASV1213	2	155	0.273369	77.5	0	Fungi								1162
ASV1214	3	154	0.271605	17	0	Fungi	Basidiomycota	Agaricomycetes	Polyporales	Fomitopsidaceae	Fibroporia	Fibroporia_vaillantii								ASV1214	3	154	0.271605	17	0	Fungi								1163
ASV1215	5	154	0.271605	12	0	Fungi	Ascomycota	Dothideomycetes	Capnodiales	Cladosporiaceae	Cladosporium	Cladosporium_ASV1215								ASV1215	5	154	0.271605	12	0	Fungi								1164
ASV1216	1	154	0.271605	154	0	Fungi	Ascomycota	Dothideomycetes	Pleosporales	Melanommataceae	Melanommataceae	Melanommataceae_ASV1216								ASV1216	1	154	0.271605	154	0	Fungi								1165
ASV1217	2	153	0.269841	76.5	0	Fungi	Basidiomycota	Agaricomycetes	Cantharellales	Cantharellales	Sistotrema	Sistotrema_brinkmannii								ASV1217	2	153	0.269841	76.5	0	Fungi							sedis	1166
ASV1218	2	152	0.268078	76	0	Fungi	Mortierellomycota	Mortierellomycetes	Mortierellales	Mortierellaceae	Mortierella	Mortierella_parvispora								ASV1218	2	152	0.268078	76	0	Fungi								1167
ASV1219	4	152	0.268078	33	0	Fungi	Ascomycota	Dothideomycetes	Pleosporales	Phaeosphaeriaceae	Phaeosphaeriaceae	Phaeosphaeriaceae_ASV1219								ASV1219	4	152	0.268078	33	0	Fungi								1168
ASV1220	2	152	0.268078	76	0	Fungi	Ascomycota	Ascomycota	Ascomycota	Ascomycota	Ascomycota	Ascomycota_ASV1220								ASV1220	2	152	0.268078	76	0	Fungi			ASV1220					1169
ASV1221	8	151	0.266314	7	0	Fungi	Ascomycota	Dothideomycetes	Pleosporales	Phaeosphaeriaceae	Phaeosphaeria	Phaeosphaeria_ASV1221								ASV1221	8	151	0.266314	7	0	Fungi								1170
ASV1222	6	151	0.266314	21.5	0	Fungi	Ascomycota	Dothideomycetes	Capnodiales	Cladosporiaceae	Verrucocladosporium	Verrucocladosporium_dirinae								ASV1222	6	151	0.266314	21.5	0	Fungi								1171
ASV1223	5	151	0.266314	33	0	Fungi	Basidiomycota	Tremellomycetes	Tremellales	Tremellales	Tremellales	Tremellales_ASV1223								ASV1223	5	151	0.266314	33	0	Fungi								1172
ASV1224	7	151	0.266314	14	0	Fungi	Ascomycota	Dothideomycetes	Capnodiales	Cladosporiaceae	Cladosporiaceae	Cladosporiaceae_ASV1224								ASV1224	7	151	0.266314	14	0	Fungi								1173
ASV1225	99	150	0.26455	1	0	Fungi	Ascomycota	Saccharomycetes	Saccharomycetales	Saccharomycetales	Candida	Candida_sake								ASV1225	99	150	0.26455	1	0	Fungi								1174
ASV1226	62	150	0.26455	2	0	Fungi	Ascomycota	Saccharomycetes	Saccharomycetales	Saccharomycetales	Candida	Candida_sake								ASV1226	62	150	0.26455	2	0	Fungi								1175
ASV1227	1	150	0.26455	150	0	Fungi	Basidiomycota	Microbotryomycetes	Microbotryomycetes	Chrysozymaceae	Pseudohyphozyma	Pseudohyphozyma_ASV1227								ASV1227	1	150	0.26455	150	0	Fungi						sedis		1176
ASV1228	1	150	0.26455	150	0	Fungi	Ascomycota	Dothideomycetes	Pleosporales	Didymosphaeriaceae	Kalmusia	Kalmusia_variispora								ASV1228	1	150	0.26455	150	0	Fungi								1177
ASV1229	3	150	0.26455	1	0	Fungi	Ascomycota	Eurotiomycetes	Chaetothyriales	Trichomeriaceae	Knufia	Knufia_perforans								ASV1229	3	150	0.26455	1	0	Fungi								1178
ASV1230	2	149	0.262787	74.5	0	Fungi	Basidiomycota	Agaricomycetes	Polyporales	Coriolaceae	Trametes	Trametes_elegans								ASV1230	2	149	0.262787	74.5	0	Fungi								1179
ASV1231	2	149	0.262787	74.5	0	Fungi	Ascomycota	Dothideomycetes	Pleosporales	Pleosporales	Latorua	Latorua_caligans								ASV1231	2	149	0.262787	74.5	0	Fungi							sedis	1180
ASV1232	2	149	0.262787	74.5	0	Fungi	Basidiomycota	Tremellomycetes	Filobasidiales	Filobasidiaceae	Filobasidium	Filobasidium_wieringae								ASV1232	2	149	0.262787	74.5	0	Fungi								1181
ASV1233	2	149	0.262787	74.5	0	Fungi	Ascomycota	Sordariomycetes	Xylariales	Microdochiaceae	Microdochium	Microdochium_ASV1233								ASV1233	2	149	0.262787	74.5	0	Fungi								1182
ASV1234	1	149	0.262787	149	0	Fungi	Ascomycota	Sordariomycetes	Sordariales	Chaetomiaceae	Chaetomiaceae	Chaetomiaceae_ASV1234								ASV1234	1	149	0.262787	149	0	Fungi								1183
ASV1235	7	149	0.262787	2	0	Fungi	Ascomycota	Dothideomycetes	Pleosporales	Phaeosphaeriaceae	Chaetosphaeronema	Chaetosphaeronema_ASV1235								ASV1235	7	149	0.262787	2	0	Fungi								1184
ASV1236	5	148	0.261023	1	0	Fungi	Ascomycota	Dothideomycetes	Capnodiales	Teratosphaeriaceae	Teratosphaeriaceae	Teratosphaeriaceae_ASV1236								ASV1236	5	148	0.261023	1	0	Fungi								1185
ASV1237	2	148	0.261023	74	0	Fungi	Ascomycota	Saccharomycetes	Saccharomycetales	Dipodascaceae	Dipodascaceae	Dipodascaceae_ASV1237								ASV1237	2	148	0.261023	74	0	Fungi								1186
ASV1238	2	148	0.261023	74	0	Fungi	Fungi	Fungi	Fungi	Fungi	Fungi	Fungi_ASV1238								ASV1238	2	148	0.261023	74	0	Fungi		ASV1238	ASV1238					1187
ASV1239	1	148	0.261023	148	0	Fungi	Ascomycota	Pezizomycetes	Pezizales	Ascodesmidaceae	Cephaliophora	Cephaliophora_tropica								ASV1239	1	148	0.261023	148	0	Fungi								1188
ASV1240	4	147	0.259259	27.5	0	Fungi	Basidiomycota	Tremellomycetes	Filobasidiales	Filobasidiaceae	Filobasidium	Filobasidium_ASV1240								ASV1240	4	147	0.259259	27.5	0	Fungi								1189
ASV1241	1	147	0.259259	147	0	Fungi	Ascomycota	Dothideomycetes	Pleosporales	Didymellaceae	Stagonosporopsis	Stagonosporopsis_ASV1241								ASV1241	1	147	0.259259	147	0	Fungi								1190
ASV1242	7	146	0.257496	1	0	Fungi	Basidiomycota	Microbotryomycetes	Sporidiobolales	Sporidiobolaceae	Sporobolomyces	Sporobolomyces_ASV1242								ASV1242	7	146	0.257496	1	0	Fungi								1191
ASV1243	1	146	0.257496	146	0	Fungi	Basidiomycota	Tremellomycetes	Cystofilobasidiales	Cystofilobasidiaceae	Cystofilobasidium	Cystofilobasidium_infirmominiatum								ASV1243	1	146	0.257496	146	0	Fungi								1192
ASV1244	4	146	0.257496	1	0	Fungi	Ascomycota	Sordariomycetes	Diaporthales	Diaporthaceae	Diaporthe	Diaporthe_lusitanicae								ASV1244	4	146	0.257496	1	0	Fungi								1193
ASV1245	15	146	0.257496	1	0	Fungi	Basidiomycota	Microbotryomycetes	Sporidiobolales	Sporidiobolaceae	Sporobolomyces	Sporobolomyces_roseus								ASV1245	15	146	0.257496	1	0	Fungi								1194
ASV1246	3	146	0.257496	6	0	Fungi	Ascomycota	Saccharomycetes	Saccharomycetales	Saccharomycetales	Candida	Candida_railenensis								ASV1246	3	146	0.257496	6	0	Fungi							sedis	1195
ASV1247	2	146	0.257496	73	0	Fungi	Ascomycota	Eurotiomycetes	Chaetothyriales	Cyphellophoraceae	Cyphellophora	Cyphellophora_reptans								ASV1247	2	146	0.257496	73	0	Fungi								1196
ASV1248	2	146	0.257496	73	0	Fungi	Basidiomycota	Tritirachiomycetes	Tritirachiales	Tritirachiaceae	Tritirachium	Tritirachium_oryzae								ASV1248	2	146	0.257496	73	0	Fungi								1197
ASV1249	2	146	0.257496	73	0	Fungi	Ascomycota	Dothideomycetes	Pleosporales	Phaeosphaeriaceae	Phaeosphaeriaceae	Phaeosphaeriaceae_ASV1249								ASV1249	2	146	0.257496	73	0	Fungi								1198
ASV1250	12	145	0.255732	3	0	Fungi	Ascomycota	Eurotiomycetes	Eurotiales	Aspergillaceae	Aspergillus	Aspergillus_penicillioides								ASV1250	12	145	0.255732	3	0	Fungi								1199
ASV1251	4	145	0.255732	36	0	Fungi	Ascomycota	Leotiomycetes	Erysiphales	Erysiphaceae	Erysiphe	Erysiphe_necator								ASV1251	4	145	0.255732	36	0	Fungi								1200
ASV1252	5	145	0.255732	2	0	Fungi	Basidiomycota	Microbotryomycetes	Sporidiobolales	Sporidiobolaceae	Rhodotorula	Rhodotorula_graminis								ASV1252	5	145	0.255732	2	0	Fungi								1201
ASV1253	4	145	0.255732	10	0	Fungi	Ascomycota	Dothideomycetes	Capnodiales	Cladosporiaceae	Cladosporium	Cladosporium_halotolerans								ASV1253	4	145	0.255732	10	0	Fungi								1202
ASV1254	1	145	0.255732	145	0	Fungi	Ascomycota	Saccharomycetes	Saccharomycetales	Metschnikowiaceae	Clavispora	Clavispora_lusitaniae								ASV1254	1	145	0.255732	145	0	Fungi								1203
ASV1255	4	145	0.255732	34.5	0	Fungi	Ascomycota	Dothideomycetes	Pleosporales	Phaeosphaeriaceae	Phaeosphaeriaceae	Phaeosphaeriaceae_ASV1255								ASV1255	4	145	0.255732	34.5	0	Fungi								1204
ASV1256	2	145	0.255732	72.5	0	Fungi	Fungi	Fungi	Fungi	Fungi	Fungi	Fungi_ASV1256								ASV1256	2	145	0.255732	72.5	0	Fungi		ASV1256	ASV1256					1205
ASV1257	1	144	0.253968	144	0	Fungi	Ascomycota	Saccharomycetes	Saccharomycetales	Debaryomycetaceae	Meyerozyma	Meyerozyma_guilliermondii								ASV1257	1	144	0.253968	144	0	Fungi								1206
ASV1258	9	144	0.253968	9	0	Fungi	Ascomycota	Dothideomycetes	Capnodiales	Capnodiales	Phaeotheca	Phaeotheca_triangularis								ASV1258	9	144	0.253968	9	0	Fungi							sedis	1207
ASV1259	3	144	0.253968	68	0	Fungi	Ascomycota	Dothideomycetes	Pleosporales	Pleosporaceae	Alternaria	Alternaria_infectoria								ASV1259	3	144	0.253968	68	0	Fungi								1208
ASV1260	75	143	0.252205	2	0	Fungi	Ascomycota	Saccharomycetes	Saccharomycetales	Saccharomycetales	Candida	Candida_sake								ASV1260	75	143	0.252205	2	0	Fungi								1209
ASV1261	17	143	0.252205	2	0	Fungi	Ascomycota	Dothideomycetes	Pleosporales	Pleosporaceae	Alternaria	Alternaria_infectoria								ASV1261	17	143	0.252205	2	0	Fungi								1210
ASV1262	4	143	0.252205	4	0	Fungi	Ascomycota	Dothideomycetes	Capnodiales	Cladosporiaceae	Toxicocladosporium	Toxicocladosporium_irritans								ASV1262	4	143	0.252205	4	0	Fungi								1211
ASV1263	1	143	0.252205	143	0	Fungi	Ascomycota	Saccharomycetes	Saccharomycetales	Metschnikowiaceae	Clavispora	Clavispora_lusitaniae								ASV1263	1	143	0.252205	143	0	Fungi								1212
ASV1264	12	142	0.250441	8	0	Fungi	Ascomycota	Eurotiomycetes	Eurotiales	Aspergillaceae	Aspergillus	Aspergillus_flavus								ASV1264	12	142	0.250441	8	0	Fungi								1213
ASV1265	3	142	0.250441	1	0	Fungi	Ascomycota	Dothideomycetes	Pleosporales	Phaeosphaeriaceae	Phaeosphaeriaceae	Phaeosphaeriaceae_ASV1265								ASV1265	3	142	0.250441	1	0	Fungi								1214
ASV1266	7	141	0.248677	10	0	Fungi	Ascomycota	Dothideomycetes	Dothideales	Aureobasidiaceae	Aureobasidium	Aureobasidium_pullulans								ASV1266	7	141	0.248677	10	0	Fungi								1215
ASV1267	2	141	0.248677	70.5	0	Fungi	Ascomycota	Ascomycota	Ascomycota	Ascomycota	Ascomycota	Ascomycota_ASV1267								ASV1267	2	141	0.248677	70.5	0	Fungi			ASV1267					1216
ASV1268	6	141	0.248677	2	0	Fungi	Ascomycota	Sordariomycetes	Hypocreales	Nectriaceae	Gibberella	Gibberella_intricans								ASV1268	6	141	0.248677	2	0	Fungi								1217
ASV1269	14	141	0.248677	4	0	Fungi	Ascomycota	Dothideomycetes	Pleosporales	Pleosporaceae	Alternaria	Alternaria_infectoria								ASV1269	14	141	0.248677	4	0	Fungi								1218
ASV1271	3	140	0.246914	7	0	Fungi	Basidiomycota	Microbotryomycetes	Microbotryomycetes	Chrysozymaceae	Sampaiozyma	Sampaiozyma_vanillica								ASV1271	3	140	0.246914	7	0	Fungi						sedis		1219
ASV1272	2	140	0.246914	70	0	Fungi	Basidiomycota	Wallemiomycetes	Wallemiales	Wallemiaceae	Wallemia	Wallemia_hederae								ASV1272	2	140	0.246914	70	0	Fungi								1220
ASV1273	10	139	0.24515	1	0	Fungi	Ascomycota	Eurotiomycetes	Eurotiales	Aspergillaceae	Aspergillus	Aspergillus_sydowii								ASV1273	10	139	0.24515	1	0	Fungi								1221
ASV1274	3	139	0.24515	38	0	Fungi	Basidiomycota	Cystobasidiomycetes	Cystobasidiales	Cystobasidiaceae	Occultifur	Occultifur_ASV1274								ASV1274	3	139	0.24515	38	0	Fungi								1222
ASV1275	70	138	0.243386	1	0	Fungi	Ascomycota	Saccharomycetes	Saccharomycetales	Saccharomycetales	Candida	Candida_sake								ASV1275	70	138	0.243386	1	0	Fungi								1223
ASV1276	1	138	0.243386	138	0	Fungi	Basidiomycota	Basidiomycota	Basidiomycota	Basidiomycota	Basidiomycota	Basidiomycota_ASV1276								ASV1276	1	138	0.243386	138	0	Fungi			ASV1276					1224
ASV1277	5	138	0.243386	5	0	Fungi	Ascomycota	Dothideomycetes	Pleosporales	Didymellaceae	Didymella	Didymella_ASV1277								ASV1277	5	138	0.243386	5	0	Fungi								1225
ASV1278	3	138	0.243386	2	0	Fungi	Ascomycota	Dothideomycetes	Dothideales	Dothioraceae	Pringsheimia	Pringsheimia_euphorbiae								ASV1278	3	138	0.243386	2	0	Fungi								1226
ASV1279	11	137	0.241623	2	0	Fungi	Ascomycota	Leotiomycetes	Helotiales	Helotiaceae	Crocicreas	Crocicreas_cyathoideum								ASV1279	11	137	0.241623	2	0	Fungi								1227
ASV1280	6	137	0.241623	15.5	0	Fungi	Ascomycota	Dothideomycetes	Capnodiales	Neodevriesiaceae	Neodevriesia	Neodevriesia_capensis								ASV1280	6	137	0.241623	15.5	0	Fungi								1228
ASV1281	2	137	0.241623	68.5	0	Fungi	Ascomycota	Dothideomycetes	Dothideales	Dothioraceae	Pringsheimia	Pringsheimia_euphorbiae								ASV1281	2	137	0.241623	68.5	0	Fungi								1229
ASV1282	3	137	0.241623	1	0	Fungi	Ascomycota	Dothideomycetes	Capnodiales	Capnodiales	Phaeotheca	Phaeotheca_triangularis								ASV1282	3	137	0.241623	1	0	Fungi							sedis	1230
ASV1283	12	136	0.239859	2	0	Fungi	Ascomycota	Ascomycota	Ascomycota	Ascomycota	Ascomycota	Ascomycota_ASV1283								ASV1283	12	136	0.239859	2	0	Fungi			ASV1283					1231
ASV1284	3	136	0.239859	2	0	Fungi	Basidiomycota	Tremellomycetes	Tremellales	Bulleribasidiaceae	Vishniacozyma	Vishniacozyma_victoriae								ASV1284	3	136	0.239859	2	0	Fungi								1232
ASV1285	9	136	0.239859	6	0	Fungi	Ascomycota	Dothideomycetes	Dothideales	Dothioraceae	Pringsheimia	Pringsheimia_euphorbiae								ASV1285	9	136	0.239859	6	0	Fungi								1233
ASV1286	5	136	0.239859	1	0	Fungi	Ascomycota	Dothideomycetes	Botryosphaeriales	Botryosphaeriaceae	Lasiodiplodia	Lasiodiplodia_brasiliensis								ASV1286	5	136	0.239859	1	0	Fungi								1234
ASV1287	2	136	0.239859	68	0	Fungi	Basidiomycota	Agaricomycetes	Polyporales	Meruliaceae	Phanerochaete	Phanerochaete_tuberculata								ASV1287	2	136	0.239859	68	0	Fungi								1235
ASV1288	1	136	0.239859	136	0	Fungi	Ascomycota	Dothideomycetes	Pleosporales	Sporormiaceae	Sporormiaceae	Sporormiaceae_ASV1288								ASV1288	1	136	0.239859	136	0	Fungi								1236
ASV1289	2	136	0.239859	68	0	Fungi	Basidiomycota	Agaricomycetes	Agaricomycetes	Agaricomycetes	Agaricomycetes	Agaricomycetes_ASV1289								ASV1289	2	136	0.239859	68	0	Fungi								1237
ASV1290	10	135	0.238095	10.5	0	Fungi	Ascomycota	Eurotiomycetes	Eurotiales	Aspergillaceae	Penicillium	Penicillium_ASV1290								ASV1290	10	135	0.238095	10.5	0	Fungi								1238
ASV1291	34	135	0.238095	2	0	Fungi	Basidiomycota	Agaricostilbomycetes	Agaricostilbales	Kondoaceae	Kondoa	Kondoa_aeria								ASV1291	34	135	0.238095	2	0	Fungi								1239
ASV1292	1	135	0.238095	135	0	Fungi	Ascomycota	Eurotiomycetes	Eurotiales	Aspergillaceae	Aspergillus	Aspergillus_ASV1292								ASV1292	1	135	0.238095	135	0	Fungi								1240
ASV1294	35	134	0.236332	2	0	Fungi	Ascomycota	Ascomycota	Ascomycota	Ascomycota	Ascomycota	Ascomycota_ASV1294								ASV1294	35	134	0.236332	2	0	Fungi			ASV1294					1241
ASV1296	32	133	0.234568	2	0	Fungi	Ascomycota	Ascomycota	Ascomycota	Ascomycota	Ascomycota	Ascomycota_ASV1296								ASV1296	32	133	0.234568	2	0	Fungi			ASV1296					1242
ASV1297	2	133	0.234568	66.5	0	Fungi	Basidiomycota	Microbotryomycetes	Microbotryomycetes	Microbotryomycetes	Microbotryomycetes	Microbotryomycetes_ASV1297								ASV1297	2	133	0.234568	66.5	0	Fungi								1243
ASV1298	1	133	0.234568	133	0	Fungi	Ascomycota	Sordariomycetes	Microascales	Microascaceae	Parascedosporium	Parascedosporium_putredinis								ASV1298	1	133	0.234568	133	0	Fungi								1244
ASV1299	2	132	0.232804	66	0	Fungi	Ascomycota	Eurotiomycetes	Eurotiales	Aspergillaceae	Penicillium	Penicillium_ASV1299								ASV1299	2	132	0.232804	66	0	Fungi								1245
ASV1300	7	132	0.232804	8	0	Fungi	Ascomycota	Leotiomycetes	Erysiphales	Erysiphaceae	Podosphaera	Podosphaera_lini								ASV1300	7	132	0.232804	8	0	Fungi								1246
ASV1301	72	131	0.231041	1	0	Fungi	Ascomycota	Saccharomycetes	Saccharomycetales	Saccharomycetales	Candida	Candida_sake								ASV1301	72	131	0.231041	1	0	Fungi								1247
ASV1302	5	131	0.231041	23	0	Fungi	Ascomycota	Dothideomycetes	Pleosporales	Didymellaceae	Didymellaceae	Didymellaceae_ASV1302								ASV1302	5	131	0.231041	23	0	Fungi								1248
ASV1303	3	131	0.231041	39	0	Fungi	Basidiomycota	Agaricomycetes	Agaricomycetes	Agaricomycetes	Agaricomycetes	Agaricomycetes_ASV1303								ASV1303	3	131	0.231041	39	0	Fungi								1249
ASV1304	10	131	0.231041	2	0	Fungi	Ascomycota	Ascomycota	Ascomycota	Ascomycota	Ascomycota	Ascomycota_ASV1304								ASV1304	10	131	0.231041	2	0	Fungi			ASV1304					1250
ASV1305	1	131	0.231041	131	0	Fungi	Basidiomycota	Tremellomycetes	Tremellales	Bulleribasidiaceae	Vishniacozyma	Vishniacozyma_carnescens								ASV1305	1	131	0.231041	131	0	Fungi								1251
ASV1306	2	131	0.231041	65.5	0	Fungi	Basidiomycota	Wallemiomycetes	Wallemiales	Wallemiaceae	Wallemia	Wallemia_ASV1306								ASV1306	2	131	0.231041	65.5	0	Fungi								1252
ASV1307	3	130	0.229277	1	0	Fungi	Ascomycota	Dothideomycetes	Pleosporales	Phaeosphaeriaceae	Phaeosphaeria	Phaeosphaeria_ASV1307								ASV1307	3	130	0.229277	1	0	Fungi								1253
ASV1308	11	130	0.229277	5	0	Fungi	Ascomycota	Dothideomycetes	Dothideales	Dothideales	Hortaea	Hortaea_thailandica								ASV1308	11	130	0.229277	5	0	Fungi							sedis	1254
ASV1309	2	130	0.229277	65	0	Fungi	Basidiomycota	Cystobasidiomycetes	Cystobasidiomycetes	Symmetrosporaceae	Symmetrospora	Symmetrospora_ASV1309								ASV1309	2	130	0.229277	65	0	Fungi						sedis		1255
ASV1310	73	129	0.227513	1	0	Fungi	Ascomycota	Saccharomycetes	Saccharomycetales	Saccharomycetales	Candida	Candida_sake								ASV1310	73	129	0.227513	1	0	Fungi								1256
ASV1311	3	129	0.227513	1	0	Fungi	Ascomycota	Arthoniomycetes	Lichenostigmatales	Phaeococcomycetaceae	Phaeococcomyces	Phaeococcomyces_ASV1311								ASV1311	3	129	0.227513	1	0	Fungi								1257
ASV1312	5	129	0.227513	35	0	Fungi	Ascomycota	Dothideomycetes	Pleosporales	Pleosporales	Pleosporales	Pleosporales_ASV1312								ASV1312	5	129	0.227513	35	0	Fungi								1258
ASV1313	5	129	0.227513	26	0	Fungi	Ascomycota	Dothideomycetes	Pleosporales	Pleosporaceae	Pleosporaceae	Pleosporaceae_ASV1313								ASV1313	5	129	0.227513	26	0	Fungi								1259
ASV1314	1	129	0.227513	129	0	Fungi	Ascomycota	Dothideomycetes	Dothideomycetes	Dothideomycetes	Dothideomycetes	Dothideomycetes_ASV1314								ASV1314	1	129	0.227513	129	0	Fungi								1260
ASV1315	1	129	0.227513	129	0	Fungi	Ascomycota	Sordariomycetes	Xylariales	Sporocadaceae	Pestalotiopsis	Pestalotiopsis_ASV1315								ASV1315	1	129	0.227513	129	0	Fungi								1261
ASV1316	5	128	0.22575	1	0	Fungi	Basidiomycota	Tremellomycetes	Tremellales	Bulleribasidiaceae	Vishniacozyma	Vishniacozyma_victoriae								ASV1316	5	128	0.22575	1	0	Fungi								1262
ASV1317	7	128	0.22575	5	0	Fungi	Ascomycota	Leotiomycetes	Helotiales	Helotiales	Helotiales	Helotiales_ASV1317								ASV1317	7	128	0.22575	5	0	Fungi								1263
ASV1318	4	128	0.22575	6	0	Fungi	Basidiomycota	Basidiomycota	Basidiomycota	Basidiomycota	Basidiomycota	Basidiomycota_ASV1318								ASV1318	4	128	0.22575	6	0	Fungi			ASV1318					1264
ASV1319	2	127	0.223986	63.5	0	Fungi	Ascomycota	Saccharomycetes	Saccharomycetales	Saccharomycetales	Saccharomycetales	Saccharomycetales_ASV1319								ASV1319	2	127	0.223986	63.5	0	Fungi								1265
ASV1320	5	127	0.223986	13	0	Fungi	Ascomycota	Eurotiomycetes	Eurotiales	Aspergillaceae	Aspergillus	Aspergillus_pseudodeflectus								ASV1320	5	127	0.223986	13	0	Fungi								1266
ASV1321	1	127	0.223986	127	0	Fungi	Basidiomycota	Basidiomycota	Basidiomycota	Basidiomycota	Basidiomycota	Basidiomycota_ASV1321								ASV1321	1	127	0.223986	127	0	Fungi			ASV1321					1267
ASV1322	1	126	0.222222	126	0	Fungi	Fungi	Fungi	Fungi	Fungi	Fungi	Fungi_ASV1322								ASV1322	1	126	0.222222	126	0	Fungi	ASV1322	ASV1322	ASV1322					1268
ASV1323	5	126	0.222222	9	0	Fungi	Ascomycota	Sordariomycetes	Sordariales	Chaetomiaceae	Chaetomium	Chaetomium_angustispirale								ASV1323	5	126	0.222222	9	0	Fungi								1269
ASV1324	2	126	0.222222	63	0	Fungi	Ascomycota	Eurotiomycetes	Chaetothyriales	Trichomeriaceae	Knufia	Knufia_epidermidis								ASV1324	2	126	0.222222	63	0	Fungi								1270
ASV1325	5	126	0.222222	29	0	Fungi	Basidiomycota	Wallemiomycetes	Wallemiales	Wallemiaceae	Wallemia	Wallemia_hederae								ASV1325	5	126	0.222222	29	0	Fungi								1271
ASV1326	2	126	0.222222	63	0	Fungi	Ascomycota	Dothideomycetes	Capnodiales	Mycosphaerellaceae	Zymoseptoria	Zymoseptoria_ASV1326								ASV1326	2	126	0.222222	63	0	Fungi								1272
ASV1327	1	126	0.222222	126	0	Fungi	Ascomycota	Pezizomycetes	Pezizales	Pyronemataceae	Harmoniella	Harmoniella_ASV1327								ASV1327	1	126	0.222222	126	0	Fungi								1273
ASV1328	16	125	0.220459	6.5	0	Fungi	Basidiomycota	Microbotryomycetes	Sporidiobolales	Sporidiobolaceae	Rhodotorula	Rhodotorula_graminis								ASV1328	16	125	0.220459	6.5	0	Fungi								1274
ASV1329	1	125	0.220459	125	0	Fungi	Ascomycota	Dothideomycetes	Pleosporales	Phaeosphaeriaceae	Chaetosphaeronema	Chaetosphaeronema_ASV1329								ASV1329	1	125	0.220459	125	0	Fungi								1275
ASV1330	3	125	0.220459	14	0	Fungi	Ascomycota	Dothideomycetes	Pleosporales	Didymellaceae	Didymella	Didymella_ASV1330								ASV1330	3	125	0.220459	14	0	Fungi								1276
ASV1331	4	125	0.220459	33	0	Fungi	Basidiomycota	Tremellomycetes	Tremellales	Rhynchogastremataceae	Papiliotrema	Papiliotrema_ASV1331								ASV1331	4	125	0.220459	33	0	Fungi								1277
ASV1332	12	123	0.216931	1	0	Fungi	Ascomycota	Dothideomycetes	Pleosporales	Pleosporaceae	Alternaria	Alternaria_infectoria								ASV1332	12	123	0.216931	1	0	Fungi								1278
ASV1333	3	123	0.216931	1	0	Fungi	Rozellomycota	Rozellomycotina	Rozellomycotina	Rozellomycotina	Paramicrosporidium	Paramicrosporidium_saccamoebae								ASV1333	3	123	0.216931	1	0	Fungi			cls	Incertae	sedis	sedis	sedis	1279
ASV1334	8	123	0.216931	16	0	Fungi	Ascomycota	Sordariomycetes	Glomerellales	Plectosphaerellaceae	Plectosphaerella	Plectosphaerella_cucumerina								ASV1334	8	123	0.216931	16	0	Fungi								1280
ASV1335	5	123	0.216931	20	0	Fungi	Ascomycota	Sordariomycetes	Diaporthales	Diaporthaceae	Diaporthe	Diaporthe_foeniculina								ASV1335	5	123	0.216931	20	0	Fungi								1281
ASV1336	3	123	0.216931	16	0	Fungi	Basidiomycota	Tremellomycetes	Filobasidiales	Filobasidiaceae	Filobasidium	Filobasidium_ASV1336								ASV1336	3	123	0.216931	16	0	Fungi								1282
ASV1337	13	122	0.215168	3	0	Fungi	Ascomycota	Leotiomycetes	Helotiales	Helotiaceae	Crocicreas	Crocicreas_ASV1337								ASV1337	13	122	0.215168	3	0	Fungi								1283
ASV1338	10	122	0.215168	6	0	Fungi	Ascomycota	Leotiomycetes	Erysiphales	Erysiphaceae	Blumeria	Blumeria_graminis								ASV1338	10	122	0.215168	6	0	Fungi								1284
ASV1339	3	121	0.213404	30	0	Fungi	Basidiomycota	Cystobasidiomycetes	Erythrobasidiales	Erythrobasidiaceae	Erythrobasidium	Erythrobasidium_hasegawianum								ASV1339	3	121	0.213404	30	0	Fungi								1285
ASV1340	3	121	0.213404	18	0	Fungi	Ascomycota	Dothideomycetes	Pleosporales	Pleosporaceae	Alternaria	Alternaria_hyacinthi								ASV1340	3	121	0.213404	18	0	Fungi								1286
ASV1341	2	121	0.213404	60.5	0	Fungi	Ascomycota	Dothideomycetes	Pleosporales	Sporormiaceae	Sporormiaceae	Sporormiaceae_ASV1341								ASV1341	2	121	0.213404	60.5	0	Fungi								1287
ASV1342	5	121	0.213404	1	0	Fungi	Ascomycota	Ascomycota	Ascomycota	Ascomycota	Ascomycota	Ascomycota_ASV1342								ASV1342	5	121	0.213404	1	0	Fungi			ASV1342					1288
ASV1343	1	121	0.213404	121	0	Fungi	Basidiomycota	Tremellomycetes	Tremellales	Bulleraceae	Bullera	Bullera_alba								ASV1343	1	121	0.213404	121	0	Fungi								1289
ASV1344	1	121	0.213404	121	0	Fungi	Ascomycota	Saccharomycetes	Saccharomycetales	Saccharomycetales	Saccharomycetales	Saccharomycetales_ASV1344								ASV1344	1	121	0.213404	121	0	Fungi								1290
ASV1345	2	121	0.213404	60.5	0	Fungi	Basidiomycota	Basidiomycota	Basidiomycota	Basidiomycota	Basidiomycota	Basidiomycota_ASV1345								ASV1345	2	121	0.213404	60.5	0	Fungi			ASV1345					1291
ASV1346	1	121	0.213404	121	0	Fungi	Ascomycota	Dothideomycetes	Dothideales	Dothioraceae	Pringsheimia	Pringsheimia_euphorbiae								ASV1346	1	121	0.213404	121	0	Fungi								1292
ASV1347	3	120	0.21164	52	0	Fungi	Ascomycota	Sordariomycetes	Hypocreales	Hypocreales	Hypocreales	Hypocreales_ASV1347								ASV1347	3	120	0.21164	52	0	Fungi								1293
ASV1348	1	120	0.21164	120	0	Fungi	Ascomycota	Eurotiomycetes	Eurotiales	Aspergillaceae	Aspergillus	Aspergillus_ruber								ASV1348	1	120	0.21164	120	0	Fungi								1294
ASV1349	15	120	0.21164	4	0	Fungi	Ascomycota	Dothideomycetes	Pleosporales	Pleosporaceae	Pyrenophora	Pyrenophora_avenae								ASV1349	15	120	0.21164	4	0	Fungi								1295
ASV1350	11	120	0.21164	3	0	Fungi	Ascomycota	Eurotiomycetes	Eurotiales	Aspergillaceae	Penicillium	Penicillium_kongii								ASV1350	11	120	0.21164	3	0	Fungi								1296
ASV1351	1	120	0.21164	120	0	Fungi	Fungi	Fungi	Fungi	Fungi	Fungi	Fungi_ASV1351								ASV1351	1	120	0.21164	120	0	Fungi		ASV1351	ASV1351					1297
ASV1352	5	120	0.21164	1	0	Fungi	Ascomycota	Dothideomycetes	Pleosporales	Pleosporaceae	Pyrenophora	Pyrenophora_avenae								ASV1352	5	120	0.21164	1	0	Fungi								1298
ASV1353	2	120	0.21164	60	0	Fungi	Basidiomycota	Cystobasidiomycetes	Cystobasidiales	Cystobasidiaceae	Cystobasidium	Cystobasidium_ASV1353								ASV1353	2	120	0.21164	60	0	Fungi								1299
ASV1354	3	120	0.21164	36	0	Fungi	Ascomycota	Dothideomycetes	Dothideales	Dothioraceae	Hormonema	Hormonema_viticola								ASV1354	3	120	0.21164	36	0	Fungi								1300
ASV1355	1	119	0.209877	119	0	Fungi	Ascomycota	Sordariomycetes	Microascales	Microascaceae	Microascaceae	Microascaceae_ASV1355								ASV1355	1	119	0.209877	119	0	Fungi								1301
ASV1356	4	119	0.209877	32.5	0	Fungi	Basidiomycota	Agaricomycetes	Agaricales	Agaricaceae	Agaricus	Agaricus_bisporus								ASV1356	4	119	0.209877	32.5	0	Fungi								1302
ASV1357	4	118	0.208113	5	0	Fungi	Ascomycota	Dothideomycetes	Dothideales	Dothioraceae	Pringsheimia	Pringsheimia_euphorbiae								ASV1357	4	118	0.208113	5	0	Fungi								1303
ASV1358	2	118	0.208113	59	0	Fungi	Ascomycota	Eurotiomycetes	Eurotiales	Aspergillaceae	Penicillium	Penicillium_solitum								ASV1358	2	118	0.208113	59	0	Fungi								1304
ASV1359	5	118	0.208113	15	0	Fungi	Ascomycota	Dothideomycetes	Dothideomycetes	Dothideomycetes	Dothideomycetes	Dothideomycetes_ASV1359								ASV1359	5	118	0.208113	15	0	Fungi								1305
ASV1360	2	117	0.206349	58.5	0	Fungi	Basidiomycota	Agaricomycetes	Polyporales	Polyporaceae	Rhodonia	Rhodonia_placenta								ASV1360	2	117	0.206349	58.5	0	Fungi								1306
ASV1361	1	117	0.206349	117	0	Fungi	Basidiomycota	Agaricomycetes	Agaricales	Agaricaceae	Tulostoma	Tulostoma_ASV1361								ASV1361	1	117	0.206349	117	0	Fungi								1307
ASV1362	5	117	0.206349	7	0	Fungi	Ascomycota	Dothideomycetes	Capnodiales	Cladosporiaceae	Cladosporiaceae	Cladosporiaceae_ASV1362								ASV1362	5	117	0.206349	7	0	Fungi								1308
ASV1363	4	116	0.204586	12	0	Fungi	Ascomycota	Sordariomycetes	Hypocreales	Cordycipitaceae	Cordyceps	Cordyceps_bassiana								ASV1363	4	116	0.204586	12	0	Fungi								1309
ASV1364	3	116	0.204586	4	0	Fungi	Ascomycota	Leotiomycetes	Helotiales	Rutstroemiaceae	Rutstroemiaceae	Rutstroemiaceae_ASV1364								ASV1364	3	116	0.204586	4	0	Fungi								1310
ASV1365	1	116	0.204586	116	0	Fungi	Ascomycota	Dothideomycetes	Pleosporales	Pleosporaceae	Pleosporaceae	Pleosporaceae_ASV1365								ASV1365	1	116	0.204586	116	0	Fungi								1311
ASV1366	10	116	0.204586	7.5	0	Fungi	Ascomycota	Dothideomycetes	Dothideales	Dothioraceae	Pringsheimia	Pringsheimia_euphorbiae								ASV1366	10	116	0.204586	7.5	0	Fungi								1312
ASV1367	2	116	0.204586	58	0	Fungi	Ascomycota	Dothideomycetes	Pleosporales	Cucurbitariaceae	Pyrenochaetopsis	Pyrenochaetopsis_ASV1367								ASV1367	2	116	0.204586	58	0	Fungi								1313
ASV1368	1	115	0.202822	115	0	Fungi	Ascomycota	Dothideomycetes	Pleosporales	Pleosporaceae	Alternaria	Alternaria_ASV1368								ASV1368	1	115	0.202822	115	0	Fungi								1314
ASV1369	5	115	0.202822	11	0	Fungi	Ascomycota	Leotiomycetes	Erysiphales	Erysiphaceae	Blumeria	Blumeria_graminis								ASV1369	5	115	0.202822	11	0	Fungi								1315
ASV1370	5	115	0.202822	3	0	Fungi	Ascomycota	Leotiomycetes	Helotiales	Sclerotiniaceae	Sclerotiniaceae	Sclerotiniaceae_ASV1370								ASV1370	5	115	0.202822	3	0	Fungi								1316
ASV1371	4	115	0.202822	3	0	Fungi	Fungi	Fungi	Fungi	Fungi	Fungi	Fungi_ASV1371								ASV1371	4	115	0.202822	3	0	Fungi		ASV1371	ASV1371					1317
ASV1372	8	115	0.202822	6	0	Fungi	Ascomycota	Dothideomycetes	Capnodiales	Extremaceae	Saxophila	Saxophila_tyrrhenica								ASV1372	8	115	0.202822	6	0	Fungi								1318
ASV1373	1	115	0.202822	115	0	Fungi	Ascomycota	Dothideomycetes	Capnodiales	Extremaceae	Saxophila	Saxophila_tyrrhenica								ASV1373	1	115	0.202822	115	0	Fungi								1319
ASV1374	15	115	0.202822	2	0	Fungi	Ascomycota	Dothideomycetes	Pleosporales	Pleosporaceae	Alternaria	Alternaria_ASV1374								ASV1374	15	115	0.202822	2	0	Fungi								1320
ASV1375	3	115	0.202822	1	0	Fungi	Ascomycota	Leotiomycetes	Helotiales	Hyaloscyphaceae	Tetrachaetum	Tetrachaetum_ASV1375								ASV1375	3	115	0.202822	1	0	Fungi								1321
ASV1376	1	115	0.202822	115	0	Fungi	Fungi	Fungi	Fungi	Fungi	Fungi	Fungi_ASV1376								ASV1376	1	115	0.202822	115	0	Fungi		ASV1376	ASV1376					1322
ASV1377	10	115	0.202822	7.5	0	Fungi	Ascomycota	Dothideomycetes	Capnodiales	Neodevriesiaceae	Neodevriesia	Neodevriesia_bulbillosa								ASV1377	10	115	0.202822	7.5	0	Fungi								1323
ASV1378	2	115	0.202822	57.5	0	Fungi	Ascomycota	Dothideomycetes	Capnodiales	Neodevriesiaceae	Neodevriesia	Neodevriesia_ASV1378								ASV1378	2	115	0.202822	57.5	0	Fungi								1324
ASV1379	2	115	0.202822	57.5	0	Fungi	Ascomycota	Eurotiomycetes	Eurotiales	Aspergillaceae	Penicillium	Penicillium_ASV1379								ASV1379	2	115	0.202822	57.5	0	Fungi								1325
ASV1380	5	115	0.202822	16	0	Fungi	Basidiomycota	Cystobasidiomycetes	Erythrobasidiales	Erythrobasidiaceae	Erythrobasidium	Erythrobasidium_hasegawianum								ASV1380	5	115	0.202822	16	0	Fungi								1326
ASV1381	2	115	0.202822	57.5	0	Fungi	Ascomycota	Dothideomycetes	Dothideomycetes	Myxotrichaceae	Gymnostellatospora	Gymnostellatospora_japonica								ASV1381	2	115	0.202822	57.5	0	Fungi								1327
ASV1382	1	115	0.202822	115	0	Fungi	Ascomycota	Ascomycota	Ascomycota	Ascomycota	Ascomycota	Ascomycota_ASV1382								ASV1382	1	115	0.202822	115	0	Fungi			ASV1382					1328
ASV1383	3	114	0.201058	1	0	Fungi	Basidiomycota	Tremellomycetes	Tremellales	Bulleribasidiaceae	Dioszegia	Dioszegia_buhagiarii								ASV1383	3	114	0.201058	1	0	Fungi								1329
ASV1384	2	114	0.201058	57	0	Fungi	Basidiomycota	Agaricomycetes	Gloeophyllales	Gloeophyllaceae	Gloeophyllum	Gloeophyllum_abietinum								ASV1384	2	114	0.201058	57	0	Fungi								1330
ASV1385	5	114	0.201058	12	0	Fungi	Ascomycota	Dothideomycetes	Capnodiales	Cladosporiaceae	Cladosporiaceae	Cladosporiaceae_ASV1385								ASV1385	5	114	0.201058	12	0	Fungi								1331
ASV1386	5	114	0.201058	10	0	Fungi	Ascomycota	Dothideomycetes	Dothideales	Dothideales	Dothideales	Dothideales_ASV1386								ASV1386	5	114	0.201058	10	0	Fungi								1332
ASV1387	1	114	0.201058	114	0	Fungi	Ascomycota	Eurotiomycetes	Eurotiales	Aspergillaceae	Aspergillus	Aspergillus_tamarii								ASV1387	1	114	0.201058	114	0	Fungi								1333
ASV1388	3	114	0.201058	1	0	Fungi	Ascomycota	Dothideomycetes	Pleosporales	Pleosporaceae	Pleosporaceae	Pleosporaceae_ASV1388								ASV1388	3	114	0.201058	1	0	Fungi								1334
ASV1389	2	113	0.199295	56.5	0	Fungi	Ascomycota	Saccharomycetes	Saccharomycetales	Saccharomycetales	Candida	Candida_subhashii								ASV1389	2	113	0.199295	56.5	0	Fungi							sedis	1335
ASV1390	8	113	0.199295	1	0	Fungi	Basidiomycota	Tremellomycetes	Tremellales	Bulleribasidiaceae	Vishniacozyma	Vishniacozyma_carnescens								ASV1390	8	113	0.199295	1	0	Fungi								1336
ASV1391	4	112	0.197531	5.5	0	Fungi	Ascomycota	Dothideomycetes	Capnodiales	Cladosporiaceae	Toxicocladosporium	Toxicocladosporium_cacti								ASV1391	4	112	0.197531	5.5	0	Fungi								1337
ASV1392	2	112	0.197531	56	0	Fungi	Basidiomycota	Agaricomycetes	Polyporales	Meruliaceae	Meruliaceae	Meruliaceae_ASV1392								ASV1392	2	112	0.197531	56	0	Fungi								1338
ASV1393	5	112	0.197531	5	0	Fungi	Ascomycota	Dothideomycetes	Dothideales	Dothideales	Hortaea	Hortaea_werneckii								ASV1393	5	112	0.197531	5	0	Fungi							sedis	1339
ASV1394	4	111	0.195767	23.5	0	Fungi	Ascomycota	Arthoniomycetes	Lichenostigmatales	Phaeococcomycetaceae	Phaeococcomyces	Phaeococcomyces_ASV1394								ASV1394	4	111	0.195767	23.5	0	Fungi								1340
ASV1395	3	111	0.195767	40	0	Fungi	Ascomycota	Dothideomycetes	Pleosporales	Pleosporaceae	Pleosporaceae	Pleosporaceae_ASV1395								ASV1395	3	111	0.195767	40	0	Fungi								1341
ASV1396	3	111	0.195767	30	0	Fungi	Ascomycota	Eurotiomycetes	Eurotiales	Aspergillaceae	Aspergillus	Aspergillus_olivicola								ASV1396	3	111	0.195767	30	0	Fungi								1342
ASV1397	1	111	0.195767	111	0	Fungi	Ascomycota	Dothideomycetes	Pleosporales	Pleosporales	Pleosporales	Pleosporales_ASV1397								ASV1397	1	111	0.195767	111	0	Fungi								1343
ASV1398	1	111	0.195767	111	0	Fungi	Ascomycota	Sordariomycetes	Hypocreales	Nectriaceae	Nectria	Nectria_pseudotrichia								ASV1398	1	111	0.195767	111	0	Fungi								1344
ASV1399	2	110	0.194004	55	0	Fungi	Ascomycota	Saccharomycetes	Saccharomycetales	Pichiaceae	Pichia	Pichia_mandshurica								ASV1399	2	110	0.194004	55	0	Fungi								1345
ASV1400	1	110	0.194004	110	0	Fungi	Mucoromycota	Mucoromycetes	Mucorales	Lichtheimiaceae	Lichtheimia	Lichtheimia_sphaerocystis								ASV1400	1	110	0.194004	110	0	Fungi								1346
ASV1401	26	110	0.194004	2	0	Fungi	Ascomycota	Dothideomycetes	Pleosporales	Pleosporaceae	Alternaria	Alternaria_infectoria								ASV1401	26	110	0.194004	2	0	Fungi								1347
ASV1402	3	110	0.194004	14	0	Fungi	Ascomycota	Dothideomycetes	Pleosporales	Phaeosphaeriaceae	Tintelnotia	Tintelnotia_destructans								ASV1402	3	110	0.194004	14	0	Fungi								1348
ASV1403	5	110	0.194004	6	0	Fungi	Basidiomycota	Tremellomycetes	Tremellales	Bulleribasidiaceae	Vishniacozyma	Vishniacozyma_carnescens								ASV1403	5	110	0.194004	6	0	Fungi								1349
ASV1404	1	110	0.194004	110	0	Fungi	Ascomycota	Leotiomycetes	Helotiales	Helotiaceae	Crocicreas	Crocicreas_ASV1404								ASV1404	1	110	0.194004	110	0	Fungi								1350
ASV1405	39	109	0.19224	1	0	Fungi	Ascomycota	Saccharomycetes	Saccharomycetales	Saccharomycetales	Candida	Candida_sake								ASV1405	39	109	0.19224	1	0	Fungi								1351
ASV1406	15	109	0.19224	4	0	Fungi	Fungi	Fungi	Fungi	Fungi	Fungi	Fungi_ASV1406								ASV1406	15	109	0.19224	4	0	Fungi		ASV1406	ASV1406					1352
ASV1407	2	109	0.19224	54.5	0	Fungi	Basidiomycota	Tremellomycetes	Filobasidiales	Filobasidiaceae	Filobasidium	Filobasidium_ASV1407								ASV1407	2	109	0.19224	54.5	0	Fungi								1353
ASV1408	3	108	0.190476	44	0	Fungi	Basidiomycota	Tremellomycetes	Tremellales	Bulleribasidiaceae	Bulleribasidiaceae	Bulleribasidiaceae_ASV1408								ASV1408	3	108	0.190476	44	0	Fungi								1354
ASV1409	2	108	0.190476	54	0	Fungi	Ascomycota	Sordariomycetes	Sordariales	Chaetomiaceae	Chaetomium	Chaetomium_angustispirale								ASV1409	2	108	0.190476	54	0	Fungi								1355
ASV1410	2	108	0.190476	54	0	Fungi	Basidiomycota	Tremellomycetes	Tremellales	Bulleribasidiaceae	Dioszegia	Dioszegia_ASV1410								ASV1410	2	108	0.190476	54	0	Fungi								1356
ASV1411	8	108	0.190476	4.5	0	Fungi	Ascomycota	Dothideomycetes	Capnodiales	Teratosphaeriaceae	Teratosphaeriaceae	Teratosphaeriaceae_ASV1411								ASV1411	8	108	0.190476	4.5	0	Fungi								1357
ASV1412	2	108	0.190476	54	0	Fungi	Ascomycota	Eurotiomycetes	Eurotiales	Aspergillaceae	Penicillium	Penicillium_citreonigrum								ASV1412	2	108	0.190476	54	0	Fungi								1358
ASV1413	1	108	0.190476	108	0	Fungi	Ascomycota	Dothideomycetes	Dothideales	Aureobasidiaceae	Aureobasidium	Aureobasidium_pullulans								ASV1413	1	108	0.190476	108	0	Fungi								1359
ASV1414	1	108	0.190476	108	0	Fungi	Fungi	Fungi	Fungi	Fungi	Fungi	Fungi_ASV1414								ASV1414	1	108	0.190476	108	0	Fungi		ASV1414	ASV1414					1360
ASV1415	1	107	0.188713	107	0	Fungi	Basidiomycota	Agaricomycetes	Agaricales	Tricholomataceae	Hemimycena	Hemimycena_lactea								ASV1415	1	107	0.188713	107	0	Fungi								1361
ASV1416	1	107	0.188713	107	0	Fungi	Ascomycota	Saccharomycetes	Saccharomycetales	Dipodascaceae	Dipodascaceae	Dipodascaceae_ASV1416								ASV1416	1	107	0.188713	107	0	Fungi								1362
ASV1417	1	106	0.186949	106	0	Fungi	Ascomycota	Dothideomycetes	Pleosporales	Pleosporales	Ochrocladosporium	Ochrocladosporium_adansoniae								ASV1417	1	106	0.186949	106	0	Fungi							sedis	1363
ASV1418	3	106	0.186949	29	0	Fungi	Basidiomycota	Agaricomycetes	Auriculariales	Auriculariaceae	Auricularia	Auricularia_auricula-judae								ASV1418	3	106	0.186949	29	0	Fungi								1364
ASV1419	4	105	0.185185	21.5	0	Fungi	Ascomycota	Dothideomycetes	Capnodiales	Cladosporiaceae	Cladosporium	Cladosporium_aciculare								ASV1419	4	105	0.185185	21.5	0	Fungi								1365
ASV1420	1	105	0.185185	105	0	Fungi	Basidiomycota	Agaricomycetes	Polyporales	Steccherinaceae	Steccherinaceae	Steccherinaceae_ASV1420								ASV1420	1	105	0.185185	105	0	Fungi								1366
ASV1421	1	105	0.185185	105	0	Fungi	Basidiomycota	Agaricomycetes	Russulales	Peniophoraceae	Peniophoraceae	Peniophoraceae_ASV1421								ASV1421	1	105	0.185185	105	0	Fungi								1367
ASV1422	3	105	0.185185	1	0	Fungi	Ascomycota	Dothideomycetes	Dothideomycetes	Dothideomycetes	Radulidium	Radulidium_subulatum								ASV1422	3	105	0.185185	1	0	Fungi						sedis	sedis	1368
ASV1423	2	105	0.185185	52.5	0	Fungi	Basidiomycota	Basidiomycota	Basidiomycota	Basidiomycota	Basidiomycota	Basidiomycota_ASV1423								ASV1423	2	105	0.185185	52.5	0	Fungi			ASV1423					1369
ASV1424	1	105	0.185185	105	0	Fungi	Fungi	Fungi	Fungi	Fungi	Fungi	Fungi_ASV1424								ASV1424	1	105	0.185185	105	0	Fungi		ASV1424	ASV1424					1370
ASV1425	5	105	0.185185	1	0	Fungi	Ascomycota	Dothideomycetes	Dothideales	Dothioraceae	Pringsheimia	Pringsheimia_euphorbiae								ASV1425	5	105	0.185185	1	0	Fungi								1371
ASV1426	1	104	0.183422	104	0	Fungi	Basidiomycota	Basidiomycota	Basidiomycota	Basidiomycota	Basidiomycota	Basidiomycota_ASV1426								ASV1426	1	104	0.183422	104	0	Fungi			ASV1426					1372
ASV1427	4	104	0.183422	15	0	Fungi	Fungi	Fungi	Fungi	Fungi	Fungi	Fungi_ASV1427								ASV1427	4	104	0.183422	15	0	Fungi		ASV1427	ASV1427					1373
ASV1428	1	104	0.183422	104	0	Fungi	Basidiomycota	Agaricomycetes	Agaricales	Psathyrellaceae	Coprinopsis	Coprinopsis_radiata								ASV1428	1	104	0.183422	104	0	Fungi								1374
ASV1429	1	104	0.183422	104	0	Fungi	Basidiomycota	Agaricomycetes	Cantharellales	Cantharellales	Cantharellales	Cantharellales_ASV1429								ASV1429	1	104	0.183422	104	0	Fungi								1375
ASV1430	5	102	0.179894	18	0	Fungi	Fungi	Fungi	Fungi	Fungi	Fungi	Fungi_ASV1430								ASV1430	5	102	0.179894	18	0	Fungi		ASV1430	ASV1430					1376
ASV1431	1	102	0.179894	102	0	Fungi	Mucoromycota	Mucoromycetes	Mucorales	Mucoraceae	Mucor	Mucor_circinelloides								ASV1431	1	102	0.179894	102	0	Fungi								1377
ASV1432	2	102	0.179894	51	0	Fungi	Basidiomycota	Agaricomycetes	Polyporales	Fomitopsidaceae	Pilatoporus	Pilatoporus_bondartsevae								ASV1432	2	102	0.179894	51	0	Fungi								1378
ASV1433	19	102	0.179894	3	0	Fungi	Basidiomycota	Agaricostilbomycetes	Agaricostilbales	Kondoaceae	Bensingtonia	Bensingtonia_ASV1433								ASV1433	19	102	0.179894	3	0	Fungi								1379
ASV1434	1	101	0.178131	101	0	Fungi	Ascomycota	Dothideomycetes	Capnodiales	Capnodiales	Phaeotheca	Phaeotheca_triangularis								ASV1434	1	101	0.178131	101	0	Fungi							sedis	1380
ASV1435	9	101	0.178131	1	0	Fungi	Ascomycota	Dothideomycetes	Pleosporales	Didymellaceae	Didymellaceae	Didymellaceae_ASV1435								ASV1435	9	101	0.178131	1	0	Fungi								1381
ASV1436	1	101	0.178131	101	0	Fungi	Ascomycota	Eurotiomycetes	Eurotiales	Aspergillaceae	Penicillium	Penicillium_ASV1436								ASV1436	1	101	0.178131	101	0	Fungi								1382
ASV1437	2	101	0.178131	50.5	0	Fungi	Basidiomycota	Agaricomycetes	Russulales	Peniophoraceae	Peniophoraceae	Peniophoraceae_ASV1437								ASV1437	2	101	0.178131	50.5	0	Fungi								1383
ASV1438	1	101	0.178131	101	0	Fungi	Ascomycota	Eurotiomycetes	Chaetothyriales	Herpotrichiellaceae	Herpotrichiellaceae	Herpotrichiellaceae_ASV1438								ASV1438	1	101	0.178131	101	0	Fungi								1384
ASV1439	1	101	0.178131	101	0	Fungi	Ascomycota	Dothideomycetes	Pleosporales	Didymellaceae	Neoascochyta	Neoascochyta_graminicola								ASV1439	1	101	0.178131	101	0	Fungi								1385
ASV1440	56	100	0.176367	1.5	0	Fungi	Ascomycota	Dothideomycetes	Capnodiales	Capnodiales	Capnodiales	Capnodiales_ASV1440								ASV1440	56	100	0.176367	1.5	0	Fungi								1386
ASV1441	9	100	0.176367	2	0	Fungi	Fungi	Fungi	Fungi	Fungi	Fungi	Fungi_ASV1441								ASV1441	9	100	0.176367	2	0	Fungi	ASV1441	ASV1441	ASV1441					1387
ASV1442	1	100	0.176367	100	0	Fungi	Fungi	Fungi	Fungi	Fungi	Fungi	Fungi_ASV1442								ASV1442	1	100	0.176367	100	0	Fungi		ASV1442	ASV1442					1388
ASV1443	2	100	0.176367	50	0	Fungi	Basidiomycota	Agaricomycetes	Geastrales	Geastraceae	Myriostoma	Myriostoma_coliforme								ASV1443	2	100	0.176367	50	0	Fungi								1389
ASV1444	2	99	0.174603	49.5	0	Fungi	Ascomycota	Saccharomycetes	Saccharomycetales	Dipodascaceae	Dipodascaceae	Dipodascaceae_ASV1444								ASV1444	2	99	0.174603	49.5	0	Fungi								1390
ASV1445	1	99	0.174603	99	0	Fungi	Mucoromycota	Mucoromycetes	Mucorales	Mucoraceae	Mucor	Mucor_circinelloides								ASV1445	1	99	0.174603	99	0	Fungi								1391
ASV1446	2	99	0.174603	49.5	0	Fungi	Mucoromycota	Mucoromycetes	Mucorales	Mucoraceae	Mucor	Mucor_circinelloides								ASV1446	2	99	0.174603	49.5	0	Fungi								1392
ASV1447	2	99	0.174603	49.5	0	Fungi	Basidiomycota	Tremellomycetes	Filobasidiales	Filobasidiaceae	Filobasidium	Filobasidium_wieringae								ASV1447	2	99	0.174603	49.5	0	Fungi								1393
ASV1448	2	99	0.174603	49.5	0	Fungi	Ascomycota	Eurotiomycetes	Eurotiales	Aspergillaceae	Aspergillus	Aspergillus_granulosus								ASV1448	2	99	0.174603	49.5	0	Fungi								1394
ASV1449	4	99	0.174603	1	0	Fungi	Basidiomycota	Microbotryomycetes	Sporidiobolales	Sporidiobolaceae	Sporobolomyces	Sporobolomyces_roseus								ASV1449	4	99	0.174603	1	0	Fungi								1395
ASV1450	5	99	0.174603	11	0	Fungi	Ascomycota	Dothideomycetes	Pleosporales	Pleosporales	Pleosporales	Pleosporales_ASV1450								ASV1450	5	99	0.174603	11	0	Fungi								1396
ASV1451	2	98	0.17284	49	0	Fungi	Ascomycota	Saccharomycetes	Saccharomycetales	Dipodascaceae	Geotrichum	Geotrichum_ASV1451								ASV1451	2	98	0.17284	49	0	Fungi								1397
ASV1452	3	98	0.17284	2	0	Fungi	Ascomycota	Sordariomycetes	Sordariales	Lasiosphaeriaceae	Cladorrhinum	Cladorrhinum_flexuosum								ASV1452	3	98	0.17284	2	0	Fungi								1398
ASV1453	3	98	0.17284	1	0	Fungi	Ascomycota	Sordariomycetes	Xylariales	Hyponectriaceae	Microdochium	Microdochium_bolleyi								ASV1453	3	98	0.17284	1	0	Fungi								1399
ASV1454	1	98	0.17284	98	0	Fungi	Fungi	Fungi	Fungi	Fungi	Fungi	Fungi_ASV1454								ASV1454	1	98	0.17284	98	0	Fungi		ASV1454	ASV1454					1400
ASV1455	2	98	0.17284	49	0	Fungi	Basidiomycota	Cystobasidiomycetes	Cystobasidiomycetes	Symmetrosporaceae	Symmetrospora	Symmetrospora_foliicola								ASV1455	2	98	0.17284	49	0	Fungi						sedis		1401
ASV1456	1	97	0.171076	97	0	Fungi	Basidiomycota	Agaricomycetes	Polyporales	Meruliaceae	Phlebia	Phlebia_ASV1456								ASV1456	1	97	0.171076	97	0	Fungi								1402
ASV1457	1	97	0.171076	97	0	Fungi	Ascomycota	Sordariomycetes	Hypocreales	Hypocreales	Hypocreales	Hypocreales_ASV1457								ASV1457	1	97	0.171076	97	0	Fungi								1403
ASV1458	1	97	0.171076	97	0	Fungi	Ascomycota	Dothideomycetes	Capnodiales	Mycosphaerellaceae	Ramularia	Ramularia_pratensis								ASV1458	1	97	0.171076	97	0	Fungi								1404
ASV1459	3	97	0.171076	25	0	Fungi	Ascomycota	Dothideomycetes	Capnodiales	Teratosphaeriaceae	Neocatenulostroma	Neocatenulostroma_microsporum								ASV1459	3	97	0.171076	25	0	Fungi								1405
ASV1460	3	97	0.171076	7	0	Fungi	Ascomycota	Sordariomycetes	Hypocreales	Nectriaceae	Fusarium	Fusarium_solani								ASV1460	3	97	0.171076	7	0	Fungi								1406
ASV1461	4	97	0.171076	2.5	0	Fungi	Ascomycota	Taphrinomycetes	Taphrinales	Protomycetaceae	Protomyces	Protomyces_inouyei								ASV1461	4	97	0.171076	2.5	0	Fungi								1407
ASV1462	2	96	0.169312	48	0	Fungi	Basidiomycota	Tremellomycetes	Tremellales	Bulleribasidiaceae	Dioszegia	Dioszegia_ASV1462								ASV1462	2	96	0.169312	48	0	Fungi								1408
ASV1463	1	96	0.169312	96	0	Fungi	Fungi	Fungi	Fungi	Fungi	Fungi	Fungi_ASV1463								ASV1463	1	96	0.169312	96	0	Fungi		ASV1463	ASV1463					1409
ASV1464	2	95	0.167549	47.5	0	Fungi	Ascomycota	Leotiomycetes	Helotiales	Helotiaceae	Meliniomyces	Meliniomyces_ASV1464								ASV1464	2	95	0.167549	47.5	0	Fungi								1410
ASV1465	10	95	0.167549	3	0	Fungi	Fungi	Fungi	Fungi	Fungi	Fungi	Fungi_ASV1465								ASV1465	10	95	0.167549	3	0	Fungi		ASV1465	ASV1465					1411
ASV1466	6	95	0.167549	11.5	0	Fungi	Ascomycota	Dothideomycetes	Capnodiales	Teratosphaeriaceae	Teratosphaeriaceae	Teratosphaeriaceae_ASV1466								ASV1466	6	95	0.167549	11.5	0	Fungi								1412
ASV1467	1	95	0.167549	95	0	Fungi	Ascomycota	Dothideomycetes	Pleosporales	Pleosporaceae	Pleosporaceae	Pleosporaceae_ASV1467								ASV1467	1	95	0.167549	95	0	Fungi								1413
ASV1468	2	95	0.167549	47.5	0	Fungi	Ascomycota	Dothideomycetes	Pleosporales	Phaeosphaeriaceae	Phaeosphaeriaceae	Phaeosphaeriaceae_ASV1468								ASV1468	2	95	0.167549	47.5	0	Fungi								1414
ASV1469	5	95	0.167549	1	0	Fungi	Ascomycota	Dothideomycetes	Pleosporales	Lentitheciaceae	Keissleriella	Keissleriella_culmifida								ASV1469	5	95	0.167549	1	0	Fungi								1415
ASV1470	2	94	0.165785	47	0	Fungi	Ascomycota	Dothideomycetes	Capnodiales	Cladosporiaceae	Cladosporiaceae	Cladosporiaceae_ASV1470								ASV1470	2	94	0.165785	47	0	Fungi								1416
ASV1471	13	94	0.165785	3	0	Fungi	Ascomycota	Eurotiomycetes	Eurotiales	Aspergillaceae	Aspergillus	Aspergillus_ASV1471								ASV1471	13	94	0.165785	3	0	Fungi								1417
ASV1472	8	94	0.165785	2	0	Fungi	Basidiomycota	Tremellomycetes	Tremellales	Bulleribasidiaceae	Dioszegia	Dioszegia_buhagiarii								ASV1472	8	94	0.165785	2	0	Fungi								1418
ASV1473	2	94	0.165785	47	0	Fungi	Ascomycota	Dothideomycetes	Pleosporales	Didymellaceae	Neoascochyta	Neoascochyta_europaea								ASV1473	2	94	0.165785	47	0	Fungi								1419
ASV1474	9	94	0.165785	3	0	Fungi	Ascomycota	Dothideomycetes	Pleosporales	Phaeosphaeriaceae	Phaeosphaeria	Phaeosphaeria_juncicola								ASV1474	9	94	0.165785	3	0	Fungi								1420
ASV1475	1	94	0.165785	94	0	Fungi	Basidiomycota	Basidiomycota	Basidiomycota	Basidiomycota	Basidiomycota	Basidiomycota_ASV1475								ASV1475	1	94	0.165785	94	0	Fungi			ASV1475					1421
ASV1476	1	94	0.165785	94	0	Fungi	Basidiomycota	Agaricomycetes	Cantharellales	Ceratobasidiaceae	Ceratobasidiaceae	Ceratobasidiaceae_ASV1476								ASV1476	1	94	0.165785	94	0	Fungi								1422
ASV1477	10	93	0.164021	2	0	Fungi	Basidiomycota	Tremellomycetes	Tremellales	Bulleribasidiaceae	Vishniacozyma	Vishniacozyma_psychrotolerans								ASV1477	10	93	0.164021	2	0	Fungi								1423
ASV1478	10	93	0.164021	1	0	Fungi	Ascomycota	Sordariomycetes	Glomerellales	Glomerellaceae	Colletotrichum	Colletotrichum_anthrisci								ASV1478	10	93	0.164021	1	0	Fungi								1424
ASV1479	6	93	0.164021	6.5	0	Fungi	Ascomycota	Leotiomycetes	Helotiales	Hyaloscyphaceae	Cistella	Cistella_ASV1479								ASV1479	6	93	0.164021	6.5	0	Fungi								1425
ASV1480	1	93	0.164021	93	0	Fungi	Basidiomycota	Basidiomycota	Basidiomycota	Basidiomycota	Basidiomycota	Basidiomycota_ASV1480								ASV1480	1	93	0.164021	93	0	Fungi			ASV1480					1426
ASV1482	9	92	0.162257	1	0	Fungi	Fungi	Fungi	Fungi	Fungi	Fungi	Fungi_ASV1482								ASV1482	9	92	0.162257	1	0	Fungi		ASV1482	ASV1482					1427
ASV1483	3	92	0.162257	20	0	Fungi	Ascomycota	Eurotiomycetes	Eurotiales	Aspergillaceae	Aspergillus	Aspergillus_sydowii								ASV1483	3	92	0.162257	20	0	Fungi								1428
ASV1484	17	92	0.162257	3	0	Fungi	Basidiomycota	Basidiomycota	Basidiomycota	Basidiomycota	Basidiomycota	Basidiomycota_ASV1484								ASV1484	17	92	0.162257	3	0	Fungi			ASV1484					1429
ASV1485	4	92	0.162257	3	0	Fungi	Ascomycota	Sordariomycetes	Xylariales	Xylariaceae	Hypoxylon	Hypoxylon_ASV1485								ASV1485	4	92	0.162257	3	0	Fungi								1430
ASV1486	2	92	0.162257	46	0	Fungi	Ascomycota	Dothideomycetes	Pleosporales	Pleosporaceae	Alternaria	Alternaria_hungarica								ASV1486	2	92	0.162257	46	0	Fungi								1431
ASV1488	1	92	0.162257	92	0	Fungi	Ascomycota	Dothideomycetes	Pleosporales	Pleosporales	Pleosporales	Pleosporales_ASV1488								ASV1488	1	92	0.162257	92	0	Fungi								1432
ASV1489	1	92	0.162257	92	0	Fungi	Basidiomycota	Tremellomycetes	Filobasidiales	Filobasidiaceae	Filobasidium	Filobasidium_ASV1489								ASV1489	1	92	0.162257	92	0	Fungi								1433
ASV1490	3	92	0.162257	17	0	Fungi	Fungi	Fungi	Fungi	Fungi	Fungi	Fungi_ASV1490								ASV1490	3	92	0.162257	17	0	Fungi		ASV1490	ASV1490					1434
ASV1491	25	91	0.160494	2	0	Fungi	Basidiomycota	Tremellomycetes	Tremellales	Bulleribasidiaceae	Vishniacozyma	Vishniacozyma_victoriae								ASV1491	25	91	0.160494	2	0	Fungi								1435
ASV1492	2	91	0.160494	45.5	0	Fungi	Basidiomycota	Tremellomycetes	Tremellales	Rhynchogastremataceae	Papiliotrema	Papiliotrema_ASV1492								ASV1492	2	91	0.160494	45.5	0	Fungi								1436
ASV1493	6	91	0.160494	14	0	Fungi	Ascomycota	Eurotiomycetes	Eurotiales	Aspergillaceae	Penicillium	Penicillium_paczoskii								ASV1493	6	91	0.160494	14	0	Fungi								1437
ASV1494	1	91	0.160494	91	0	Fungi	Fungi	Fungi	Fungi	Fungi	Fungi	Fungi_ASV1494								ASV1494	1	91	0.160494	91	0	Fungi	ASV1494	ASV1494	ASV1494					1438
ASV1495	3	91	0.160494	3	0	Fungi	Ascomycota	Dothideomycetes	Capnodiales	Teratosphaeriaceae	Teratosphaeriaceae	Teratosphaeriaceae_ASV1495								ASV1495	3	91	0.160494	3	0	Fungi								1439
ASV1496	3	90	0.15873	1	0	Fungi	Ascomycota	Orbiliomycetes	Orbiliales	Orbiliaceae	Orbiliaceae	Orbiliaceae_ASV1496								ASV1496	3	90	0.15873	1	0	Fungi								1440
ASV1497	1	90	0.15873	90	0	Fungi	Ascomycota	Saccharomycetes	Saccharomycetales	Pichiaceae	Pichia	Pichia_kluyveri								ASV1497	1	90	0.15873	90	0	Fungi								1441
ASV1498	1	90	0.15873	90	0	Fungi	Ascomycota	Saccharomycetes	Saccharomycetales	Phaffomycetaceae	Wickerhamomyces	Wickerhamomyces_anomalus								ASV1498	1	90	0.15873	90	0	Fungi								1442
ASV1499	4	90	0.15873	13	0	Fungi	Ascomycota	Dothideomycetes	Dothideomycetes	Dothideomycetes	Dothideomycetes	Dothideomycetes_ASV1499								ASV1499	4	90	0.15873	13	0	Fungi								1443
ASV1500	5	90	0.15873	5	0	Fungi	Basidiomycota	Cystobasidiomycetes	Cystobasidiomycetes	Symmetrosporaceae	Symmetrospora	Symmetrospora_gracilis								ASV1500	5	90	0.15873	5	0	Fungi						sedis		1444
ASV1501	1	90	0.15873	90	0	Fungi	Basidiomycota	Cystobasidiomycetes	Cystobasidiomycetes	Symmetrosporaceae	Symmetrospora	Symmetrospora_gracilis								ASV1501	1	90	0.15873	90	0	Fungi						sedis		1445
ASV1502	9	89	0.156966	5	0	Fungi	Ascomycota	Dothideomycetes	Pleosporales	Lophiostomataceae	Guttulispora	Guttulispora_crataegi								ASV1502	9	89	0.156966	5	0	Fungi								1446
ASV1503	1	89	0.156966	89	0	Fungi	Ascomycota	Eurotiomycetes	Onygenales	Onygenales	Spiromastix	Spiromastix_princeps								ASV1503	1	89	0.156966	89	0	Fungi							sedis	1447
ASV1504	3	89	0.156966	27	0	Fungi	Ascomycota	Sordariomycetes	Sordariales	Chaetomiaceae	Chaetomiaceae	Chaetomiaceae_ASV1504								ASV1504	3	89	0.156966	27	0	Fungi								1448
ASV1505	1	89	0.156966	89	0	Fungi	Basidiomycota	Agaricomycetes	Corticiales	Corticiales	Corticiales	Corticiales_ASV1505								ASV1505	1	89	0.156966	89	0	Fungi								1449
ASV1506	1	88	0.155203	88	0	Fungi	Basidiomycota	Agaricomycetes	Polyporales	Polyporaceae	Megasporoporia	Megasporoporia_ASV1506								ASV1506	1	88	0.155203	88	0	Fungi								1450
ASV1507	7	87	0.153439	7	0	Fungi	Basidiomycota	Tremellomycetes	Tremellales	Bulleribasidiaceae	Vishniacozyma	Vishniacozyma_heimaeyensis								ASV1507	7	87	0.153439	7	0	Fungi								1451
ASV1508	5	87	0.153439	21	0	Fungi	Basidiomycota	Agaricomycetes	Polyporales	Polyporales	Polyporales	Polyporales_ASV1508								ASV1508	5	87	0.153439	21	0	Fungi								1452
ASV1509	6	87	0.153439	2	0	Fungi	Ascomycota	Dothideomycetes	Pleosporales	Pleosporaceae	Embellisia	Embellisia_phragmospora								ASV1509	6	87	0.153439	2	0	Fungi								1453
ASV1510	1	87	0.153439	87	0	Fungi	Basidiomycota	Microbotryomycetes	Sporidiobolales	Sporidiobolaceae	Rhodosporidiobolus	Rhodosporidiobolus_ASV1510								ASV1510	1	87	0.153439	87	0	Fungi								1454
ASV1511	7	87	0.153439	2	0	Fungi	Ascomycota	Dothideomycetes	Pleosporales	Pleosporaceae	Pyrenophora	Pyrenophora_tritici-repentis								ASV1511	7	87	0.153439	2	0	Fungi								1455
ASV1512	2	87	0.153439	43.5	0	Fungi	Basidiomycota	Agaricomycetes	Auriculariales	Auriculariales	Auriculariales	Auriculariales_ASV1512								ASV1512	2	87	0.153439	43.5	0	Fungi								1456
ASV1514	1	86	0.151675	86	0	Fungi	Ascomycota	Sordariomycetes	Hypocreales	Clavicipitaceae	Paecilomyces	Paecilomyces_penicillatus								ASV1514	1	86	0.151675	86	0	Fungi								1457
ASV1515	3	86	0.151675	26	0	Fungi	Ascomycota	Dothideomycetes	Capnodiales	Extremaceae	Saxophila	Saxophila_tyrrhenica								ASV1515	3	86	0.151675	26	0	Fungi								1458
ASV1516	15	86	0.151675	1	0	Fungi	Ascomycota	Dothideomycetes	Pleosporales	Pleosporaceae	Pleosporaceae	Pleosporaceae_ASV1516								ASV1516	15	86	0.151675	1	0	Fungi								1459
ASV1517	6	86	0.151675	11	0	Fungi	Ascomycota	Dothideomycetes	Capnodiales	Capnodiales	Capnodiales	Capnodiales_ASV1517								ASV1517	6	86	0.151675	11	0	Fungi								1460
ASV1518	1	86	0.151675	86	0	Fungi	Ascomycota	Dothideomycetes	Dothideales	Dothideales	Dothideales	Dothideales_ASV1518								ASV1518	1	86	0.151675	86	0	Fungi								1461
ASV1519	4	86	0.151675	4	0	Fungi	Ascomycota	Dothideomycetes	Capnodiales	Teratosphaeriaceae	Capnobotryella	Capnobotryella_ASV1519								ASV1519	4	86	0.151675	4	0	Fungi								1462
ASV1520	2	85	0.149912	42.5	0	Fungi	Ascomycota	Sordariomycetes	Hypocreales	Nectriaceae	Fusarium	Fusarium_ASV1520								ASV1520	2	85	0.149912	42.5	0	Fungi								1463
ASV1521	3	85	0.149912	32	0	Fungi	Basidiomycota	Tremellomycetes	Tremellales	Tremellales	Tremellales	Tremellales_ASV1521								ASV1521	3	85	0.149912	32	0	Fungi								1464
ASV1522	2	85	0.149912	42.5	0	Fungi	Basidiomycota	Tremellomycetes	Tremellales	Tremellaceae	Cryptococcus	Cryptococcus_ASV1522								ASV1522	2	85	0.149912	42.5	0	Fungi								1465
ASV1524	2	85	0.149912	42.5	0	Fungi	Basidiomycota	Microbotryomycetes	Microbotryomycetes	Microbotryomycetes	Curvibasidium	Curvibasidium_cygneicollum								ASV1524	2	85	0.149912	42.5	0	Fungi						sedis	sedis	1466
ASV1525	1	85	0.149912	85	0	Fungi	Ascomycota	Ascomycota	Ascomycota	Ascomycota	Ascomycota	Ascomycota_ASV1525								ASV1525	1	85	0.149912	85	0	Fungi			ASV1525					1467
ASV1526	1	85	0.149912	85	0	Fungi	Ascomycota	Eurotiomycetes	Eurotiales	Aspergillaceae	Penicillium	Penicillium_decumbens								ASV1526	1	85	0.149912	85	0	Fungi								1468
ASV1527	3	85	0.149912	21	0	Fungi	Fungi	Fungi	Fungi	Fungi	Fungi	Fungi_ASV1527								ASV1527	3	85	0.149912	21	0	Fungi		ASV1527	ASV1527					1469
ASV1528	1	85	0.149912	85	0	Fungi	Basidiomycota	Agaricomycetes	Hymenochaetales	Schizoporaceae	Hyphodontia	Hyphodontia_setulosa								ASV1528	1	85	0.149912	85	0	Fungi								1470
ASV1529	3	84	0.148148	1	0	Fungi	Ascomycota	Dothideomycetes	Pleosporales	Phaeosphaeriaceae	Phaeosphaeriaceae	Phaeosphaeriaceae_ASV1529								ASV1529	3	84	0.148148	1	0	Fungi								1471
ASV1530	1	84	0.148148	84	0	Fungi	Basidiomycota	Agaricomycetes	Polyporales	Meruliaceae	Phanerochaete	Phanerochaete_ASV1530								ASV1530	1	84	0.148148	84	0	Fungi								1472
ASV1531	1	84	0.148148	84	0	Fungi	Basidiomycota	Tremellomycetes	Cystofilobasidiales	Mrakiaceae	Udeniomyces	Udeniomyces_ASV1531								ASV1531	1	84	0.148148	84	0	Fungi								1473
ASV1532	12	83	0.146384	1	0	Fungi	Ascomycota	Dothideomycetes	Capnodiales	Cladosporiaceae	Cladosporium	Cladosporium_halotolerans								ASV1532	12	83	0.146384	1	0	Fungi								1474
ASV1533	4	83	0.146384	19	0	Fungi	Ascomycota	Dothideomycetes	Pleosporales	Didymellaceae	Phoma	Phoma_ASV1533								ASV1533	4	83	0.146384	19	0	Fungi								1475
ASV1534	2	83	0.146384	41.5	0	Fungi	Ascomycota	Sordariomycetes	Hypocreales	Hypocreales	Acremonium	Acremonium_charticola								ASV1534	2	83	0.146384	41.5	0	Fungi							sedis	1476
ASV1535	3	83	0.146384	26	0	Fungi	Ascomycota	Sordariomycetes	Sordariomycetes	Sordariomycetes	Sordariomycetes	Sordariomycetes_ASV1535								ASV1535	3	83	0.146384	26	0	Fungi								1477
ASV1536	5	82	0.144621	1	0	Fungi	Ascomycota	Dothideomycetes	Capnodiales	Cladosporiaceae	Cladosporium	Cladosporium_delicatulum								ASV1536	5	82	0.144621	1	0	Fungi								1478
ASV1537	2	82	0.144621	41	0	Fungi	Ascomycota	Taphrinomycetes	Taphrinales	Protomycetaceae	Protomyces	Protomyces_inouyei								ASV1537	2	82	0.144621	41	0	Fungi								1479
ASV1539	8	81	0.142857	1.5	0	Fungi	Ascomycota	Leotiomycetes	Helotiales	Dermateaceae	Trimmatostroma	Trimmatostroma_salinum								ASV1539	8	81	0.142857	1.5	0	Fungi								1480
ASV1540	4	81	0.142857	9	0	Fungi	Ascomycota	Dothideomycetes	Pleosporales	Didymellaceae	Phoma	Phoma_bulgarica								ASV1540	4	81	0.142857	9	0	Fungi								1481
ASV1541	1	81	0.142857	81	0	Fungi	Basidiomycota	Microbotryomycetes	Microbotryomycetes	Microbotryomycetes	Curvibasidium	Curvibasidium_cygneicollum								ASV1541	1	81	0.142857	81	0	Fungi						sedis	sedis	1482
ASV1542	2	81	0.142857	40.5	0	Fungi	Ascomycota	Dothideomycetes	Pleosporales	Didymosphaeriaceae	Kalmusia	Kalmusia_ASV1542								ASV1542	2	81	0.142857	40.5	0	Fungi								1483
ASV1543	3	81	0.142857	19	0	Fungi	Ascomycota	Dothideomycetes	Pleosporales	Periconiaceae	Periconia	Periconia_ASV1543								ASV1543	3	81	0.142857	19	0	Fungi								1484
ASV1544	3	81	0.142857	8	0	Fungi	Basidiomycota	Microbotryomycetes	Sporidiobolales	Sporidiobolaceae	Rhodotorula	Rhodotorula_diobovata								ASV1544	3	81	0.142857	8	0	Fungi								1485
ASV1545	1	81	0.142857	81	0	Fungi	Basidiomycota	Tremellomycetes	Tremellales	Rhynchogastremataceae	Papiliotrema	Papiliotrema_pseudoalba								ASV1545	1	81	0.142857	81	0	Fungi								1486
ASV1546	3	81	0.142857	11	0	Fungi	Ascomycota	Sordariomycetes	Xylariales	Sporocadaceae	Immersidiscosia	Immersidiscosia_eucalypti								ASV1546	3	81	0.142857	11	0	Fungi								1487
ASV1547	5	80	0.141093	1	0	Fungi	Basidiomycota	Wallemiomycetes	Wallemiales	Wallemiaceae	Wallemia	Wallemia_ASV1547								ASV1547	5	80	0.141093	1	0	Fungi								1488
ASV1548	3	80	0.141093	15	0	Fungi	Ascomycota	Dothideomycetes	Dothideomycetes	Dothideomycetes	Dothideomycetes	Dothideomycetes_ASV1548								ASV1548	3	80	0.141093	15	0	Fungi								1489
ASV1549	3	80	0.141093	1	0	Fungi	Ascomycota	Dothideomycetes	Pleosporales	Pleosporaceae	Alternaria	Alternaria_infectoria								ASV1549	3	80	0.141093	1	0	Fungi								1490
ASV1550	5	80	0.141093	15	0	Fungi	Fungi	Fungi	Fungi	Fungi	Fungi	Fungi_ASV1550								ASV1550	5	80	0.141093	15	0	Fungi		ASV1550	ASV1550					1491
ASV1551	45	79	0.13933	1	0	Fungi	Ascomycota	Saccharomycetes	Saccharomycetales	Saccharomycetales	Candida	Candida_sake								ASV1551	45	79	0.13933	1	0	Fungi								1492
ASV1552	5	79	0.13933	2	0	Fungi	Ascomycota	Dothideomycetes	Capnodiales	Cladosporiaceae	Cladosporium	Cladosporium_delicatulum								ASV1552	5	79	0.13933	2	0	Fungi								1493
ASV1553	8	79	0.13933	4.5	0	Fungi	Ascomycota	Dothideomycetes	Capnodiales	Cladosporiaceae	Verrucocladosporium	Verrucocladosporium_dirinae								ASV1553	8	79	0.13933	4.5	0	Fungi								1494
ASV1554	2	79	0.13933	39.5	0	Fungi	Basidiomycota	Agaricomycetes	Russulales	Peniophoraceae	Peniophora	Peniophora_ASV1554								ASV1554	2	79	0.13933	39.5	0	Fungi								1495
ASV1555	1	79	0.13933	79	0	Fungi	Fungi	Fungi	Fungi	Fungi	Fungi	Fungi_ASV1555								ASV1555	1	79	0.13933	79	0	Fungi		ASV1555	ASV1555					1496
ASV1557	1	79	0.13933	79	0	Fungi	Fungi	Fungi	Fungi	Fungi	Fungi	Fungi_ASV1557								ASV1557	1	79	0.13933	79	0	Fungi		ASV1557	ASV1557					1497
ASV1558	1	79	0.13933	79	0	Fungi	Basidiomycota	Agaricomycetes	Agaricomycetes	Agaricomycetes	Agaricomycetes	Agaricomycetes_ASV1558								ASV1558	1	79	0.13933	79	0	Fungi								1498
ASV1560	4	78	0.137566	3	0	Fungi	Ascomycota	Saccharomycetes	Saccharomycetales	Saccharomycetaceae	Issatchenkia	Issatchenkia_orientalis								ASV1560	4	78	0.137566	3	0	Fungi								1499
ASV1561	2	78	0.137566	39	0	Fungi	Ascomycota	Sordariomycetes	Xylariales	Diatrypaceae	Cryptovalsa	Cryptovalsa_ampelina								ASV1561	2	78	0.137566	39	0	Fungi								1500
ASV1562	2	78	0.137566	39	0	Fungi	Ascomycota	Dothideomycetes	Capnodiales	Cladosporiaceae	Toxicocladosporium	Toxicocladosporium_pseudoveloxum								ASV1562	2	78	0.137566	39	0	Fungi								1501
ASV1563	6	78	0.137566	8	0	Fungi	Ascomycota	Sordariomycetes	Hypocreales	Cordycipitaceae	Cordyceps	Cordyceps_bassiana								ASV1563	6	78	0.137566	8	0	Fungi								1502
ASV1564	2	78	0.137566	39	0	Fungi	Ascomycota	Dothideomycetes	Capnodiales	Cladosporiaceae	Toxicocladosporium	Toxicocladosporium_irritans								ASV1564	2	78	0.137566	39	0	Fungi								1503
ASV1565	15	78	0.137566	2	0	Fungi	Ascomycota	Dothideomycetes	Pleosporales	Pleosporaceae	Pyrenophora	Pyrenophora_avenae								ASV1565	15	78	0.137566	2	0	Fungi								1504
ASV1566	8	77	0.135802	3	0	Fungi	Ascomycota	Dothideomycetes	Capnodiales	Cladosporiaceae	Verrucocladosporium	Verrucocladosporium_dirinae								ASV1566	8	77	0.135802	3	0	Fungi								1505
ASV1567	11	77	0.135802	5	0	Fungi	Ascomycota	Dothideomycetes	Capnodiales	Teratosphaeriaceae	Teratosphaeriaceae	Teratosphaeriaceae_ASV1567								ASV1567	11	77	0.135802	5	0	Fungi								1506
ASV1568	3	77	0.135802	10	0	Fungi	Ascomycota	Dothideomycetes	Capnodiales	Cladosporiaceae	Cladosporiaceae	Cladosporiaceae_ASV1568								ASV1568	3	77	0.135802	10	0	Fungi								1507
ASV1570	2	77	0.135802	38.5	0	Fungi	Ascomycota	Eurotiomycetes	Eurotiales	Aspergillaceae	Penicillium	Penicillium_aurantiogriseum								ASV1570	2	77	0.135802	38.5	0	Fungi								1508
ASV1571	1	77	0.135802	77	0	Fungi	Ascomycota	Eurotiomycetes	Chaetothyriales	Trichomeriaceae	Knufia	Knufia_mediterranea								ASV1571	1	77	0.135802	77	0	Fungi								1509
ASV1572	1	77	0.135802	77	0	Fungi	Ascomycota	Ascomycota	Ascomycota	Ascomycota	Ascomycota	Ascomycota_ASV1572								ASV1572	1	77	0.135802	77	0	Fungi			ASV1572					1510
ASV1574	1	77	0.135802	77	0	Fungi	Ascomycota	Dothideomycetes	Capnodiales	Capnodiales	Phaeotheca	Phaeotheca_triangularis								ASV1574	1	77	0.135802	77	0	Fungi							sedis	1511
ASV1575	8	77	0.135802	1.5	0	Fungi	Ascomycota	Eurotiomycetes	Eurotiales	Aspergillaceae	Penicillium	Penicillium_ASV1575								ASV1575	8	77	0.135802	1.5	0	Fungi								1512
ASV1576	1	77	0.135802	77	0	Fungi	Ascomycota	Dothideomycetes	Pleosporales	Sporormiaceae	Sporormiaceae	Sporormiaceae_ASV1576								ASV1576	1	77	0.135802	77	0	Fungi								1513
ASV1577	3	77	0.135802	3	0	Fungi	Ascomycota	Dothideomycetes	Pleosporales	Pleosporaceae	Stemphylium	Stemphylium_vesicarium								ASV1577	3	77	0.135802	3	0	Fungi								1514
ASV1578	9	76	0.134039	4	0	Fungi	Fungi	Fungi	Fungi	Fungi	Fungi	Fungi_ASV1578								ASV1578	9	76	0.134039	4	0	Fungi		ASV1578	ASV1578					1515
ASV1579	1	76	0.134039	76	0	Fungi	Mucoromycota	Mucoromycetes	Mucorales	Mucoraceae	Mucor	Mucor_circinelloides								ASV1579	1	76	0.134039	76	0	Fungi								1516
ASV1580	8	76	0.134039	3	0	Fungi	Ascomycota	Ascomycota	Ascomycota	Ascomycota	Ascomycota	Ascomycota_ASV1580								ASV1580	8	76	0.134039	3	0	Fungi			ASV1580					1517
ASV1581	1	76	0.134039	76	0	Fungi	Ascomycota	Saccharomycetes	Saccharomycetales	Saccharomycetales	Candida	Candida_railenensis								ASV1581	1	76	0.134039	76	0	Fungi							sedis	1518
ASV1582	5	76	0.134039	16	0	Fungi	Ascomycota	Lecanoromycetes	Lecanoromycetes	Lecanoromycetes	Lecanoromycetes	Lecanoromycetes_ASV1582								ASV1582	5	76	0.134039	16	0	Fungi								1519
ASV1583	2	76	0.134039	38	0	Fungi	Ascomycota	Ascomycota	Ascomycota	Ascomycota	Ascomycota	Ascomycota_ASV1583								ASV1583	2	76	0.134039	38	0	Fungi			ASV1583					1520
ASV1584	2	76	0.134039	38	0	Fungi	Ascomycota	Eurotiomycetes	Eurotiales	Aspergillaceae	Penicillium	Penicillium_citreonigrum								ASV1584	2	76	0.134039	38	0	Fungi								1521
ASV1585	1	76	0.134039	76	0	Fungi	Ascomycota	Dothideomycetes	Capnodiales	Cladosporiaceae	Cladosporium	Cladosporium_dominicanum								ASV1585	1	76	0.134039	76	0	Fungi								1522
ASV1586	3	76	0.134039	18	0	Fungi	Basidiomycota	Microbotryomycetes	Sporidiobolales	Sporidiobolaceae	Rhodosporidiobolus	Rhodosporidiobolus_colostri								ASV1586	3	76	0.134039	18	0	Fungi								1523
ASV1587	3	75	0.132275	3	0	Fungi	Ascomycota	Sordariomycetes	Hypocreales	Hypocreales	Acremonium	Acremonium_ASV1587								ASV1587	3	75	0.132275	3	0	Fungi							sedis	1524
ASV1589	24	75	0.132275	2	0	Fungi	Basidiomycota	Ustilaginomycetes	Ustilaginales	Ustilaginaceae	Ustilago	Ustilago_hordei								ASV1589	24	75	0.132275	2	0	Fungi								1525
ASV1590	4	75	0.132275	1.5	0	Fungi	Basidiomycota	Microbotryomycetes	Sporidiobolales	Sporidiobolales	Sporobolomyces	Sporobolomyces_vermiculatus								ASV1590	4	75	0.132275	1.5	0	Fungi								1526
ASV1591	4	75	0.132275	15.5	0	Fungi	Ascomycota	Sordariomycetes	Hypocreales	Nectriaceae	Fusarium	Fusarium_nelsonii								ASV1591	4	75	0.132275	15.5	0	Fungi								1527
ASV1592	1	75	0.132275	75	0	Fungi	Basidiomycota	Agaricomycetes	Agaricomycetes	Agaricomycetes	Agaricomycetes	Agaricomycetes_ASV1592								ASV1592	1	75	0.132275	75	0	Fungi								1528
ASV1593	2	74	0.130511	37	0	Fungi	Basidiomycota	Cystobasidiomycetes	Erythrobasidiales	Erythrobasidiaceae	Erythrobasidium	Erythrobasidium_hasegawianum								ASV1593	2	74	0.130511	37	0	Fungi								1529
ASV1594	2	74	0.130511	37	0	Fungi	Ascomycota	Dothideomycetes	Pleosporales	Leptosphaeriaceae	Leptosphaeriaceae	Leptosphaeriaceae_ASV1594								ASV1594	2	74	0.130511	37	0	Fungi								1530
ASV1595	1	74	0.130511	74	0	Fungi	Ascomycota	Dothideomycetes	Pleosporales	Thyridariaceae	Thyridariaceae	Thyridariaceae_ASV1595								ASV1595	1	74	0.130511	74	0	Fungi								1531
ASV1596	6	74	0.130511	4	0	Fungi	Ascomycota	Dothideomycetes	Pleosporales	Thyridariaceae	Thyridariaceae	Thyridariaceae_ASV1596								ASV1596	6	74	0.130511	4	0	Fungi								1532
ASV1597	3	74	0.130511	4	0	Fungi	Ascomycota	Dothideomycetes	Capnodiales	Cladosporiaceae	Cladosporiaceae	Cladosporiaceae_ASV1597								ASV1597	3	74	0.130511	4	0	Fungi								1533
ASV1598	5	74	0.130511	1	0	Fungi	Ascomycota	Dothideomycetes	Dothideomycetes	Dothideomycetes	Dothideomycetes	Dothideomycetes_ASV1598								ASV1598	5	74	0.130511	1	0	Fungi								1534
ASV1599	3	73	0.128748	27	0	Fungi	Ascomycota	Eurotiomycetes	Chaetothyriales	Trichomeriaceae	Knufia	Knufia_karalitana								ASV1599	3	73	0.128748	27	0	Fungi								1535
ASV1600	3	73	0.128748	11	0	Fungi	Ascomycota	Sordariomycetes	Hypocreales	Bionectriaceae	Valsonectria	Valsonectria_pulchella								ASV1600	3	73	0.128748	11	0	Fungi								1536
ASV1601	1	73	0.128748	73	0	Fungi	Ascomycota	Eurotiomycetes	Eurotiales	Aspergillaceae	Penicillium	Penicillium_ASV1601								ASV1601	1	73	0.128748	73	0	Fungi								1537
ASV1602	2	73	0.128748	36.5	0	Fungi	Ascomycota	Saccharomycetes	Saccharomycetales	Saccharomycetales	Candida	Candida_tropicalis								ASV1602	2	73	0.128748	36.5	0	Fungi							sedis	1538
ASV1603	9	73	0.128748	6	0	Fungi	Ascomycota	Sordariomycetes	Xylariales	Diatrypaceae	Eutypa	Eutypa_consobrina								ASV1603	9	73	0.128748	6	0	Fungi								1539
ASV1604	2	73	0.128748	36.5	0	Fungi	Ascomycota	Sordariomycetes	Sordariomycetes	Sordariomycetes	Sordariomycetes	Sordariomycetes_ASV1604								ASV1604	2	73	0.128748	36.5	0	Fungi								1540
ASV1605	3	73	0.128748	8	0	Fungi	Basidiomycota	Agaricomycetes	Polyporales	Ganodermataceae	Ganoderma	Ganoderma_mbrekobenum								ASV1605	3	73	0.128748	8	0	Fungi								1541
ASV1606	3	73	0.128748	8	0	Fungi	Basidiomycota	Agaricomycetes	Polyporales	Ganodermataceae	Ganoderma	Ganoderma_adspersum								ASV1606	3	73	0.128748	8	0	Fungi								1542
ASV1607	27	72	0.126984	2	0	Fungi	Fungi	Fungi	Fungi	Fungi	Fungi	Fungi_ASV1607								ASV1607	27	72	0.126984	2	0	Fungi		ASV1607	ASV1607					1543
ASV1608	4	72	0.126984	2	0	Fungi	Ascomycota	Sordariomycetes	Hypocreales	Hypocreales	Acremonium	Acremonium_ASV1608								ASV1608	4	72	0.126984	2	0	Fungi							sedis	1544
ASV1609	2	72	0.126984	36	0	Fungi	Ascomycota	Leotiomycetes	Helotiales	Sclerotiniaceae	Sclerotiniaceae	Sclerotiniaceae_ASV1609								ASV1609	2	72	0.126984	36	0	Fungi								1545
ASV1610	4	72	0.126984	1.5	0	Fungi	Basidiomycota	Tremellomycetes	Tremellales	Phaeotremellaceae	Gelidatrema	Gelidatrema_spencermartinsiae								ASV1610	4	72	0.126984	1.5	0	Fungi								1546
ASV1611	1	72	0.126984	72	0	Fungi	Ascomycota	Lecanoromycetes	Acarosporales	Acarosporaceae	Sarcogyne	Sarcogyne_regularis								ASV1611	1	72	0.126984	72	0	Fungi								1547
ASV1612	2	72	0.126984	36	0	Fungi	Ascomycota	Dothideomycetes	Capnodiales	Mycosphaerellaceae	Mycosphaerellaceae	Mycosphaerellaceae_ASV1612								ASV1612	2	72	0.126984	36	0	Fungi								1548
ASV1613	2	71	0.12522	35.5	0	Fungi	Basidiomycota	Tremellomycetes	Filobasidiales	Filobasidiaceae	Filobasidium	Filobasidium_oeirense								ASV1613	2	71	0.12522	35.5	0	Fungi								1549
ASV1614	2	71	0.12522	35.5	0	Fungi	Basidiomycota	Agaricomycetes	Agaricales	Omphalotaceae	Marasmiellus	Marasmiellus_ASV1614								ASV1614	2	71	0.12522	35.5	0	Fungi								1550
ASV1615	1	71	0.12522	71	0	Fungi	Ascomycota	Dothideomycetes	Capnodiales	Neodevriesiaceae	Neodevriesia	Neodevriesia_agapanthi								ASV1615	1	71	0.12522	71	0	Fungi								1551
ASV1616	4	71	0.12522	6.5	0	Fungi	Ascomycota	Sordariomycetes	Hypocreales	Stachybotryaceae	Stachybotryaceae	Stachybotryaceae_ASV1616								ASV1616	4	71	0.12522	6.5	0	Fungi								1552
ASV1617	3	71	0.12522	7	0	Fungi	Ascomycota	Sordariomycetes	Hypocreales	Hypocreales	Acremonium	Acremonium_ASV1617								ASV1617	3	71	0.12522	7	0	Fungi							sedis	1553
ASV1618	1	71	0.12522	71	0	Fungi	Ascomycota	Dothideomycetes	Pleosporales	Pleosporales	Pleosporales	Pleosporales_ASV1618								ASV1618	1	71	0.12522	71	0	Fungi								1554
ASV1619	1	70	0.123457	70	0	Fungi	Ascomycota	Dothideomycetes	Botryosphaeriales	Phyllostictaceae	Phyllosticta	Phyllosticta_capitalensis								ASV1619	1	70	0.123457	70	0	Fungi								1555
ASV1620	4	70	0.123457	6.5	0	Fungi	Fungi	Fungi	Fungi	Fungi	Fungi	Fungi_ASV1620								ASV1620	4	70	0.123457	6.5	0	Fungi		ASV1620	ASV1620					1556
ASV1621	4	70	0.123457	10	0	Fungi	Ascomycota	Dothideomycetes	Capnodiales	Cladosporiaceae	Cladosporiaceae	Cladosporiaceae_ASV1621								ASV1621	4	70	0.123457	10	0	Fungi								1557
ASV1622	4	70	0.123457	4	0	Fungi	Ascomycota	Dothideomycetes	Capnodiales	Neodevriesiaceae	Neodevriesia	Neodevriesia_ASV1622								ASV1622	4	70	0.123457	4	0	Fungi								1558
ASV1623	1	70	0.123457	70	0	Fungi	Basidiomycota	Agaricomycetes	Agaricomycetes	Agaricomycetes	Agaricomycetes	Agaricomycetes_ASV1623								ASV1623	1	70	0.123457	70	0	Fungi								1559
ASV1624	4	70	0.123457	5	0	Fungi	Ascomycota	Dothideomycetes	Pleosporales	Phaeosphaeriaceae	Phaeosphaeriaceae	Phaeosphaeriaceae_ASV1624								ASV1624	4	70	0.123457	5	0	Fungi								1560
ASV1625	1	70	0.123457	70	0	Fungi	Basidiomycota	Agaricomycetes	Cantharellales	Ceratobasidiaceae	Ceratobasidiaceae	Ceratobasidiaceae_ASV1625								ASV1625	1	70	0.123457	70	0	Fungi								1561
ASV1626	1	69	0.121693	69	0	Fungi	Ascomycota	Saccharomycetes	Saccharomycetales	Saccharomycetales	Diutina	Diutina_catenulata								ASV1626	1	69	0.121693	69	0	Fungi							sedis	1562
ASV1627	1	69	0.121693	69	0	Fungi	Basidiomycota	Microbotryomycetes	Microbotryomycetes	Chrysozymaceae	Pseudohyphozyma	Pseudohyphozyma_ASV1627								ASV1627	1	69	0.121693	69	0	Fungi						sedis		1563
ASV1628	1	69	0.121693	69	0	Fungi	Fungi	Fungi	Fungi	Fungi	Fungi	Fungi_ASV1628								ASV1628	1	69	0.121693	69	0	Fungi		ASV1628	ASV1628					1564
ASV1629	1	69	0.121693	69	0	Fungi	Ascomycota	Dothideomycetes	Pleosporales	Pleosporaceae	Alternaria	Alternaria_infectoria								ASV1629	1	69	0.121693	69	0	Fungi								1565
ASV1630	2	68	0.119929	34	0	Fungi	Ascomycota	Sordariomycetes	Sordariales	Lasiosphaeriaceae	Cladorrhinum	Cladorrhinum_flexuosum								ASV1630	2	68	0.119929	34	0	Fungi								1566
ASV1631	2	68	0.119929	34	0	Fungi	Ascomycota	Saccharomycetes	Saccharomycetales	Dipodascaceae	Dipodascaceae	Dipodascaceae_ASV1631								ASV1631	2	68	0.119929	34	0	Fungi								1567
ASV1632	1	68	0.119929	68	0	Fungi	Fungi	Fungi	Fungi	Fungi	Fungi	Fungi_ASV1632								ASV1632	1	68	0.119929	68	0	Fungi		ASV1632	ASV1632					1568
ASV1633	1	68	0.119929	68	0	Fungi	Ascomycota	Sordariomycetes	Hypocreales	Hypocreales	Sarocladium	Sarocladium_summerbellii								ASV1633	1	68	0.119929	68	0	Fungi							sedis	1569
ASV1634	2	68	0.119929	34	0	Fungi	Fungi	Fungi	Fungi	Fungi	Fungi	Fungi_ASV1634								ASV1634	2	68	0.119929	34	0	Fungi		ASV1634	ASV1634					1570
ASV1635	4	67	0.118166	6.5	0	Fungi	Ascomycota	Arthoniomycetes	Arthoniales	Arthoniaceae	Arthothelium	Arthothelium_spectabile								ASV1635	4	67	0.118166	6.5	0	Fungi								1571
ASV1636	4	66	0.116402	7.5	0	Fungi	Ascomycota	Dothideomycetes	Dothideomycetes	Myxotrichaceae	Gymnostellatospora	Gymnostellatospora_japonica								ASV1636	4	66	0.116402	7.5	0	Fungi								1572
ASV1637	2	66	0.116402	33	0	Fungi	Ascomycota	Dothideomycetes	Pleosporales	Pleosporaceae	Ulocladium	Ulocladium_chartarum								ASV1637	2	66	0.116402	33	0	Fungi								1573
ASV1638	4	66	0.116402	13.5	0	Fungi	Ascomycota	Dothideomycetes	Capnodiales	Teratosphaeriaceae	Eupenidiella	Eupenidiella_venezuelensis								ASV1638	4	66	0.116402	13.5	0	Fungi								1574
ASV1639	3	66	0.116402	12	0	Fungi	Basidiomycota	Wallemiomycetes	Wallemiales	Wallemiaceae	Wallemia	Wallemia_hederae								ASV1639	3	66	0.116402	12	0	Fungi								1575
ASV1640	3	66	0.116402	1	0	Fungi	Ascomycota	Dothideomycetes	Pleosporales	Phaeosphaeriaceae	Phaeosphaeriaceae	Phaeosphaeriaceae_ASV1640								ASV1640	3	66	0.116402	1	0	Fungi								1576
ASV1641	2	66	0.116402	33	0	Fungi	Basidiomycota	Microbotryomycetes	Sporidiobolales	Sporidiobolaceae	Rhodosporidiobolus	Rhodosporidiobolus_ASV1641								ASV1641	2	66	0.116402	33	0	Fungi								1577
ASV1642	3	66	0.116402	24	0	Fungi	Ascomycota	Dothideomycetes	Botryosphaeriales	Botryosphaeriaceae	Botryosphaeria	Botryosphaeria_dothidea								ASV1642	3	66	0.116402	24	0	Fungi								1578
ASV1643	1	66	0.116402	66	0	Fungi	Ascomycota	Dothideomycetes	Venturiales	Sympoventuriaceae	Ochroconis	Ochroconis_musae								ASV1643	1	66	0.116402	66	0	Fungi								1579
ASV1644	3	66	0.116402	17	0	Fungi	Ascomycota	Eurotiomycetes	Eurotiales	Aspergillaceae	Aspergillus	Aspergillus_halophilicus								ASV1644	3	66	0.116402	17	0	Fungi								1580
ASV1645	2	65	0.114638	32.5	0	Fungi	Ascomycota	Dothideomycetes	Capnodiales	Mycosphaerellaceae	Zymoseptoria	Zymoseptoria_brevis								ASV1645	2	65	0.114638	32.5	0	Fungi								1581
ASV1646	2	65	0.114638	32.5	0	Fungi	Ascomycota	Taphrinomycetes	Taphrinales	Taphrinaceae	Taphrina	Taphrina_deformans								ASV1646	2	65	0.114638	32.5	0	Fungi								1582
ASV1647	2	65	0.114638	32.5	0	Fungi	Fungi	Fungi	Fungi	Fungi	Fungi	Fungi_ASV1647								ASV1647	2	65	0.114638	32.5	0	Fungi	ASV1647	ASV1647	ASV1647					1583
ASV1648	1	65	0.114638	65	0	Fungi	Ascomycota	Leotiomycetes	Helotiales	Helotiaceae	Articulospora	Articulospora_proliferata								ASV1648	1	65	0.114638	65	0	Fungi								1584
ASV1649	2	64	0.112875	32	0	Fungi	Ascomycota	Dothideomycetes	Dothideales	Dothioraceae	Pringsheimia	Pringsheimia_euphorbiae								ASV1649	2	64	0.112875	32	0	Fungi								1585
ASV1650	9	64	0.112875	5	0	Fungi	Ascomycota	Eurotiomycetes	Eurotiales	Aspergillaceae	Aspergillus	Aspergillus_penicillioides								ASV1650	9	64	0.112875	5	0	Fungi								1586
ASV1651	4	64	0.112875	16	0	Fungi	Ascomycota	Eurotiomycetes	Eurotiales	Aspergillaceae	Aspergillus	Aspergillus_ASV1651								ASV1651	4	64	0.112875	16	0	Fungi								1587
ASV1652	2	64	0.112875	32	0	Fungi	Basidiomycota	Tremellomycetes	Tremellales	Bulleribasidiaceae	Vishniacozyma	Vishniacozyma_psychrotolerans								ASV1652	2	64	0.112875	32	0	Fungi								1588
ASV1653	1	64	0.112875	64	0	Fungi	Basidiomycota	Agaricomycetes	Russulales	Wrightoporiaceae	Amylosporus	Amylosporus_ASV1653								ASV1653	1	64	0.112875	64	0	Fungi								1589
ASV1654	1	64	0.112875	64	0	Fungi	Ascomycota	Leotiomycetes	Helotiales	Helotiaceae	Tetracladium	Tetracladium_ASV1654								ASV1654	1	64	0.112875	64	0	Fungi								1590
ASV1655	1	64	0.112875	64	0	Fungi	Ascomycota	Eurotiomycetes	Eurotiales	Aspergillaceae	Penicillium	Penicillium_longicatenatum								ASV1655	1	64	0.112875	64	0	Fungi								1591
ASV1656	1	64	0.112875	64	0	Fungi	Ascomycota	Dothideomycetes	Pleosporales	Massarinaceae	Saccharicola	Saccharicola_ASV1656								ASV1656	1	64	0.112875	64	0	Fungi								1592
ASV1657	1	64	0.112875	64	0	Fungi	Ascomycota	Eurotiomycetes	Eurotiales	Trichocomaceae	Talaromyces	Talaromyces_ASV1657								ASV1657	1	64	0.112875	64	0	Fungi								1593
ASV1658	16	63	0.111111	2	0	Fungi	Ascomycota	Ascomycota	Ascomycota	Ascomycota	Ascomycota	Ascomycota_ASV1658								ASV1658	16	63	0.111111	2	0	Fungi			ASV1658					1594
ASV1659	7	63	0.111111	1	0	Fungi	Ascomycota	Dothideomycetes	Pleosporales	Pleosporaceae	Alternaria	Alternaria_infectoria								ASV1659	7	63	0.111111	1	0	Fungi								1595
ASV1660	1	63	0.111111	63	0	Fungi	Basidiomycota	Agaricomycetes	Cantharellales	Ceratobasidiaceae	Ceratobasidium	Ceratobasidium_ASV1660								ASV1660	1	63	0.111111	63	0	Fungi								1596
ASV1661	2	63	0.111111	31.5	0	Fungi	Ascomycota	Sordariomycetes	Diaporthales	Diaporthaceae	Diaporthe	Diaporthe_toxica								ASV1661	2	63	0.111111	31.5	0	Fungi								1597
ASV1662	1	62	0.109347	62	0	Fungi	Basidiomycota	Agaricomycetes	Polyporales	Fomitopsidaceae	Laetiporus	Laetiporus_gilbertsonii								ASV1662	1	62	0.109347	62	0	Fungi								1598
ASV1663	3	62	0.109347	9	0	Fungi	Ascomycota	Leotiomycetes	Helotiales	Chaetomellaceae	Pilidium	Pilidium_concavum								ASV1663	3	62	0.109347	9	0	Fungi								1599
ASV1664	11	62	0.109347	2	0	Fungi	Basidiomycota	Agaricomycetes	Agaricomycetes	Agaricomycetes	Agaricomycetes	Agaricomycetes_ASV1664								ASV1664	11	62	0.109347	2	0	Fungi								1600
ASV1665	18	62	0.109347	2	0	Fungi	Ascomycota	Ascomycota	Ascomycota	Ascomycota	Ascomycota	Ascomycota_ASV1665								ASV1665	18	62	0.109347	2	0	Fungi			ASV1665					1601
ASV1666	4	62	0.109347	3.5	0	Fungi	Ascomycota	Dothideomycetes	Pleosporales	Phaeosphaeriaceae	Phaeosphaeriaceae	Phaeosphaeriaceae_ASV1666								ASV1666	4	62	0.109347	3.5	0	Fungi								1602
ASV1667	8	62	0.109347	3.5	0	Fungi	Ascomycota	Dothideomycetes	Capnodiales	Cladosporiaceae	Verrucocladosporium	Verrucocladosporium_dirinae								ASV1667	8	62	0.109347	3.5	0	Fungi								1603
ASV1668	1	62	0.109347	62	0	Fungi	Basidiomycota	Agaricomycetes	Hymenochaetales	Schizoporaceae	Hyphodontia	Hyphodontia_microspora								ASV1668	1	62	0.109347	62	0	Fungi								1604
ASV1669	1	62	0.109347	62	0	Fungi	Ascomycota	Taphrinomycetes	Taphrinales	Protomycetaceae	Protomyces	Protomyces_inouyei								ASV1669	1	62	0.109347	62	0	Fungi								1605
ASV1670	8	62	0.109347	5	0	Fungi	Fungi	Fungi	Fungi	Fungi	Fungi	Fungi_ASV1670								ASV1670	8	62	0.109347	5	0	Fungi		ASV1670	ASV1670					1606
ASV1671	1	62	0.109347	62	0	Fungi	Glomeromycota	Glomeromycetes	Glomerales	Claroideoglomeraceae	Claroideoglomeraceae	Claroideoglomeraceae_ASV1671								ASV1671	1	62	0.109347	62	0	Fungi								1607
ASV1672	1	62	0.109347	62	0	Fungi	Basidiomycota	Microbotryomycetes	Sporidiobolales	Sporidiobolaceae	Sporobolomyces	Sporobolomyces_salicinus								ASV1672	1	62	0.109347	62	0	Fungi								1608
ASV1673	4	61	0.107584	12.5	0	Fungi	Basidiomycota	Tremellomycetes	Tremellales	Bulleribasidiaceae	Vishniacozyma	Vishniacozyma_heimaeyensis								ASV1673	4	61	0.107584	12.5	0	Fungi								1609
ASV1674	3	61	0.107584	6	0	Fungi	Ascomycota	Sordariomycetes	Sordariales	Chaetomiaceae	Chaetomium	Chaetomium_angustispirale								ASV1674	3	61	0.107584	6	0	Fungi								1610
ASV1676	3	61	0.107584	2	0	Fungi	Ascomycota	Dothideomycetes	Dothideomycetes	Dothideomycetes	Dothideomycetes	Dothideomycetes_ASV1676								ASV1676	3	61	0.107584	2	0	Fungi								1611
ASV1677	2	61	0.107584	30.5	0	Fungi	Ascomycota	Pezizomycetes	Pezizales	Ascodesmidaceae	Cephaliophora	Cephaliophora_tropica								ASV1677	2	61	0.107584	30.5	0	Fungi								1612
ASV1678	3	61	0.107584	12	0	Fungi	Ascomycota	Eurotiomycetes	Chaetothyriales	Herpotrichiellaceae	Phialophora	Phialophora_ASV1678								ASV1678	3	61	0.107584	12	0	Fungi								1613
ASV1679	1	61	0.107584	61	0	Fungi	Basidiomycota	Agaricomycetes	Agaricomycetes	Agaricomycetes	Agaricomycetes	Agaricomycetes_ASV1679								ASV1679	1	61	0.107584	61	0	Fungi								1614
ASV1680	6	61	0.107584	6	0	Fungi	Ascomycota	Dothideomycetes	Capnodiales	Neodevriesiaceae	Neodevriesia	Neodevriesia_agapanthi								ASV1680	6	61	0.107584	6	0	Fungi								1615
ASV1681	3	61	0.107584	15	0	Fungi	Ascomycota	Sordariomycetes	Sordariales	Chaetomiaceae	Zopfiella	Zopfiella_marina								ASV1681	3	61	0.107584	15	0	Fungi								1616
ASV1682	1	60	0.10582	60	0	Fungi	Ascomycota	Eurotiomycetes	Chaetothyriales	Trichomeriaceae	Knufia	Knufia_ASV1682								ASV1682	1	60	0.10582	60	0	Fungi								1617
ASV1683	5	60	0.10582	1	0	Fungi	Ascomycota	Dothideomycetes	Pleosporales	Phaeosphaeriaceae	Phaeosphaeriaceae	Phaeosphaeriaceae_ASV1683								ASV1683	5	60	0.10582	1	0	Fungi								1618
ASV1684	2	60	0.10582	30	0	Fungi	Ascomycota	Dothideomycetes	Pleosporales	Torulaceae	Torula	Torula_hollandica								ASV1684	2	60	0.10582	30	0	Fungi								1619
ASV1685	3	60	0.10582	20	0	Fungi	Ascomycota	Dothideomycetes	Capnodiales	Cladosporiaceae	Verrucocladosporium	Verrucocladosporium_dirinae								ASV1685	3	60	0.10582	20	0	Fungi								1620
ASV1686	6	60	0.10582	8	0	Fungi	Ascomycota	Eurotiomycetes	Eurotiales	Aspergillaceae	Penicillium	Penicillium_jensenii								ASV1686	6	60	0.10582	8	0	Fungi								1621
ASV1687	1	60	0.10582	60	0	Fungi	Fungi	Fungi	Fungi	Fungi	Fungi	Fungi_ASV1687								ASV1687	1	60	0.10582	60	0	Fungi	ASV1687	ASV1687	ASV1687					1622
ASV1688	2	60	0.10582	30	0	Fungi	Basidiomycota	Tremellomycetes	Tremellales	Bulleribasidiaceae	Vishniacozyma	Vishniacozyma_tephrensis								ASV1688	2	60	0.10582	30	0	Fungi								1623
ASV1689	1	60	0.10582	60	0	Fungi	Ascomycota	Saccharomycetes	Saccharomycetales	Phaffomycetaceae	Wickerhamomyces	Wickerhamomyces_ASV1689								ASV1689	1	60	0.10582	60	0	Fungi								1624
ASV1690	3	59	0.104056	28	0	Fungi	Basidiomycota	Microbotryomycetes	Microbotryomycetes	Microbotryomycetes	Curvibasidium	Curvibasidium_cygneicollum								ASV1690	3	59	0.104056	28	0	Fungi						sedis	sedis	1625
ASV1691	4	59	0.104056	9	0	Fungi	Ascomycota	Sordariomycetes	Hypocreales	Stachybotryaceae	Stachybotryaceae	Stachybotryaceae_ASV1691								ASV1691	4	59	0.104056	9	0	Fungi								1626
ASV1692	2	59	0.104056	29.5	0	Fungi	Mucoromycota	Mucoromycetes	Mucorales	Mucoraceae	Mucor	Mucor_circinelloides								ASV1692	2	59	0.104056	29.5	0	Fungi								1627
ASV1693	3	59	0.104056	23	0	Fungi	Ascomycota	Ascomycota	Ascomycota	Ascomycota	Ascomycota	Ascomycota_ASV1693								ASV1693	3	59	0.104056	23	0	Fungi			ASV1693					1628
ASV1694	3	59	0.104056	6	0	Fungi	Basidiomycota	Agaricomycetes	Hymenochaetales	Hymenochaetaceae	Inocutis	Inocutis_tamaricis								ASV1694	3	59	0.104056	6	0	Fungi								1629
ASV1695	4	59	0.104056	10	0	Fungi	Fungi	Fungi	Fungi	Fungi	Fungi	Fungi_ASV1695								ASV1695	4	59	0.104056	10	0	Fungi		ASV1695	ASV1695					1630
ASV1696	1	59	0.104056	59	0	Fungi	Basidiomycota	Agaricomycetes	Polyporales	Meruliaceae	Phanerochaete	Phanerochaete_ASV1696								ASV1696	1	59	0.104056	59	0	Fungi								1631
ASV1697	1	59	0.104056	59	0	Fungi	Basidiomycota	Agaricomycetes	Polyporales	Ganodermataceae	Ganoderma	Ganoderma_mbrekobenum								ASV1697	1	59	0.104056	59	0	Fungi								1632
ASV1698	2	58	0.102293	29	0	Fungi	Ascomycota	Saccharomycetes	Saccharomycetales	Saccharomycodaceae	Hanseniaspora	Hanseniaspora_uvarum								ASV1698	2	58	0.102293	29	0	Fungi								1633
ASV1699	3	58	0.102293	8	0	Fungi	Ascomycota	Dothideomycetes	Pleosporales	Lophiostomataceae	Sigarispora	Sigarispora_coronillae								ASV1699	3	58	0.102293	8	0	Fungi								1634
ASV1700	9	58	0.102293	3	0	Fungi	Fungi	Fungi	Fungi	Fungi	Fungi	Fungi_ASV1700								ASV1700	9	58	0.102293	3	0	Fungi		ASV1700	ASV1700					1635
ASV1701	1	58	0.102293	58	0	Fungi	Ascomycota	Leotiomycetes	Helotiales	Helotiaceae	Crocicreas	Crocicreas_ASV1701								ASV1701	1	58	0.102293	58	0	Fungi								1636
ASV1702	2	58	0.102293	29	0	Fungi	Basidiomycota	Agaricomycetes	Agaricales	Pluteaceae	Volvopluteus	Volvopluteus_gloiocephalus								ASV1702	2	58	0.102293	29	0	Fungi								1637
ASV1703	1	58	0.102293	58	0	Fungi	Fungi	Fungi	Fungi	Fungi	Fungi	Fungi_ASV1703								ASV1703	1	58	0.102293	58	0	Fungi		ASV1703	ASV1703					1638
ASV1704	2	58	0.102293	29	0	Fungi	Ascomycota	Ascomycota	Ascomycota	Ascomycota	Ascomycota	Ascomycota_ASV1704								ASV1704	2	58	0.102293	29	0	Fungi			ASV1704					1639
ASV1705	1	58	0.102293	58	0	Fungi	Ascomycota	Dothideomycetes	Capnodiales	Neodevriesiaceae	Neodevriesia	Neodevriesia_ASV1705								ASV1705	1	58	0.102293	58	0	Fungi								1640
ASV1706	4	58	0.102293	8.5	0	Fungi	Ascomycota	Dothideomycetes	Pleosporales	Pleosporaceae	Alternaria	Alternaria_carotiincultae								ASV1706	4	58	0.102293	8.5	0	Fungi								1641
ASV1707	2	58	0.102293	29	0	Fungi	Ascomycota	Dothideomycetes	Pleosporales	Pleosporales	Pleosporales	Pleosporales_ASV1707								ASV1707	2	58	0.102293	29	0	Fungi								1642
ASV1708	3	58	0.102293	17	0	Fungi	Basidiomycota	Agaricomycetes	Agaricales	Agaricales	Agaricales	Agaricales_ASV1708								ASV1708	3	58	0.102293	17	0	Fungi								1643
ASV1709	2	58	0.102293	29	0	Fungi	Basidiomycota	Agaricomycetes	Cantharellales	Ceratobasidiaceae	Waitea	Waitea_circinata								ASV1709	2	58	0.102293	29	0	Fungi								1644
ASV1710	1	58	0.102293	58	0	Fungi	Ascomycota	Dothideomycetes	Dothideomycetes	Dothideomycetes	Dothideomycetes	Dothideomycetes_ASV1710								ASV1710	1	58	0.102293	58	0	Fungi								1645
ASV1711	2	57	0.100529	28.5	0	Fungi	Ascomycota	Dothideomycetes	Capnodiales	Cladosporiaceae	Cladosporium	Cladosporium_delicatulum								ASV1711	2	57	0.100529	28.5	0	Fungi								1646
ASV1712	16	57	0.100529	2	0	Fungi	Ascomycota	Ascomycota	Ascomycota	Ascomycota	Ascomycota	Ascomycota_ASV1712								ASV1712	16	57	0.100529	2	0	Fungi			ASV1712					1647
ASV1713	6	57	0.100529	11	0	Fungi	Ascomycota	Eurotiomycetes	Chaetothyriales	Herpotrichiellaceae	Rhinocladiella	Rhinocladiella_ASV1713								ASV1713	6	57	0.100529	11	0	Fungi								1648
ASV1714	7	57	0.100529	2	0	Fungi	Fungi	Fungi	Fungi	Fungi	Fungi	Fungi_ASV1714								ASV1714	7	57	0.100529	2	0	Fungi		ASV1714	ASV1714					1649
ASV1715	2	57	0.100529	28.5	0	Fungi	Fungi	Fungi	Fungi	Fungi	Fungi	Fungi_ASV1715								ASV1715	2	57	0.100529	28.5	0	Fungi	ASV1715	ASV1715	ASV1715					1650
ASV1716	2	57	0.100529	28.5	0	Fungi	Ascomycota	Dothideomycetes	Pleosporales	Phaeosphaeriaceae	Phaeosphaeria	Phaeosphaeria_ASV1716								ASV1716	2	57	0.100529	28.5	0	Fungi								1651
ASV1717	2	57	0.100529	28.5	0	Fungi	Ascomycota	Sordariomycetes	Hypocreales	Hypocreales	Hypocreales	Hypocreales_ASV1717								ASV1717	2	57	0.100529	28.5	0	Fungi								1652
ASV1718	5	57	0.100529	2	0	Fungi	Basidiomycota	Cystobasidiomycetes	Cystobasidiales	Cystobasidiaceae	Cystobasidium	Cystobasidium_slooffiae								ASV1718	5	57	0.100529	2	0	Fungi								1653
ASV1719	1	57	0.100529	57	0	Fungi	Ascomycota	Dothideomycetes	Dothideales	Dothioraceae	Hormonema	Hormonema_macrosporum								ASV1719	1	57	0.100529	57	0	Fungi								1654
ASV1720	1	56	0.0987654	56	0	Fungi	Ascomycota	Sordariomycetes	Hypocreales	Hypocreales	Emericellopsis	Emericellopsis_ASV1720								ASV1720	1	56	0.0987654	56	0	Fungi							sedis	1655
ASV1721	1	56	0.0987654	56	0	Fungi	Ascomycota	Sordariomycetes	Xylariales	Beltraniaceae	Beltrania	Beltrania_pseudorhombica								ASV1721	1	56	0.0987654	56	0	Fungi								1656
ASV1722	4	56	0.0987654	7.5	0	Fungi	Ascomycota	Dothideomycetes	Capnodiales	Teratosphaeriaceae	Catenulostroma	Catenulostroma_elginense								ASV1722	4	56	0.0987654	7.5	0	Fungi								1657
ASV1723	5	56	0.0987654	1	0	Fungi	Basidiomycota	Tremellomycetes	Filobasidiales	Filobasidiaceae	Filobasidium	Filobasidium_chernovii								ASV1723	5	56	0.0987654	1	0	Fungi								1658
ASV1724	3	56	0.0987654	21	0	Fungi	Ascomycota	Dothideomycetes	Pleosporales	Pleosporales	Pleosporales	Pleosporales_ASV1724								ASV1724	3	56	0.0987654	21	0	Fungi								1659
ASV1725	4	56	0.0987654	16	0	Fungi	Ascomycota	Dothideomycetes	Pleosporales	Phaeosphaeriaceae	Phaeosphaeriaceae	Phaeosphaeriaceae_ASV1725								ASV1725	4	56	0.0987654	16	0	Fungi								1660
ASV1726	1	56	0.0987654	56	0	Fungi	Ascomycota	Ascomycota	Ascomycota	Ascomycota	Ascomycota	Ascomycota_ASV1726								ASV1726	1	56	0.0987654	56	0	Fungi			ASV1726					1661
ASV1727	1	56	0.0987654	56	0	Fungi	Basidiomycota	Tremellomycetes	Tremellales	Trimorphomycetaceae	Saitozyma	Saitozyma_ASV1727								ASV1727	1	56	0.0987654	56	0	Fungi								1662
ASV1728	1	56	0.0987654	56	0	Fungi	Basidiomycota	Agaricomycetes	Agaricomycetes	Agaricomycetes	Agaricomycetes	Agaricomycetes_ASV1728								ASV1728	1	56	0.0987654	56	0	Fungi								1663
ASV1729	1	56	0.0987654	56	0	Fungi	Ascomycota	Dothideomycetes	Pleosporales	Phaeosphaeriaceae	Septoriella	Septoriella_hirta								ASV1729	1	56	0.0987654	56	0	Fungi								1664
ASV1730	14	55	0.0970018	2.5	0	Fungi	Fungi	Fungi	Fungi	Fungi	Fungi	Fungi_ASV1730								ASV1730	14	55	0.0970018	2.5	0	Fungi		ASV1730	ASV1730					1665
ASV1731	4	55	0.0970018	9	0	Fungi	Ascomycota	Ascomycota	Ascomycota	Ascomycota	Ascomycota	Ascomycota_ASV1731								ASV1731	4	55	0.0970018	9	0	Fungi			ASV1731					1666
ASV1732	2	55	0.0970018	27.5	0	Fungi	Ascomycota	Dothideomycetes	Venturiales	Sympoventuriaceae	Ochroconis	Ochroconis_musae								ASV1732	2	55	0.0970018	27.5	0	Fungi								1667
ASV1733	3	55	0.0970018	1	0	Fungi	Ascomycota	Sordariomycetes	Hypocreales	Nectriaceae	Nectria	Nectria_pseudotrichia								ASV1733	3	55	0.0970018	1	0	Fungi								1668
ASV1734	14	55	0.0970018	1	0	Fungi	Ascomycota	Dothideomycetes	Pleosporales	Pleosporaceae	Alternaria	Alternaria_infectoria								ASV1734	14	55	0.0970018	1	0	Fungi								1669
ASV1735	1	55	0.0970018	55	0	Fungi	Ascomycota	Dothideomycetes	Pleosporales	Phaeosphaeriaceae	Phaeosphaeria	Phaeosphaeria_juncicola								ASV1735	1	55	0.0970018	55	0	Fungi								1670
ASV1736	1	55	0.0970018	55	0	Fungi	Basidiomycota	Cystobasidiomycetes	Cystobasidiomycetes	Symmetrosporaceae	Symmetrospora	Symmetrospora_ASV1736								ASV1736	1	55	0.0970018	55	0	Fungi						sedis		1671
ASV1737	1	55	0.0970018	55	0	Fungi	Ascomycota	Dothideomycetes	Pleosporales	Phaeosphaeriaceae	Phaeosphaeriaceae	Phaeosphaeriaceae_ASV1737								ASV1737	1	55	0.0970018	55	0	Fungi								1672
ASV1738	4	55	0.0970018	4	0	Fungi	Basidiomycota	Tremellomycetes	Filobasidiales	Filobasidiaceae	Filobasidium	Filobasidium_oeirense								ASV1738	4	55	0.0970018	4	0	Fungi								1673
ASV1739	2	55	0.0970018	27.5	0	Fungi	Basidiomycota	Agaricomycetes	Corticiales	Corticiaceae	Corticiaceae	Corticiaceae_ASV1739								ASV1739	2	55	0.0970018	27.5	0	Fungi								1674
ASV1740	2	55	0.0970018	27.5	0	Fungi	Basidiomycota	Agaricomycetes	Agaricales	Physalacriaceae	Cryptomarasmius	Cryptomarasmius_crescentiae								ASV1740	2	55	0.0970018	27.5	0	Fungi								1675
ASV1741	12	54	0.0952381	1	0	Fungi	Ascomycota	Ascomycota	Ascomycota	Ascomycota	Ascomycota	Ascomycota_ASV1741								ASV1741	12	54	0.0952381	1	0	Fungi			ASV1741					1676
ASV1742	1	54	0.0952381	54	0	Fungi	Ascomycota	Eurotiomycetes	Eurotiales	Aspergillaceae	Aspergillus	Aspergillus_ruber								ASV1742	1	54	0.0952381	54	0	Fungi								1677
ASV1743	5	54	0.0952381	1	0	Fungi	Ascomycota	Sordariomycetes	Sordariales	Chaetomiaceae	Chaetomium	Chaetomium_brasiliense								ASV1743	5	54	0.0952381	1	0	Fungi								1678
ASV1744	3	54	0.0952381	12	0	Fungi	Ascomycota	Eurotiomycetes	Eurotiales	Aspergillaceae	Aspergillus	Aspergillus_olivicola								ASV1744	3	54	0.0952381	12	0	Fungi								1679
ASV1745	1	54	0.0952381	54	0	Fungi	Ascomycota	Sordariomycetes	Sordariales	Lasiosphaeriaceae	Lasiosphaeriaceae	Lasiosphaeriaceae_ASV1745								ASV1745	1	54	0.0952381	54	0	Fungi								1680
ASV1746	2	54	0.0952381	27	0	Fungi	Ascomycota	Dothideomycetes	Pleosporales	Pleosporaceae	Exserohilum	Exserohilum_rostratum								ASV1746	2	54	0.0952381	27	0	Fungi								1681
ASV1747	4	54	0.0952381	10.5	0	Fungi	Ascomycota	Dothideomycetes	Pleosporales	Didymellaceae	Phoma	Phoma_ASV1747								ASV1747	4	54	0.0952381	10.5	0	Fungi								1682
ASV1748	4	54	0.0952381	6.5	0	Fungi	Ascomycota	Dothideomycetes	Dothideales	Dothideales	Dothideales	Dothideales_ASV1748								ASV1748	4	54	0.0952381	6.5	0	Fungi								1683
ASV1749	2	53	0.0934744	26.5	0	Fungi	Ascomycota	Saccharomycetes	Saccharomycetales	Pichiaceae	Pichia	Pichia_membranifaciens								ASV1749	2	53	0.0934744	26.5	0	Fungi								1684
ASV1750	1	53	0.0934744	53	0	Fungi	Ascomycota	Sordariomycetes	Xylariales	Xylariaceae	Rosellinia	Rosellinia_mammiformis								ASV1750	1	53	0.0934744	53	0	Fungi								1685
ASV1751	1	53	0.0934744	53	0	Fungi	Ascomycota	Dothideomycetes	Pleosporales	Pleosporaceae	Pleosporaceae	Pleosporaceae_ASV1751								ASV1751	1	53	0.0934744	53	0	Fungi								1686
ASV1752	1	53	0.0934744	53	0	Fungi	Fungi	Fungi	Fungi	Fungi	Fungi	Fungi_ASV1752								ASV1752	1	53	0.0934744	53	0	Fungi		ASV1752	ASV1752					1687
ASV1753	1	53	0.0934744	53	0	Fungi	Ascomycota	Dothideomycetes	Venturiales	Sympoventuriaceae	Ochroconis	Ochroconis_musae								ASV1753	1	53	0.0934744	53	0	Fungi								1688
ASV1754	2	53	0.0934744	26.5	0	Fungi	Ascomycota	Dothideomycetes	Pleosporales	Pleosporaceae	Alternaria	Alternaria_infectoria								ASV1754	2	53	0.0934744	26.5	0	Fungi								1689
ASV1755	1	53	0.0934744	53	0	Fungi	Basidiomycota	Cystobasidiomycetes	Cystobasidiales	Cystobasidiaceae	Cystobasidium	Cystobasidium_lysinophilum								ASV1755	1	53	0.0934744	53	0	Fungi								1690
ASV1756	1	53	0.0934744	53	0	Fungi	Ascomycota	Ascomycota	Ascomycota	Ascomycota	Ascomycota	Ascomycota_ASV1756								ASV1756	1	53	0.0934744	53	0	Fungi			ASV1756					1691
ASV1757	1	53	0.0934744	53	0	Fungi	Ascomycota	Dothideomycetes	Pleosporales	Amorosiaceae	Angustimassarina	Angustimassarina_acerina								ASV1757	1	53	0.0934744	53	0	Fungi								1692
ASV1758	2	52	0.0917108	26	0	Fungi	Ascomycota	Leotiomycetes	Thelebolales	Pseudeurotiaceae	Geomyces	Geomyces_auratus								ASV1758	2	52	0.0917108	26	0	Fungi								1693
ASV1759	13	52	0.0917108	2	0	Fungi	Ascomycota	Ascomycota	Ascomycota	Ascomycota	Ascomycota	Ascomycota_ASV1759								ASV1759	13	52	0.0917108	2	0	Fungi			ASV1759					1694
ASV1760	4	52	0.0917108	1.5	0	Fungi	Ascomycota	Dothideomycetes	Pleosporales	Pleosporaceae	Alternaria	Alternaria_ASV1760								ASV1760	4	52	0.0917108	1.5	0	Fungi								1695
ASV1761	2	52	0.0917108	26	0	Fungi	Basidiomycota	Basidiomycota	Basidiomycota	Basidiomycota	Basidiomycota	Basidiomycota_ASV1761								ASV1761	2	52	0.0917108	26	0	Fungi			ASV1761					1696
ASV1762	2	51	0.0899471	25.5	0	Fungi	Ascomycota	Ascomycota	Ascomycota	Ascomycota	Ascomycota	Ascomycota_ASV1762								ASV1762	2	51	0.0899471	25.5	0	Fungi			ASV1762					1697
ASV1763	5	51	0.0899471	3	0	Fungi	Ascomycota	Dothideomycetes	Capnodiales	Teratosphaeriaceae	Devriesia	Devriesia_pseudoamericana								ASV1763	5	51	0.0899471	3	0	Fungi								1698
ASV1764	5	51	0.0899471	1	0	Fungi	Ascomycota	Dothideomycetes	Pleosporales	Pleosporaceae	Stemphylium	Stemphylium_vesicarium								ASV1764	5	51	0.0899471	1	0	Fungi								1699
ASV1765	1	50	0.0881834	50	0	Fungi	Ascomycota	Saccharomycetes	Saccharomycetales	Saccharomycetales	Candida	Candida_catenulata								ASV1765	1	50	0.0881834	50	0	Fungi								1700
ASV1766	2	50	0.0881834	25	0	Fungi	Ascomycota	Dothideomycetes	Pleosporales	Pleosporales	Pleosporales	Pleosporales_ASV1766								ASV1766	2	50	0.0881834	25	0	Fungi								1701
ASV1767	1	50	0.0881834	50	0	Fungi	Basidiomycota	Tremellomycetes	Filobasidiales	Filobasidiaceae	Naganishia	Naganishia_friedmannii								ASV1767	1	50	0.0881834	50	0	Fungi								1702
ASV1768	1	50	0.0881834	50	0	Fungi	Ascomycota	Dothideomycetes	Capnodiales	Neodevriesiaceae	Neodevriesia	Neodevriesia_bulbillosa								ASV1768	1	50	0.0881834	50	0	Fungi								1703
ASV1769	1	50	0.0881834	50	0	Fungi	Basidiomycota	Agaricomycetes	Russulales	Peniophoraceae	Peniophora	Peniophora_ASV1769								ASV1769	1	50	0.0881834	50	0	Fungi								1704
ASV1770	4	50	0.0881834	4.5	0	Fungi	Ascomycota	Sordariomycetes	Sordariales	Chaetomiaceae	Thielavia	Thielavia_subthermophila								ASV1770	4	50	0.0881834	4.5	0	Fungi								1705
ASV1771	2	50	0.0881834	25	0	Fungi	Ascomycota	Saccharomycetes	Saccharomycetales	Saccharomycetales	Saccharomycetales	Saccharomycetales_ASV1771								ASV1771	2	50	0.0881834	25	0	Fungi								1706
ASV1772	2	50	0.0881834	25	0	Fungi	Basidiomycota	Agaricomycetes	Polyporales	Ganodermataceae	Ganoderma	Ganoderma_resinaceum								ASV1772	2	50	0.0881834	25	0	Fungi								1707
ASV1773	1	50	0.0881834	50	0	Fungi	Ascomycota	Dothideomycetes	Pleosporales	Pleosporales	Latorua	Latorua_caligans								ASV1773	1	50	0.0881834	50	0	Fungi							sedis	1708
ASV1774	1	50	0.0881834	50	0	Fungi	Ascomycota	Dothideomycetes	Venturiales	Sympoventuriaceae	Ochroconis	Ochroconis_verrucosa								ASV1774	1	50	0.0881834	50	0	Fungi								1709
ASV1775	2	50	0.0881834	25	0	Fungi	Basidiomycota	Cystobasidiomycetes	Cystobasidiales	Cystobasidiaceae	Cystobasidium	Cystobasidium_oligophagum								ASV1775	2	50	0.0881834	25	0	Fungi								1710
ASV1776	1	50	0.0881834	50	0	Fungi	Ascomycota	Dothideomycetes	Pleosporales	Pleosporales	Pleosporales	Pleosporales_ASV1776								ASV1776	1	50	0.0881834	50	0	Fungi								1711
ASV1777	2	49	0.0864198	24.5	0	Fungi	Entomophthoromycota	Entomophthoromycetes	Entomophthorales	Entomophthoraceae	Pandora	Pandora_formicae								ASV1777	2	49	0.0864198	24.5	0	Fungi								1712
ASV1778	11	49	0.0864198	2	0	Fungi	Ascomycota	Ascomycota	Ascomycota	Ascomycota	Ascomycota	Ascomycota_ASV1778								ASV1778	11	49	0.0864198	2	0	Fungi			ASV1778					1713
ASV1779	9	49	0.0864198	1	0	Fungi	Basidiomycota	Tremellomycetes	Tremellales	Bulleribasidiaceae	Vishniacozyma	Vishniacozyma_peneaus								ASV1779	9	49	0.0864198	1	0	Fungi								1714
ASV1780	3	49	0.0864198	22	0	Fungi	Ascomycota	Eurotiomycetes	Eurotiales	Aspergillaceae	Aspergillus	Aspergillus_penicillioides								ASV1780	3	49	0.0864198	22	0	Fungi								1715
ASV1781	1	49	0.0864198	49	0	Fungi	Ascomycota	Dothideomycetes	Pleosporales	Pleosporales	Pleosporales	Pleosporales_ASV1781								ASV1781	1	49	0.0864198	49	0	Fungi								1716
ASV1782	1	49	0.0864198	49	0	Fungi	Basidiomycota	Basidiomycota	Basidiomycota	Basidiomycota	Basidiomycota	Basidiomycota_ASV1782								ASV1782	1	49	0.0864198	49	0	Fungi			ASV1782					1717
ASV1783	2	49	0.0864198	24.5	0	Fungi	Ascomycota	Lecanoromycetes	Lecanoromycetes	Lecanoromycetes	Lecanoromycetes	Lecanoromycetes_ASV1783								ASV1783	2	49	0.0864198	24.5	0	Fungi								1718
ASV1784	1	49	0.0864198	49	0	Fungi	Ascomycota	Dothideomycetes	Pleosporales	Montagnulaceae	Montagnulaceae	Montagnulaceae_ASV1784								ASV1784	1	49	0.0864198	49	0	Fungi								1719
ASV1785	2	49	0.0864198	24.5	0	Fungi	Ascomycota	Leotiomycetes	Helotiales	Vibrisseaceae	Phialocephala	Phialocephala_fluminis								ASV1785	2	49	0.0864198	24.5	0	Fungi								1720
ASV1787	1	48	0.0846561	48	0	Fungi	Basidiomycota	Tremellomycetes	Trichosporonales	Trichosporonaceae	Cutaneotrichosporon	Cutaneotrichosporon_curvatus								ASV1787	1	48	0.0846561	48	0	Fungi								1721
ASV1788	2	48	0.0846561	24	0	Fungi	Ascomycota	Dothideomycetes	Pleosporales	Phaeosphaeriaceae	Septoriella	Septoriella_hirta								ASV1788	2	48	0.0846561	24	0	Fungi								1722
ASV1789	2	48	0.0846561	24	0	Fungi	Ascomycota	Sordariomycetes	Xylariales	Microdochiaceae	Microdochium	Microdochium_ASV1789								ASV1789	2	48	0.0846561	24	0	Fungi								1723
ASV1790	2	48	0.0846561	24	0	Fungi	Basidiomycota	Agaricomycetes	Corticiales	Corticiaceae	Corticiaceae	Corticiaceae_ASV1790								ASV1790	2	48	0.0846561	24	0	Fungi								1724
ASV1791	2	48	0.0846561	24	0	Fungi	Ascomycota	Sordariomycetes	Hypocreales	Nectriaceae	Fusarium	Fusarium_solani								ASV1791	2	48	0.0846561	24	0	Fungi								1725
ASV1792	1	48	0.0846561	48	0	Fungi	Ascomycota	Ascomycota	Ascomycota	Ascomycota	Ascomycota	Ascomycota_ASV1792								ASV1792	1	48	0.0846561	48	0	Fungi			ASV1792					1726
ASV1793	2	48	0.0846561	24	0	Fungi	Ascomycota	Dothideomycetes	Pleosporales	Pleosporaceae	Alternaria	Alternaria_ASV1793								ASV1793	2	48	0.0846561	24	0	Fungi								1727
ASV1794	1	48	0.0846561	48	0	Fungi	Fungi	Fungi	Fungi	Fungi	Fungi	Fungi_ASV1794								ASV1794	1	48	0.0846561	48	0	Fungi	ASV1794	ASV1794	ASV1794					1728
ASV1795	1	48	0.0846561	48	0	Fungi	Basidiomycota	Agaricomycetes	Agaricales	Agaricaceae	Battarrea	Battarrea_phalloides								ASV1795	1	48	0.0846561	48	0	Fungi								1729
ASV1796	1	48	0.0846561	48	0	Fungi	Basidiomycota	Agaricomycetes	Agaricomycetes	Agaricomycetes	Agaricomycetes	Agaricomycetes_ASV1796								ASV1796	1	48	0.0846561	48	0	Fungi								1730
ASV1797	1	47	0.0828924	47	0	Fungi	Fungi	Fungi	Fungi	Fungi	Fungi	Fungi_ASV1797								ASV1797	1	47	0.0828924	47	0	Fungi		ASV1797	ASV1797					1731
ASV1798	2	47	0.0828924	23.5	0	Fungi	Ascomycota	Dothideomycetes	Capnodiales	Cladosporiaceae	Verrucocladosporium	Verrucocladosporium_dirinae								ASV1798	2	47	0.0828924	23.5	0	Fungi								1732
ASV1799	1	47	0.0828924	47	0	Fungi	Mortierellomycota	Mortierellomycetes	Mortierellales	Mortierellaceae	Mortierella	Mortierella_ASV1799								ASV1799	1	47	0.0828924	47	0	Fungi								1733
ASV1800	5	47	0.0828924	7	0	Fungi	Ascomycota	Dothideomycetes	Pleosporales	Phaeosphaeriaceae	Septoriella	Septoriella_hirta								ASV1800	5	47	0.0828924	7	0	Fungi								1734
ASV1802	1	47	0.0828924	47	0	Fungi	Basidiomycota	Agaricomycetes	Corticiales	Corticiales	Corticiales	Corticiales_ASV1802								ASV1802	1	47	0.0828924	47	0	Fungi								1735
ASV1803	2	47	0.0828924	23.5	0	Fungi	Fungi	Fungi	Fungi	Fungi	Fungi	Fungi_ASV1803								ASV1803	2	47	0.0828924	23.5	0	Fungi		ASV1803	ASV1803					1736
ASV1804	2	47	0.0828924	23.5	0	Fungi	Ascomycota	Dothideomycetes	Pleosporales	Phaeosphaeriaceae	Phaeosphaeriaceae	Phaeosphaeriaceae_ASV1804								ASV1804	2	47	0.0828924	23.5	0	Fungi								1737
ASV1805	1	47	0.0828924	47	0	Fungi	Basidiomycota	Tremellomycetes	Cystofilobasidiales	Mrakiaceae	Mrakia	Mrakia_frigida								ASV1805	1	47	0.0828924	47	0	Fungi								1738
ASV1806	1	47	0.0828924	47	0	Fungi	Ascomycota	Eurotiomycetes	Eurotiales	Aspergillaceae	Penicillium	Penicillium_longicatenatum								ASV1806	1	47	0.0828924	47	0	Fungi								1739
ASV1807	1	46	0.0811287	46	0	Fungi	Ascomycota	Dothideomycetes	Pleosporales	Lentitheciaceae	Poaceascoma	Poaceascoma_helicoides								ASV1807	1	46	0.0811287	46	0	Fungi								1740
ASV1808	1	46	0.0811287	46	0	Fungi	Basidiomycota	Agaricomycetes	Agaricomycetes	Agaricomycetes	Agaricomycetes	Agaricomycetes_ASV1808								ASV1808	1	46	0.0811287	46	0	Fungi								1741
ASV1809	1	46	0.0811287	46	0	Fungi	Fungi	Fungi	Fungi	Fungi	Fungi	Fungi_ASV1809								ASV1809	1	46	0.0811287	46	0	Fungi		ASV1809	ASV1809					1742
ASV1810	1	46	0.0811287	46	0	Fungi	Basidiomycota	Agaricomycetes	Agaricomycetes	Agaricomycetes	Agaricomycetes	Agaricomycetes_ASV1810								ASV1810	1	46	0.0811287	46	0	Fungi								1743
ASV1811	1	46	0.0811287	46	0	Fungi	Basidiomycota	Agaricomycetes	Agaricales	Psathyrellaceae	Coprinopsis	Coprinopsis_ASV1811								ASV1811	1	46	0.0811287	46	0	Fungi								1744
ASV1812	1	46	0.0811287	46	0	Fungi	Neocallimastigomycota	Neocallimastigomycetes	Neocallimastigales	Neocallimastigaceae	Caecomyces	Caecomyces_communis								ASV1812	1	46	0.0811287	46	0	Fungi								1745
ASV1813	1	46	0.0811287	46	0	Fungi	Ascomycota	Dothideomycetes	Dothideomycetes	Dothideomycetes	Dothideomycetes	Dothideomycetes_ASV1813								ASV1813	1	46	0.0811287	46	0	Fungi								1746
ASV1814	1	46	0.0811287	46	0	Fungi	Ascomycota	Ascomycota	Ascomycota	Ascomycota	Ascomycota	Ascomycota_ASV1814								ASV1814	1	46	0.0811287	46	0	Fungi			ASV1814					1747
ASV1815	1	46	0.0811287	46	0	Fungi	Ascomycota	Dothideomycetes	Pleosporales	Cucurbitariaceae	Pyrenochaeta	Pyrenochaeta_ASV1815								ASV1815	1	46	0.0811287	46	0	Fungi								1748
ASV1816	16	45	0.0793651	2	0	Fungi	Ascomycota	Dothideomycetes	Pleosporales	Pleosporaceae	Alternaria	Alternaria_infectoria								ASV1816	16	45	0.0793651	2	0	Fungi								1749
ASV1817	1	45	0.0793651	45	0	Fungi	Ascomycota	Dothideomycetes	Pleosporales	Phaeosphaeriaceae	Phaeosphaeriaceae	Phaeosphaeriaceae_ASV1817								ASV1817	1	45	0.0793651	45	0	Fungi								1750
ASV1818	1	45	0.0793651	45	0	Fungi	Ascomycota	Saccharomycetes	Saccharomycetales	Metschnikowiaceae	Clavispora	Clavispora_lusitaniae								ASV1818	1	45	0.0793651	45	0	Fungi								1751
ASV1819	2	45	0.0793651	22.5	0	Fungi	Ascomycota	Dothideomycetes	Capnodiales	Teratosphaeriaceae	Teratosphaeriaceae	Teratosphaeriaceae_ASV1819								ASV1819	2	45	0.0793651	22.5	0	Fungi								1752
ASV1820	2	45	0.0793651	22.5	0	Fungi	Ascomycota	Leotiomycetes	Thelebolales	Pseudeurotiaceae	Pseudogymnoascus	Pseudogymnoascus_roseus								ASV1820	2	45	0.0793651	22.5	0	Fungi								1753
ASV1821	1	45	0.0793651	45	0	Fungi	Ascomycota	Dothideomycetes	Pleosporales	Phaeosphaeriaceae	Phaeosphaeriaceae	Phaeosphaeriaceae_ASV1821								ASV1821	1	45	0.0793651	45	0	Fungi								1754
ASV1822	2	45	0.0793651	22.5	0	Fungi	Fungi	Fungi	Fungi	Fungi	Fungi	Fungi_ASV1822								ASV1822	2	45	0.0793651	22.5	0	Fungi	ASV1822	ASV1822	ASV1822					1755
ASV1823	1	45	0.0793651	45	0	Fungi	Basidiomycota	Wallemiomycetes	Wallemiales	Wallemiaceae	Wallemia	Wallemia_hederae								ASV1823	1	45	0.0793651	45	0	Fungi								1756
ASV1824	1	45	0.0793651	45	0	Fungi	Basidiomycota	Agaricomycetes	Hymenochaetales	Hymenochaetaceae	Inocutis	Inocutis_tamaricis								ASV1824	1	45	0.0793651	45	0	Fungi								1757
ASV1825	12	44	0.0776014	3	0	Fungi	Ascomycota	Ascomycota	Ascomycota	Ascomycota	Ascomycota	Ascomycota_ASV1825								ASV1825	12	44	0.0776014	3	0	Fungi			ASV1825					1758
ASV1826	2	44	0.0776014	22	0	Fungi	Ascomycota	Dothideomycetes	Pleosporales	Pleosporaceae	Pyrenophora	Pyrenophora_avenae								ASV1826	2	44	0.0776014	22	0	Fungi								1759
ASV1827	1	44	0.0776014	44	0	Fungi	Ascomycota	Ascomycota	Ascomycota	Ascomycota	Ascomycota	Ascomycota_ASV1827								ASV1827	1	44	0.0776014	44	0	Fungi			ASV1827					1760
ASV1828	7	44	0.0776014	2	0	Fungi	Ascomycota	Ascomycota	Ascomycota	Ascomycota	Ascomycota	Ascomycota_ASV1828								ASV1828	7	44	0.0776014	2	0	Fungi			ASV1828					1761
ASV1829	1	44	0.0776014	44	0	Fungi	Ascomycota	Leotiomycetes	Helotiales	Helotiaceae	Articulospora	Articulospora_ASV1829								ASV1829	1	44	0.0776014	44	0	Fungi								1762
ASV1830	4	44	0.0776014	1.5	0	Fungi	Ascomycota	Leotiomycetes	Erysiphales	Erysiphaceae	Golovinomyces	Golovinomyces_sonchicola								ASV1830	4	44	0.0776014	1.5	0	Fungi								1763
ASV1831	2	44	0.0776014	22	0	Fungi	Ascomycota	Dothideomycetes	Botryosphaeriales	Botryosphaeriaceae	Neofusicoccum	Neofusicoccum_parvum								ASV1831	2	44	0.0776014	22	0	Fungi								1764
ASV1833	2	44	0.0776014	22	0	Fungi	Ascomycota	Dothideomycetes	Pleosporales	Phaeosphaeriaceae	Paraphoma	Paraphoma_fimeti								ASV1833	2	44	0.0776014	22	0	Fungi								1765
ASV1834	1	44	0.0776014	44	0	Fungi	Basidiomycota	Basidiomycota	Basidiomycota	Basidiomycota	Basidiomycota	Basidiomycota_ASV1834								ASV1834	1	44	0.0776014	44	0	Fungi			ASV1834					1766
ASV1835	1	44	0.0776014	44	0	Fungi	Ascomycota	Sordariomycetes	Hypocreales	Hypocreales	Sarocladium	Sarocladium_bactrocephalum								ASV1835	1	44	0.0776014	44	0	Fungi							sedis	1767
ASV1836	2	44	0.0776014	22	0	Fungi	Ascomycota	Leotiomycetes	Erysiphales	Erysiphaceae	Blumeria	Blumeria_graminis								ASV1836	2	44	0.0776014	22	0	Fungi								1768
ASV1837	2	43	0.0758377	21.5	0	Fungi	Ascomycota	Sordariomycetes	Hypocreales	Hypocreales	Acremonium	Acremonium_ASV1837								ASV1837	2	43	0.0758377	21.5	0	Fungi							sedis	1769
ASV1838	1	43	0.0758377	43	0	Fungi	Ascomycota	Saccharomycetes	Saccharomycetales	Saccharomycetales	Candida	Candida_ethanolica								ASV1838	1	43	0.0758377	43	0	Fungi							sedis	1770
ASV1839	4	43	0.0758377	10	0	Fungi	Ascomycota	Eurotiomycetes	Chaetothyriales	Chaetothyriales	Chaetothyriales	Chaetothyriales_ASV1839								ASV1839	4	43	0.0758377	10	0	Fungi								1771
ASV1840	21	43	0.0758377	1	0	Fungi	Basidiomycota	Malasseziomycetes	Malasseziales	Malasseziaceae	Malassezia	Malassezia_restricta								ASV1840	21	43	0.0758377	1	0	Fungi								1772
ASV1841	6	43	0.0758377	2	0	Fungi	Ascomycota	Ascomycota	Ascomycota	Ascomycota	Ascomycota	Ascomycota_ASV1841								ASV1841	6	43	0.0758377	2	0	Fungi			ASV1841					1773
ASV1842	4	43	0.0758377	2.5	0	Fungi	Ascomycota	Sordariomycetes	Sordariales	Chaetomiaceae	Chaetomium	Chaetomium_carinthiacum								ASV1842	4	43	0.0758377	2.5	0	Fungi								1774
ASV1843	1	43	0.0758377	43	0	Fungi	Fungi	Fungi	Fungi	Fungi	Fungi	Fungi_ASV1843								ASV1843	1	43	0.0758377	43	0	Fungi		ASV1843	ASV1843					1775
ASV1845	2	43	0.0758377	21.5	0	Fungi	Ascomycota	Eurotiomycetes	Eurotiales	Aspergillaceae	Xeromyces	Xeromyces_bisporus								ASV1845	2	43	0.0758377	21.5	0	Fungi								1776
ASV1846	2	43	0.0758377	21.5	0	Fungi	Ascomycota	Dothideomycetes	Capnodiales	Dissoconiaceae	Uwebraunia	Uwebraunia_dekkeri								ASV1846	2	43	0.0758377	21.5	0	Fungi								1777
ASV1847	2	43	0.0758377	21.5	0	Fungi	Ascomycota	Sordariomycetes	Sordariomycetes	Sordariomycetes	Sordariomycetes	Sordariomycetes_ASV1847								ASV1847	2	43	0.0758377	21.5	0	Fungi								1778
ASV1848	1	43	0.0758377	43	0	Fungi	Ascomycota	Dothideomycetes	Pleosporales	Phaeosphaeriaceae	Phaeosphaeriaceae	Phaeosphaeriaceae_ASV1848								ASV1848	1	43	0.0758377	43	0	Fungi								1779
ASV1850	1	42	0.0740741	42	0	Fungi	Ascomycota	Dothideomycetes	Pleosporales	Didymellaceae	Didymellaceae	Didymellaceae_ASV1850								ASV1850	1	42	0.0740741	42	0	Fungi								1780
ASV1851	2	42	0.0740741	21	0	Fungi	Ascomycota	Dothideomycetes	Dothideales	Dothioraceae	Pringsheimia	Pringsheimia_euphorbiae								ASV1851	2	42	0.0740741	21	0	Fungi								1781
ASV1852	3	42	0.0740741	3	0	Fungi	Ascomycota	Dothideomycetes	Pleosporales	Pleosporaceae	Alternaria	Alternaria_infectoria								ASV1852	3	42	0.0740741	3	0	Fungi								1782
ASV1853	20	42	0.0740741	1	0	Fungi	Ascomycota	Dothideomycetes	Pleosporales	Pleosporaceae	Alternaria	Alternaria_infectoria								ASV1853	20	42	0.0740741	1	0	Fungi								1783
ASV1854	4	42	0.0740741	9.5	0	Fungi	Ascomycota	Dothideomycetes	Capnodiales	Neodevriesiaceae	Neodevriesia	Neodevriesia_stirlingiae								ASV1854	4	42	0.0740741	9.5	0	Fungi								1784
ASV1855	2	42	0.0740741	21	0	Fungi	Ascomycota	Eurotiomycetes	Chaetothyriales	Herpotrichiellaceae	Cladophialophora	Cladophialophora_ASV1855								ASV1855	2	42	0.0740741	21	0	Fungi								1785
ASV1856	1	42	0.0740741	42	0	Fungi	Ascomycota	Dothideomycetes	Pleosporales	Lentitheciaceae	Keissleriella	Keissleriella_taminensis								ASV1856	1	42	0.0740741	42	0	Fungi								1786
ASV1857	1	42	0.0740741	42	0	Fungi	Basidiomycota	Basidiomycota	Basidiomycota	Basidiomycota	Basidiomycota	Basidiomycota_ASV1857								ASV1857	1	42	0.0740741	42	0	Fungi			ASV1857					1787
ASV1858	1	42	0.0740741	42	0	Fungi	Basidiomycota	Basidiomycota	Basidiomycota	Basidiomycota	Basidiomycota	Basidiomycota_ASV1858								ASV1858	1	42	0.0740741	42	0	Fungi			ASV1858					1788
ASV1859	3	42	0.0740741	14	0	Fungi	Ascomycota	Dothideomycetes	Capnodiales	Neodevriesiaceae	Neodevriesia	Neodevriesia_bulbillosa								ASV1859	3	42	0.0740741	14	0	Fungi								1789
ASV1860	13	41	0.0723104	2	0	Fungi	Ascomycota	Ascomycota	Ascomycota	Ascomycota	Ascomycota	Ascomycota_ASV1860								ASV1860	13	41	0.0723104	2	0	Fungi			ASV1860					1790
ASV1861	6	41	0.0723104	1	0	Fungi	Ascomycota	Ascomycota	Ascomycota	Ascomycota	Ascomycota	Ascomycota_ASV1861								ASV1861	6	41	0.0723104	1	0	Fungi			ASV1861					1791
ASV1862	1	41	0.0723104	41	0	Fungi	Basidiomycota	Tremellomycetes	Tremellales	Rhynchogastremataceae	Papiliotrema	Papiliotrema_flavescens								ASV1862	1	41	0.0723104	41	0	Fungi								1792
ASV1863	4	41	0.0723104	4	0	Fungi	Ascomycota	Dothideomycetes	Capnodiales	Neodevriesiaceae	Neodevriesia	Neodevriesia_modesta								ASV1863	4	41	0.0723104	4	0	Fungi								1793
ASV1864	7	41	0.0723104	6	0	Fungi	Ascomycota	Dothideomycetes	Capnodiales	Capnodiales	Capnodiales	Capnodiales_ASV1864								ASV1864	7	41	0.0723104	6	0	Fungi								1794
ASV1865	1	41	0.0723104	41	0	Fungi	Ascomycota	Dothideomycetes	Dothideales	Dothioraceae	Pringsheimia	Pringsheimia_euphorbiae								ASV1865	1	41	0.0723104	41	0	Fungi								1795
ASV1866	3	41	0.0723104	11	0	Fungi	Ascomycota	Dothideomycetes	Pleosporales	Lentitheciaceae	Keissleriella	Keissleriella_quadriseptata								ASV1866	3	41	0.0723104	11	0	Fungi								1796
ASV1867	1	41	0.0723104	41	0	Fungi	Ascomycota	Dothideomycetes	Pleosporales	Phaeosphaeriaceae	Paraphoma	Paraphoma_fimeti								ASV1867	1	41	0.0723104	41	0	Fungi								1797
ASV1868	1	41	0.0723104	41	0	Fungi	Ascomycota	Dothideomycetes	Capnodiales	Neodevriesiaceae	Neodevriesia	Neodevriesia_ASV1868								ASV1868	1	41	0.0723104	41	0	Fungi								1798
ASV1869	1	41	0.0723104	41	0	Fungi	Fungi	Fungi	Fungi	Fungi	Fungi	Fungi_ASV1869								ASV1869	1	41	0.0723104	41	0	Fungi		ASV1869	ASV1869					1799
ASV1870	1	41	0.0723104	41	0	Fungi	Basidiomycota	Agaricomycetes	Agaricales	Agaricales	Agaricales	Agaricales_ASV1870								ASV1870	1	41	0.0723104	41	0	Fungi								1800
ASV1871	1	41	0.0723104	41	0	Fungi	Ascomycota	Leotiomycetes	Thelebolales	Thelebolales	Thelebolales	Thelebolales_ASV1871								ASV1871	1	41	0.0723104	41	0	Fungi								1801
ASV1872	2	40	0.0705467	20	0	Fungi	Ascomycota	Eurotiomycetes	Eurotiales	Aspergillaceae	Aspergillus	Aspergillus_ASV1872								ASV1872	2	40	0.0705467	20	0	Fungi								1802
ASV1873	4	40	0.0705467	2.5	0	Fungi	Ascomycota	Eurotiomycetes	Eurotiales	Aspergillaceae	Aspergillus	Aspergillus_penicillioides								ASV1873	4	40	0.0705467	2.5	0	Fungi								1803
ASV1874	2	40	0.0705467	20	0	Fungi	Ascomycota	Dothideomycetes	Capnodiales	Cladosporiaceae	Cladosporium	Cladosporium_salinae								ASV1874	2	40	0.0705467	20	0	Fungi								1804
ASV1875	2	40	0.0705467	20	0	Fungi	Fungi	Fungi	Fungi	Fungi	Fungi	Fungi_ASV1875								ASV1875	2	40	0.0705467	20	0	Fungi		ASV1875	ASV1875					1805
ASV1876	2	40	0.0705467	20	0	Fungi	Ascomycota	Eurotiomycetes	Eurotiales	Aspergillaceae	Penicillium	Penicillium_ASV1876								ASV1876	2	40	0.0705467	20	0	Fungi								1806
ASV1877	1	40	0.0705467	40	0	Fungi	Ascomycota	Dothideomycetes	Capnodiales	Cladosporiaceae	Cladosporium	Cladosporium_sphaerospermum								ASV1877	1	40	0.0705467	40	0	Fungi								1807
ASV1878	3	40	0.0705467	7	0	Fungi	Ascomycota	Pezizomycetes	Pezizales	Pezizaceae	Peziza	Peziza_ammophila								ASV1878	3	40	0.0705467	7	0	Fungi								1808
ASV1879	1	40	0.0705467	40	0	Fungi	Fungi	Fungi	Fungi	Fungi	Fungi	Fungi_ASV1879								ASV1879	1	40	0.0705467	40	0	Fungi	ASV1879	ASV1879	ASV1879					1809
ASV1880	1	40	0.0705467	40	0	Fungi	Ascomycota	Leotiomycetes	Helotiales	Helotiaceae	Crocicreas	Crocicreas_ASV1880								ASV1880	1	40	0.0705467	40	0	Fungi								1810
ASV1881	1	40	0.0705467	40	0	Fungi	Ascomycota	Dothideomycetes	Dothideales	Dothideales	Dothideales	Dothideales_ASV1881								ASV1881	1	40	0.0705467	40	0	Fungi								1811
ASV1882	1	40	0.0705467	40	0	Fungi	Ascomycota	Sordariomycetes	Sordariales	Chaetomiaceae	Chaetomiaceae	Chaetomiaceae_ASV1882								ASV1882	1	40	0.0705467	40	0	Fungi								1812
ASV1883	1	40	0.0705467	40	0	Fungi	Basidiomycota	Agaricomycetes	Agaricomycetes	Agaricomycetes	Agaricomycetes	Agaricomycetes_ASV1883								ASV1883	1	40	0.0705467	40	0	Fungi								1813
ASV1885	3	39	0.0687831	15	0	Fungi	Ascomycota	Sordariomycetes	Hypocreales	Hypocreaceae	Trichoderma	Trichoderma_citrinoviride								ASV1885	3	39	0.0687831	15	0	Fungi								1814
ASV1886	2	39	0.0687831	19.5	0	Fungi	Ascomycota	Leotiomycetes	Helotiales	Helotiaceae	Crocicreas	Crocicreas_ASV1886								ASV1886	2	39	0.0687831	19.5	0	Fungi								1815
ASV1887	1	39	0.0687831	39	0	Fungi	Ascomycota	Sordariomycetes	Sordariales	Chaetomiaceae	Chaetomium	Chaetomium_angustispirale								ASV1887	1	39	0.0687831	39	0	Fungi								1816
ASV1888	2	39	0.0687831	19.5	0	Fungi	Basidiomycota	Tremellomycetes	Tremellales	Bulleribasidiaceae	Vishniacozyma	Vishniacozyma_carnescens								ASV1888	2	39	0.0687831	19.5	0	Fungi								1817
ASV1889	1	39	0.0687831	39	0	Fungi	Ascomycota	Dothideomycetes	Pleosporales	Phaeosphaeriaceae	Phaeosphaeria	Phaeosphaeria_podocarpi								ASV1889	1	39	0.0687831	39	0	Fungi								1818
ASV1890	1	39	0.0687831	39	0	Fungi	Fungi	Fungi	Fungi	Fungi	Fungi	Fungi_ASV1890								ASV1890	1	39	0.0687831	39	0	Fungi		ASV1890	ASV1890					1819
ASV1891	1	39	0.0687831	39	0	Fungi	Basidiomycota	Agaricomycetes	Agaricales	Agaricaceae	Agaricus	Agaricus_devoniensis								ASV1891	1	39	0.0687831	39	0	Fungi								1820
ASV1892	1	39	0.0687831	39	0	Fungi	Fungi	Fungi	Fungi	Fungi	Fungi	Fungi_ASV1892								ASV1892	1	39	0.0687831	39	0	Fungi		ASV1892	ASV1892					1821
ASV1893	8	39	0.0687831	3	0	Fungi	Ascomycota	Dothideomycetes	Capnodiales	Cladosporiaceae	Cladosporiaceae	Cladosporiaceae_ASV1893								ASV1893	8	39	0.0687831	3	0	Fungi								1822
ASV1894	1	39	0.0687831	39	0	Fungi	Ascomycota	Dothideomycetes	Pleosporales	Pleosporales	Pleosporales	Pleosporales_ASV1894								ASV1894	1	39	0.0687831	39	0	Fungi								1823
ASV1895	1	39	0.0687831	39	0	Fungi	Ascomycota	Dothideomycetes	Capnodiales	Mycosphaerellaceae	Ramularia	Ramularia_pratensis								ASV1895	1	39	0.0687831	39	0	Fungi								1824
ASV1896	1	39	0.0687831	39	0	Fungi	Basidiomycota	Basidiomycota	Basidiomycota	Basidiomycota	Basidiomycota	Basidiomycota_ASV1896								ASV1896	1	39	0.0687831	39	0	Fungi			ASV1896					1825
ASV1898	1	39	0.0687831	39	0	Fungi	Ascomycota	Sordariomycetes	Hypocreales	Hypocreaceae	Monocillium	Monocillium_indicum								ASV1898	1	39	0.0687831	39	0	Fungi								1826
ASV1899	1	39	0.0687831	39	0	Fungi	Ascomycota	Saccharomycetes	Saccharomycetales	Saccharomycetales	Candida	Candida_sequanensis								ASV1899	1	39	0.0687831	39	0	Fungi								1827
ASV1900	1	39	0.0687831	39	0	Fungi	Ascomycota	Sordariomycetes	Xylariales	Xylariales	Robillarda	Robillarda_sessilis								ASV1900	1	39	0.0687831	39	0	Fungi							sedis	1828
ASV1901	1	38	0.0670194	38	0	Fungi	Ascomycota	Dothideomycetes	Capnodiales	Capnodiales	Capnodiales	Capnodiales_ASV1901								ASV1901	1	38	0.0670194	38	0	Fungi								1829
ASV1902	1	38	0.0670194	38	0	Fungi	Ascomycota	Sordariomycetes	Sordariales	Chaetomiaceae	Chaetomium	Chaetomium_angustispirale								ASV1902	1	38	0.0670194	38	0	Fungi								1830
ASV1903	2	38	0.0670194	19	0	Fungi	Ascomycota	Sordariomycetes	Sordariales	Lasiosphaeriaceae	Podospora	Podospora_ASV1903								ASV1903	2	38	0.0670194	19	0	Fungi								1831
ASV1904	2	38	0.0670194	19	0	Fungi	Ascomycota	Dothideomycetes	Capnodiales	Dissoconiaceae	Ramichloridium	Ramichloridium_indicum								ASV1904	2	38	0.0670194	19	0	Fungi								1832
ASV1905	1	38	0.0670194	38	0	Fungi	Basidiomycota	Agaricomycetes	Agaricomycetes	Agaricomycetes	Agaricomycetes	Agaricomycetes_ASV1905								ASV1905	1	38	0.0670194	38	0	Fungi								1833
ASV1906	5	38	0.0670194	8	0	Fungi	Ascomycota	Sordariomycetes	Microascales	Halosphaeriaceae	Halosphaeriaceae	Halosphaeriaceae_ASV1906								ASV1906	5	38	0.0670194	8	0	Fungi								1834
ASV1907	2	38	0.0670194	19	0	Fungi	Ascomycota	Dothideomycetes	Pleosporales	Pleosporaceae	Alternaria	Alternaria_ASV1907								ASV1907	2	38	0.0670194	19	0	Fungi								1835
ASV1908	2	38	0.0670194	19	0	Fungi	Ascomycota	Dothideomycetes	Pleosporales	Pleosporaceae	Drechslera	Drechslera_phlei								ASV1908	2	38	0.0670194	19	0	Fungi								1836
ASV1909	1	38	0.0670194	38	0	Fungi	Ascomycota	Dothideomycetes	Pleosporales	Didymosphaeriaceae	Spegazzinia	Spegazzinia_ASV1909								ASV1909	1	38	0.0670194	38	0	Fungi								1837
ASV1910	6	38	0.0670194	3.5	0	Fungi	Ascomycota	Dothideomycetes	Pleosporales	Didymosphaeriaceae	Didymosphaeria	Didymosphaeria_variabile								ASV1910	6	38	0.0670194	3.5	0	Fungi								1838
ASV1911	1	38	0.0670194	38	0	Fungi	Ascomycota	Sordariomycetes	Sordariales	Sordariaceae	Sordaria	Sordaria_fimicola								ASV1911	1	38	0.0670194	38	0	Fungi								1839
ASV1912	1	38	0.0670194	38	0	Fungi	Ascomycota	Ascomycota	Ascomycota	Ascomycota	Ascomycota	Ascomycota_ASV1912								ASV1912	1	38	0.0670194	38	0	Fungi			ASV1912					1840
ASV1913	1	38	0.0670194	38	0	Fungi	Basidiomycota	Cystobasidiomycetes	Cystobasidiomycetes	Cystobasidiomycetes	Cystobasidiomycetes	Cystobasidiomycetes_ASV1913								ASV1913	1	38	0.0670194	38	0	Fungi								1841
ASV1914	1	38	0.0670194	38	0	Fungi	Basidiomycota	Agaricomycetes	Polyporales	Meruliaceae	Meruliaceae	Meruliaceae_ASV1914								ASV1914	1	38	0.0670194	38	0	Fungi								1842
ASV1916	2	37	0.0652557	18.5	0	Fungi	Basidiomycota	Agaricomycetes	Agaricomycetes	Agaricomycetes	Agaricomycetes	Agaricomycetes_ASV1916								ASV1916	2	37	0.0652557	18.5	0	Fungi								1843
ASV1917	1	37	0.0652557	37	0	Fungi	Ascomycota	Dothideomycetes	Pleosporales	Lophiostomataceae	Lophiostoma	Lophiostoma_ASV1917								ASV1917	1	37	0.0652557	37	0	Fungi								1844
ASV1918	5	37	0.0652557	5	0	Fungi	Ascomycota	Ascomycota	Ascomycota	Ascomycota	Ascomycota	Ascomycota_ASV1918								ASV1918	5	37	0.0652557	5	0	Fungi			ASV1918					1845
ASV1919	3	37	0.0652557	1	0	Fungi	Basidiomycota	Tremellomycetes	Tremellales	Bulleribasidiaceae	Vishniacozyma	Vishniacozyma_psychrotolerans								ASV1919	3	37	0.0652557	1	0	Fungi								1846
ASV1920	1	37	0.0652557	37	0	Fungi	Ascomycota	Eurotiomycetes	Chaetothyriales	Cyphellophoraceae	Cyphellophora	Cyphellophora_suttonii								ASV1920	1	37	0.0652557	37	0	Fungi								1847
ASV1921	1	37	0.0652557	37	0	Fungi	Fungi	Fungi	Fungi	Fungi	Fungi	Fungi_ASV1921								ASV1921	1	37	0.0652557	37	0	Fungi		ASV1921	ASV1921					1848
ASV1922	1	37	0.0652557	37	0	Fungi	Ascomycota	Ascomycota	Ascomycota	Ascomycota	Ascomycota	Ascomycota_ASV1922								ASV1922	1	37	0.0652557	37	0	Fungi			ASV1922					1849
ASV1924	1	37	0.0652557	37	0	Fungi	Fungi	Fungi	Fungi	Fungi	Fungi	Fungi_ASV1924								ASV1924	1	37	0.0652557	37	0	Fungi		ASV1924	ASV1924					1850
ASV1925	9	36	0.0634921	1	0	Fungi	Ascomycota	Dothideomycetes	Pleosporales	Pleosporaceae	Pleosporaceae	Pleosporaceae_ASV1925								ASV1925	9	36	0.0634921	1	0	Fungi								1851
ASV1926	2	36	0.0634921	18	0	Fungi	Ascomycota	Dothideomycetes	Pleosporales	Cucurbitariaceae	Pyrenochaeta	Pyrenochaeta_ASV1926								ASV1926	2	36	0.0634921	18	0	Fungi								1852
ASV1927	7	36	0.0634921	2	0	Fungi	Ascomycota	Sordariomycetes	Hypocreales	Cordycipitaceae	Engyodontium	Engyodontium_album								ASV1927	7	36	0.0634921	2	0	Fungi								1853
ASV1928	3	36	0.0634921	14	0	Fungi	Basidiomycota	Agaricomycetes	Agaricomycetes	Agaricomycetes	Agaricomycetes	Agaricomycetes_ASV1928								ASV1928	3	36	0.0634921	14	0	Fungi								1854
ASV1929	1	36	0.0634921	36	0	Fungi	Basidiomycota	Agaricomycetes	Hymenochaetales	Schizoporaceae	Hyphodontia	Hyphodontia_setulosa								ASV1929	1	36	0.0634921	36	0	Fungi								1855
ASV1930	1	36	0.0634921	36	0	Fungi	Fungi	Fungi	Fungi	Fungi	Fungi	Fungi_ASV1930								ASV1930	1	36	0.0634921	36	0	Fungi		ASV1930	ASV1930					1856
ASV1931	5	36	0.0634921	3	0	Fungi	Ascomycota	Sordariomycetes	Xylariales	Xylariaceae	Xylariaceae	Xylariaceae_ASV1931								ASV1931	5	36	0.0634921	3	0	Fungi								1857
ASV1932	3	36	0.0634921	17	0	Fungi	Ascomycota	Sordariomycetes	Hypocreales	Stachybotryaceae	Stachybotryaceae	Stachybotryaceae_ASV1932								ASV1932	3	36	0.0634921	17	0	Fungi								1858
ASV1933	1	36	0.0634921	36	0	Fungi	Ascomycota	Leotiomycetes	Helotiales	Helotiaceae	Articulospora	Articulospora_ASV1933								ASV1933	1	36	0.0634921	36	0	Fungi								1859
ASV1934	1	36	0.0634921	36	0	Fungi	Fungi	Fungi	Fungi	Fungi	Fungi	Fungi_ASV1934								ASV1934	1	36	0.0634921	36	0	Fungi		ASV1934	ASV1934					1860
ASV1935	1	35	0.0617284	35	0	Fungi	Ascomycota	Dothideomycetes	Capnodiales	Neodevriesiaceae	Neodevriesia	Neodevriesia_poagena								ASV1935	1	35	0.0617284	35	0	Fungi								1861
ASV1936	1	35	0.0617284	35	0	Fungi	Ascomycota	Sordariomycetes	Hypocreales	Nectriaceae	Nectriaceae	Nectriaceae_ASV1936								ASV1936	1	35	0.0617284	35	0	Fungi								1862
ASV1937	2	35	0.0617284	17.5	0	Fungi	Basidiomycota	Agaricomycetes	Russulales	Peniophoraceae	Peniophoraceae	Peniophoraceae_ASV1937								ASV1937	2	35	0.0617284	17.5	0	Fungi								1863
ASV1938	2	35	0.0617284	17.5	0	Fungi	Ascomycota	Saccharomycetes	Saccharomycetales	Debaryomycetaceae	Meyerozyma	Meyerozyma_ASV1938								ASV1938	2	35	0.0617284	17.5	0	Fungi								1864
ASV1939	1	35	0.0617284	35	0	Fungi	Ascomycota	Leotiomycetes	Helotiales	Helotiaceae	Crocicreas	Crocicreas_ASV1939								ASV1939	1	35	0.0617284	35	0	Fungi								1865
ASV1940	1	35	0.0617284	35	0	Fungi	Basidiomycota	Agaricomycetes	Russulales	Peniophoraceae	Peniophora	Peniophora_ASV1940								ASV1940	1	35	0.0617284	35	0	Fungi								1866
ASV1941	1	35	0.0617284	35	0	Fungi	Ascomycota	Dothideomycetes	Pleosporales	Pleosporaceae	Alternaria	Alternaria_infectoria								ASV1941	1	35	0.0617284	35	0	Fungi								1867
ASV1942	1	35	0.0617284	35	0	Fungi	Fungi	Fungi	Fungi	Fungi	Fungi	Fungi_ASV1942								ASV1942	1	35	0.0617284	35	0	Fungi		ASV1942	ASV1942					1868
ASV1943	2	35	0.0617284	17.5	0	Fungi	Basidiomycota	Agaricomycetes	Agaricomycetes	Agaricomycetes	Agaricomycetes	Agaricomycetes_ASV1943								ASV1943	2	35	0.0617284	17.5	0	Fungi								1869
ASV1944	1	35	0.0617284	35	0	Fungi	Fungi	Fungi	Fungi	Fungi	Fungi	Fungi_ASV1944								ASV1944	1	35	0.0617284	35	0	Fungi		ASV1944	ASV1944					1870
ASV1945	1	35	0.0617284	35	0	Fungi	Ascomycota	Dothideomycetes	Capnodiales	Cladosporiaceae	Cladosporiaceae	Cladosporiaceae_ASV1945								ASV1945	1	35	0.0617284	35	0	Fungi								1871
ASV1946	1	35	0.0617284	35	0	Fungi	Basidiomycota	Agaricomycetes	Cantharellales	Cantharellales	Sistotrema	Sistotrema_brinkmannii								ASV1946	1	35	0.0617284	35	0	Fungi							sedis	1872
ASV1948	1	34	0.0599647	34	0	Fungi	Ascomycota	Dothideomycetes	Pleosporales	Pleosporaceae	Bipolaris	Bipolaris_papendorfii								ASV1948	1	34	0.0599647	34	0	Fungi								1873
ASV1950	7	34	0.0599647	3	0	Fungi	Basidiomycota	Ustilaginomycetes	Ustilaginales	Ustilaginaceae	Anthracocystis	Anthracocystis_ASV1950								ASV1950	7	34	0.0599647	3	0	Fungi								1874
ASV1951	1	34	0.0599647	34	0	Fungi	Fungi	Fungi	Fungi	Fungi	Fungi	Fungi_ASV1951								ASV1951	1	34	0.0599647	34	0	Fungi		ASV1951	ASV1951					1875
ASV1952	11	34	0.0599647	3	0	Fungi	Ascomycota	Dothideomycetes	Pleosporales	Pleosporaceae	Alternaria	Alternaria_infectoria								ASV1952	11	34	0.0599647	3	0	Fungi								1876
ASV1953	2	34	0.0599647	17	0	Fungi	Ascomycota	Dothideomycetes	Pleosporales	Phaeosphaeriaceae	Phaeosphaeriaceae	Phaeosphaeriaceae_ASV1953								ASV1953	2	34	0.0599647	17	0	Fungi								1877
ASV1955	2	34	0.0599647	17	0	Fungi	Ascomycota	Sordariomycetes	Hypocreales	Hypocreales	Hypocreales	Hypocreales_ASV1955								ASV1955	2	34	0.0599647	17	0	Fungi								1878
ASV1956	1	34	0.0599647	34	0	Fungi	Ascomycota	Dothideomycetes	Pleosporales	Pleosporales	Pleosporales	Pleosporales_ASV1956								ASV1956	1	34	0.0599647	34	0	Fungi								1879
ASV1957	5	34	0.0599647	7	0	Fungi	Ascomycota	Dothideomycetes	Capnodiales	Neodevriesiaceae	Neodevriesia	Neodevriesia_ASV1957								ASV1957	5	34	0.0599647	7	0	Fungi								1880
ASV1958	1	34	0.0599647	34	0	Fungi	Ascomycota	Eurotiomycetes	Chaetothyriales	Cyphellophoraceae	Cyphellophora	Cyphellophora_europaea								ASV1958	1	34	0.0599647	34	0	Fungi								1881
ASV1959	2	34	0.0599647	17	0	Fungi	Ascomycota	Dothideomycetes	Capnodiales	Neodevriesiaceae	Neodevriesia	Neodevriesia_poagena								ASV1959	2	34	0.0599647	17	0	Fungi								1882
ASV1960	2	34	0.0599647	17	0	Fungi	Basidiomycota	Agaricomycetes	Agaricomycetes	Agaricomycetes	Agaricomycetes	Agaricomycetes_ASV1960								ASV1960	2	34	0.0599647	17	0	Fungi								1883
ASV1961	1	34	0.0599647	34	0	Fungi	Basidiomycota	Agaricomycetes	Russulales	Peniophoraceae	Peniophoraceae	Peniophoraceae_ASV1961								ASV1961	1	34	0.0599647	34	0	Fungi								1884
ASV1962	16	33	0.0582011	2	0	Fungi	Fungi	Fungi	Fungi	Fungi	Fungi	Fungi_ASV1962								ASV1962	16	33	0.0582011	2	0	Fungi		ASV1962	ASV1962					1885
ASV1963	2	33	0.0582011	16.5	0	Fungi	Ascomycota	Dothideomycetes	Pleosporales	Didymellaceae	Didymellaceae	Didymellaceae_ASV1963								ASV1963	2	33	0.0582011	16.5	0	Fungi								1886
ASV1964	2	33	0.0582011	16.5	0	Fungi	Ascomycota	Dothideomycetes	Pleosporales	Didymosphaeriaceae	Didymosphaeriaceae	Didymosphaeriaceae_ASV1964								ASV1964	2	33	0.0582011	16.5	0	Fungi								1887
ASV1965	2	33	0.0582011	16.5	0	Fungi	Basidiomycota	Tremellomycetes	Tremellales	Tremellaceae	Tremella	Tremella_ASV1965								ASV1965	2	33	0.0582011	16.5	0	Fungi								1888
ASV1966	2	33	0.0582011	16.5	0	Fungi	Ascomycota	Dothideomycetes	Pleosporales	Lophiotremataceae	Lophiotrema	Lophiotrema_rubi								ASV1966	2	33	0.0582011	16.5	0	Fungi								1889
ASV1967	2	33	0.0582011	16.5	0	Fungi	Basidiomycota	Agaricomycetes	Agaricales	Agaricaceae	Coprinus	Coprinus_foetidellus								ASV1967	2	33	0.0582011	16.5	0	Fungi								1890
ASV1968	9	33	0.0582011	2	0	Fungi	Basidiomycota	Microbotryomycetes	Sporidiobolales	Sporidiobolaceae	Sporobolomyces	Sporobolomyces_roseus								ASV1968	9	33	0.0582011	2	0	Fungi								1891
ASV1969	2	33	0.0582011	16.5	0	Fungi	Basidiomycota	Agaricomycetes	Agaricomycetes	Agaricomycetes	Agaricomycetes	Agaricomycetes_ASV1969								ASV1969	2	33	0.0582011	16.5	0	Fungi								1892
ASV1970	8	33	0.0582011	2.5	0	Fungi	Basidiomycota	Agaricostilbomycetes	Agaricostilbales	Kondoaceae	Kondoa	Kondoa_sorbi								ASV1970	8	33	0.0582011	2.5	0	Fungi								1893
ASV1971	2	33	0.0582011	16.5	0	Fungi	Ascomycota	Dothideomycetes	Pleosporales	Pleosporaceae	Alternaria	Alternaria_infectoria								ASV1971	2	33	0.0582011	16.5	0	Fungi								1894
ASV1972	2	33	0.0582011	16.5	0	Fungi	Ascomycota	Eurotiomycetes	Phaeomoniellales	Phaeomoniellaceae	Phaeomoniellaceae	Phaeomoniellaceae_ASV1972								ASV1972	2	33	0.0582011	16.5	0	Fungi								1895
ASV1973	3	33	0.0582011	3	0	Fungi	Ascomycota	Dothideomycetes	Pleosporales	Pleosporaceae	Alternaria	Alternaria_infectoria								ASV1973	3	33	0.0582011	3	0	Fungi								1896
ASV1974	1	33	0.0582011	33	0	Fungi	Ascomycota	Saccharomycetes	Saccharomycetales	Saccharomycetaceae	Issatchenkia	Issatchenkia_orientalis								ASV1974	1	33	0.0582011	33	0	Fungi								1897
ASV1975	1	33	0.0582011	33	0	Fungi	Fungi	Fungi	Fungi	Fungi	Fungi	Fungi_ASV1975								ASV1975	1	33	0.0582011	33	0	Fungi	ASV1975	ASV1975	ASV1975					1898
ASV1976	2	33	0.0582011	16.5	0	Fungi	Fungi	Fungi	Fungi	Fungi	Fungi	Fungi_ASV1976								ASV1976	2	33	0.0582011	16.5	0	Fungi		ASV1976	ASV1976					1899
ASV1977	1	33	0.0582011	33	0	Fungi	Ascomycota	Dothideomycetes	Capnodiales	Cladosporiaceae	Cladosporiaceae	Cladosporiaceae_ASV1977								ASV1977	1	33	0.0582011	33	0	Fungi								1900
ASV1978	1	33	0.0582011	33	0	Fungi	Fungi	Fungi	Fungi	Fungi	Fungi	Fungi_ASV1978								ASV1978	1	33	0.0582011	33	0	Fungi		ASV1978	ASV1978					1901
ASV1979	1	33	0.0582011	33	0	Fungi	Basidiomycota	Basidiomycota	Basidiomycota	Basidiomycota	Basidiomycota	Basidiomycota_ASV1979								ASV1979	1	33	0.0582011	33	0	Fungi			ASV1979					1902
ASV1980	2	33	0.0582011	16.5	0	Fungi	Ascomycota	Dothideomycetes	Pleosporales	Didymellaceae	Didymellaceae	Didymellaceae_ASV1980								ASV1980	2	33	0.0582011	16.5	0	Fungi								1903
ASV1981	1	33	0.0582011	33	0	Fungi	Ascomycota	Dothideomycetes	Pleosporales	Phaeosphaeriaceae	Phaeosphaeriaceae	Phaeosphaeriaceae_ASV1981								ASV1981	1	33	0.0582011	33	0	Fungi								1904
ASV1982	1	33	0.0582011	33	0	Fungi	Mortierellomycota	Mortierellomycetes	Mortierellales	Mortierellaceae	Mortierella	Mortierella_elongata								ASV1982	1	33	0.0582011	33	0	Fungi								1905
ASV1983	1	33	0.0582011	33	0	Fungi	Basidiomycota	Microbotryomycetes	Sporidiobolales	Sporidiobolaceae	Rhodotorula	Rhodotorula_ingeniosa								ASV1983	1	33	0.0582011	33	0	Fungi								1906
ASV1984	6	32	0.0564374	3	0	Fungi	Basidiomycota	Basidiomycota	Basidiomycota	Basidiomycota	Basidiomycota	Basidiomycota_ASV1984								ASV1984	6	32	0.0564374	3	0	Fungi			ASV1984					1907
ASV1985	11	32	0.0564374	2	0	Fungi	Fungi	Fungi	Fungi	Fungi	Fungi	Fungi_ASV1985								ASV1985	11	32	0.0564374	2	0	Fungi		ASV1985	ASV1985					1908
ASV1986	1	32	0.0564374	32	0	Fungi	Ascomycota	Dothideomycetes	Capnodiales	Capnodiales	Capnodiales	Capnodiales_ASV1986								ASV1986	1	32	0.0564374	32	0	Fungi								1909
ASV1988	10	32	0.0564374	1	0	Fungi	Basidiomycota	Tremellomycetes	Tremellales	Bulleribasidiaceae	Dioszegia	Dioszegia_ASV1988								ASV1988	10	32	0.0564374	1	0	Fungi								1910
ASV1989	5	32	0.0564374	1	0	Fungi	Ascomycota	Dothideomycetes	Pleosporales	Pleosporaceae	Pleosporaceae	Pleosporaceae_ASV1989								ASV1989	5	32	0.0564374	1	0	Fungi								1911
ASV1990	6	32	0.0564374	3.5	0	Fungi	Ascomycota	Dothideomycetes	Pleosporales	Pleosporaceae	Alternaria	Alternaria_infectoria								ASV1990	6	32	0.0564374	3.5	0	Fungi								1912
ASV1991	2	32	0.0564374	16	0	Fungi	Ascomycota	Dothideomycetes	Capnodiales	Teratosphaeriaceae	Teratosphaeria	Teratosphaeria_ASV1991								ASV1991	2	32	0.0564374	16	0	Fungi								1913
ASV1992	1	32	0.0564374	32	0	Fungi	Ascomycota	Dothideomycetes	Pleosporales	Phaeosphaeriaceae	Chaetosphaeronema	Chaetosphaeronema_ASV1992								ASV1992	1	32	0.0564374	32	0	Fungi								1914
ASV1993	1	32	0.0564374	32	0	Fungi	Ascomycota	Dothideomycetes	Pleosporales	Phaeosphaeriaceae	Phaeosphaeriaceae	Phaeosphaeriaceae_ASV1993								ASV1993	1	32	0.0564374	32	0	Fungi								1915
ASV1994	1	31	0.0546737	31	0	Fungi	Ascomycota	Pezizomycetes	Pezizales	Pezizaceae	Pezizaceae	Pezizaceae_ASV1994								ASV1994	1	31	0.0546737	31	0	Fungi								1916
ASV1995	7	31	0.0546737	3	0	Fungi	Fungi	Fungi	Fungi	Fungi	Fungi	Fungi_ASV1995								ASV1995	7	31	0.0546737	3	0	Fungi		ASV1995	ASV1995					1917
ASV1997	5	31	0.0546737	5	0	Fungi	Ascomycota	Dothideomycetes	Pleosporales	Phaeosphaeriaceae	Septoriella	Septoriella_hirta								ASV1997	5	31	0.0546737	5	0	Fungi								1918
ASV1998	2	31	0.0546737	15.5	0	Fungi	Ascomycota	Sordariomycetes	Xylariales	Xylariales	Bagadiella	Bagadiella_lunata								ASV1998	2	31	0.0546737	15.5	0	Fungi							sedis	1919
ASV1999	3	31	0.0546737	4	0	Fungi	Ascomycota	Ascomycota	Ascomycota	Ascomycota	Ascomycota	Ascomycota_ASV1999								ASV1999	3	31	0.0546737	4	0	Fungi			ASV1999					1920
ASV2000	2	31	0.0546737	15.5	0	Fungi	Ascomycota	Sordariomycetes	Xylariales	Xylariaceae	Ascotricha	Ascotricha_chartarum								ASV2000	2	31	0.0546737	15.5	0	Fungi								1921
ASV2001	2	31	0.0546737	15.5	0	Fungi	Ascomycota	Eurotiomycetes	Chaetothyriales	Cyphellophoraceae	Cyphellophora	Cyphellophora_ASV2001								ASV2001	2	31	0.0546737	15.5	0	Fungi								1922
ASV2002	6	31	0.0546737	3.5	0	Fungi	Ascomycota	Dothideomycetes	Pleosporales	Pleosporales	Pleosporales	Pleosporales_ASV2002								ASV2002	6	31	0.0546737	3.5	0	Fungi								1923
ASV2003	6	31	0.0546737	4	0	Fungi	Ascomycota	Ascomycota	Ascomycota	Ascomycota	Ascomycota	Ascomycota_ASV2003								ASV2003	6	31	0.0546737	4	0	Fungi			ASV2003					1924
ASV2004	1	31	0.0546737	31	0	Fungi	Basidiomycota	Tremellomycetes	Tremellales	Phaeotremellaceae	Phaeotremella	Phaeotremella_skinneri								ASV2004	1	31	0.0546737	31	0	Fungi								1925
ASV2005	4	31	0.0546737	6	0	Fungi	Ascomycota	Dothideomycetes	Pleosporales	Pleosporales	Pleosporales	Pleosporales_ASV2005								ASV2005	4	31	0.0546737	6	0	Fungi								1926
ASV2006	12	31	0.0546737	1	0	Fungi	Fungi	Fungi	Fungi	Fungi	Fungi	Fungi_ASV2006								ASV2006	12	31	0.0546737	1	0	Fungi		ASV2006	ASV2006					1927
ASV2007	1	31	0.0546737	31	0	Fungi	Basidiomycota	Agaricomycetes	Boletales	Suillaceae	Suillus	Suillus_collinitus								ASV2007	1	31	0.0546737	31	0	Fungi								1928
ASV2009	8	30	0.0529101	4	0	Fungi	Fungi	Fungi	Fungi	Fungi	Fungi	Fungi_ASV2009								ASV2009	8	30	0.0529101	4	0	Fungi		ASV2009	ASV2009					1929
ASV2010	2	30	0.0529101	15	0	Fungi	Ascomycota	Sordariomycetes	Hypocreales	Hypocreales	Sarocladium	Sarocladium_glaucum								ASV2010	2	30	0.0529101	15	0	Fungi							sedis	1930
ASV2011	1	30	0.0529101	30	0	Fungi	Ascomycota	Pezizomycetes	Pezizomycetes	Pezizomycetes	Pezizomycetes	Pezizomycetes_ASV2011								ASV2011	1	30	0.0529101	30	0	Fungi								1931
ASV2012	1	30	0.0529101	30	0	Fungi	Ascomycota	Dothideomycetes	Pleosporales	Phaeosphaeriaceae	Paraphoma	Paraphoma_fimeti								ASV2012	1	30	0.0529101	30	0	Fungi								1932
ASV2013	2	30	0.0529101	15	0	Fungi	Basidiomycota	Basidiomycota	Basidiomycota	Basidiomycota	Basidiomycota	Basidiomycota_ASV2013								ASV2013	2	30	0.0529101	15	0	Fungi			ASV2013					1933
ASV2014	1	30	0.0529101	30	0	Fungi	Ascomycota	Dothideomycetes	Pleosporales	Lophiostomataceae	Sigarispora	Sigarispora_coronillae								ASV2014	1	30	0.0529101	30	0	Fungi								1934
ASV2015	4	30	0.0529101	6.5	0	Fungi	Ascomycota	Eurotiomycetes	Chaetothyriales	Herpotrichiellaceae	Phialophora	Phialophora_ASV2015								ASV2015	4	30	0.0529101	6.5	0	Fungi								1935
ASV2016	3	30	0.0529101	9	0	Fungi	Basidiomycota	Tremellomycetes	Trichosporonales	Tetragoniomycetaceae	Cryptotrichosporon	Cryptotrichosporon_ASV2016								ASV2016	3	30	0.0529101	9	0	Fungi								1936
ASV2017	2	30	0.0529101	15	0	Fungi	Ascomycota	Dothideomycetes	Capnodiales	Dissoconiaceae	Ramichloridium	Ramichloridium_luteum								ASV2017	2	30	0.0529101	15	0	Fungi								1937
ASV2018	1	30	0.0529101	30	0	Fungi	Basidiomycota	Basidiomycota	Basidiomycota	Basidiomycota	Basidiomycota	Basidiomycota_ASV2018								ASV2018	1	30	0.0529101	30	0	Fungi			ASV2018					1938
ASV2019	2	29	0.0511464	14.5	0	Fungi	Fungi	Fungi	Fungi	Fungi	Fungi	Fungi_ASV2019								ASV2019	2	29	0.0511464	14.5	0	Fungi		ASV2019	ASV2019					1939
ASV2020	2	29	0.0511464	14.5	0	Fungi	Ascomycota	Eurotiomycetes	Eurotiales	Eurotiales	Eurotiales	Eurotiales_ASV2020								ASV2020	2	29	0.0511464	14.5	0	Fungi								1940
ASV2022	9	29	0.0511464	2	0	Fungi	Ascomycota	Ascomycota	Ascomycota	Ascomycota	Ascomycota	Ascomycota_ASV2022								ASV2022	9	29	0.0511464	2	0	Fungi			ASV2022					1941
ASV2023	8	29	0.0511464	2	0	Fungi	Fungi	Fungi	Fungi	Fungi	Fungi	Fungi_ASV2023								ASV2023	8	29	0.0511464	2	0	Fungi		ASV2023	ASV2023					1942
ASV2024	3	29	0.0511464	6	0	Fungi	Ascomycota	Eurotiomycetes	Eurotiales	Aspergillaceae	Penicillium	Penicillium_expansum								ASV2024	3	29	0.0511464	6	0	Fungi								1943
ASV2025	1	29	0.0511464	29	0	Fungi	Ascomycota	Sordariomycetes	Sordariales	Lasiosphaeriaceae	Lasiosphaeriaceae	Lasiosphaeriaceae_ASV2025								ASV2025	1	29	0.0511464	29	0	Fungi								1944
ASV2026	5	29	0.0511464	3	0	Fungi	Ascomycota	Dothideomycetes	Pleosporales	Pleosporaceae	Alternaria	Alternaria_ASV2026								ASV2026	5	29	0.0511464	3	0	Fungi								1945
ASV2027	4	29	0.0511464	1.5	0	Fungi	Ascomycota	Dothideomycetes	Dothideales	Dothioraceae	Pringsheimia	Pringsheimia_euphorbiae								ASV2027	4	29	0.0511464	1.5	0	Fungi								1946
ASV2028	3	29	0.0511464	1	0	Fungi	Basidiomycota	Tremellomycetes	Tremellales	Cryptococcaceae	Kwoniella	Kwoniella_shivajii								ASV2028	3	29	0.0511464	1	0	Fungi								1947
ASV2029	2	29	0.0511464	14.5	0	Fungi	Ascomycota	Dothideomycetes	Capnodiales	Cladosporiaceae	Cladosporium	Cladosporium_salinae								ASV2029	2	29	0.0511464	14.5	0	Fungi								1948
ASV2030	2	29	0.0511464	14.5	0	Fungi	Ascomycota	Sordariomycetes	Sordariales	Chaetomiaceae	Chaetomiaceae	Chaetomiaceae_ASV2030								ASV2030	2	29	0.0511464	14.5	0	Fungi								1949
ASV2031	1	29	0.0511464	29	0	Fungi	Ascomycota	Dothideomycetes	Capnodiales	Cladosporiaceae	Cladosporium	Cladosporium_delicatulum								ASV2031	1	29	0.0511464	29	0	Fungi								1950
ASV2032	2	29	0.0511464	14.5	0	Fungi	Ascomycota	Eurotiomycetes	Chaetothyriales	Trichomeriaceae	Knufia	Knufia_tsunedae								ASV2032	2	29	0.0511464	14.5	0	Fungi								1951
ASV2033	1	29	0.0511464	29	0	Fungi	Fungi	Fungi	Fungi	Fungi	Fungi	Fungi_ASV2033								ASV2033	1	29	0.0511464	29	0	Fungi	ASV2033	ASV2033	ASV2033					1952
ASV2034	1	29	0.0511464	29	0	Fungi	Basidiomycota	Agaricomycetes	Thelephorales	Thelephoraceae	Thelephoraceae	Thelephoraceae_ASV2034								ASV2034	1	29	0.0511464	29	0	Fungi								1953
ASV2035	3	28	0.0493827	1	0	Fungi	Ascomycota	Dothideomycetes	Capnodiales	Teratosphaeriaceae	Teratosphaeriaceae	Teratosphaeriaceae_ASV2035								ASV2035	3	28	0.0493827	1	0	Fungi								1954
ASV2036	6	28	0.0493827	4.5	0	Fungi	Basidiomycota	Basidiomycota	Basidiomycota	Basidiomycota	Basidiomycota	Basidiomycota_ASV2036								ASV2036	6	28	0.0493827	4.5	0	Fungi			ASV2036					1955
ASV2037	2	28	0.0493827	14	0	Fungi	Ascomycota	Ascomycota	Ascomycota	Ascomycota	Ascomycota	Ascomycota_ASV2037								ASV2037	2	28	0.0493827	14	0	Fungi			ASV2037					1956
ASV2038	1	28	0.0493827	28	0	Fungi	Fungi	Fungi	Fungi	Fungi	Fungi	Fungi_ASV2038								ASV2038	1	28	0.0493827	28	0	Fungi	ASV2038	ASV2038	ASV2038					1957
ASV2039	8	28	0.0493827	3.5	0	Fungi	Ascomycota	Ascomycota	Ascomycota	Ascomycota	Ascomycota	Ascomycota_ASV2039								ASV2039	8	28	0.0493827	3.5	0	Fungi			ASV2039					1958
ASV2040	1	28	0.0493827	28	0	Fungi	Ascomycota	Dothideomycetes	Pleosporales	Phaeosphaeriaceae	Phaeosphaeria	Phaeosphaeria_caricicola								ASV2040	1	28	0.0493827	28	0	Fungi								1959
ASV2041	3	28	0.0493827	4	0	Fungi	Ascomycota	Dothideomycetes	Pleosporales	Pleosporaceae	Alternaria	Alternaria_infectoria								ASV2041	3	28	0.0493827	4	0	Fungi								1960
ASV2042	1	28	0.0493827	28	0	Fungi	Ascomycota	Dothideomycetes	Pleosporales	Sporormiaceae	Preussia	Preussia_persica								ASV2042	1	28	0.0493827	28	0	Fungi								1961
ASV2043	1	28	0.0493827	28	0	Fungi	Ascomycota	Dothideomycetes	Capnodiales	Cladosporiaceae	Toxicocladosporium	Toxicocladosporium_strelitziae								ASV2043	1	28	0.0493827	28	0	Fungi								1962
ASV2044	1	28	0.0493827	28	0	Fungi	Basidiomycota	Tremellomycetes	Filobasidiales	Filobasidiaceae	Filobasidium	Filobasidium_ASV2044								ASV2044	1	28	0.0493827	28	0	Fungi								1963
ASV2045	1	28	0.0493827	28	0	Fungi	Ascomycota	Dothideomycetes	Pleosporales	Pleosporales	Pleosporales	Pleosporales_ASV2045								ASV2045	1	28	0.0493827	28	0	Fungi								1964
ASV2046	1	28	0.0493827	28	0	Fungi	Ascomycota	Sordariomycetes	Hypocreales	Bionectriaceae	Clonostachys	Clonostachys_rosea								ASV2046	1	28	0.0493827	28	0	Fungi								1965
ASV2047	1	28	0.0493827	28	0	Fungi	Ascomycota	Sordariomycetes	Xylariales	Xylariaceae	Xylaria	Xylaria_ASV2047								ASV2047	1	28	0.0493827	28	0	Fungi								1966
ASV2048	1	27	0.047619	27	0	Fungi	Fungi	Fungi	Fungi	Fungi	Fungi	Fungi_ASV2048								ASV2048	1	27	0.047619	27	0	Fungi	ASV2048	ASV2048	ASV2048					1967
ASV2049	2	27	0.047619	13.5	0	Fungi	Ascomycota	Dothideomycetes	Dothideales	Dothioraceae	Pringsheimia	Pringsheimia_euphorbiae								ASV2049	2	27	0.047619	13.5	0	Fungi								1968
ASV2050	3	27	0.047619	7	0	Fungi	Ascomycota	Eurotiomycetes	Eurotiales	Aspergillaceae	Penicillium	Penicillium_singorense								ASV2050	3	27	0.047619	7	0	Fungi								1969
ASV2051	12	27	0.047619	2	0	Fungi	Fungi	Fungi	Fungi	Fungi	Fungi	Fungi_ASV2051								ASV2051	12	27	0.047619	2	0	Fungi	ASV2051	ASV2051	ASV2051					1970
ASV2052	4	27	0.047619	5	0	Fungi	Fungi	Fungi	Fungi	Fungi	Fungi	Fungi_ASV2052								ASV2052	4	27	0.047619	5	0	Fungi	ASV2052	ASV2052	ASV2052					1971
ASV2053	2	27	0.047619	13.5	0	Fungi	Ascomycota	Dothideomycetes	Pleosporales	Cucurbitariaceae	Pyrenochaeta	Pyrenochaeta_keratinophila								ASV2053	2	27	0.047619	13.5	0	Fungi								1972
ASV2054	6	27	0.047619	3	0	Fungi	Ascomycota	Sordariomycetes	Sordariales	Lasiosphaeriaceae	Lasiosphaeriaceae	Lasiosphaeriaceae_ASV2054								ASV2054	6	27	0.047619	3	0	Fungi								1973
ASV2055	8	27	0.047619	1	0	Fungi	Ascomycota	Dothideomycetes	Pleosporales	Pleosporaceae	Alternaria	Alternaria_infectoria								ASV2055	8	27	0.047619	1	0	Fungi								1974
ASV2056	1	27	0.047619	27	0	Fungi	Ascomycota	Ascomycota	Ascomycota	Ascomycota	Ascomycota	Ascomycota_ASV2056								ASV2056	1	27	0.047619	27	0	Fungi			ASV2056					1975
ASV2057	2	27	0.047619	13.5	0	Fungi	Ascomycota	Dothideomycetes	Pleosporales	Lentitheciaceae	Keissleriella	Keissleriella_ASV2057								ASV2057	2	27	0.047619	13.5	0	Fungi								1976
ASV2058	1	27	0.047619	27	0	Fungi	Ascomycota	Lecanoromycetes	Teloschistales	Teloschistaceae	Haloplaca	Haloplaca_suaedae								ASV2058	1	27	0.047619	27	0	Fungi								1977
ASV2059	2	27	0.047619	13.5	0	Fungi	Basidiomycota	Agaricomycetes	Boletales	Pisolithaceae	Pisolithus	Pisolithus_albus								ASV2059	2	27	0.047619	13.5	0	Fungi								1978
ASV2060	1	27	0.047619	27	0	Fungi	Basidiomycota	Agaricomycetes	Cantharellales	Ceratobasidiaceae	Rhizoctonia	Rhizoctonia_ASV2060								ASV2060	1	27	0.047619	27	0	Fungi								1979
ASV2061	2	27	0.047619	13.5	0	Fungi	Fungi	Fungi	Fungi	Fungi	Fungi	Fungi_ASV2061								ASV2061	2	27	0.047619	13.5	0	Fungi		ASV2061	ASV2061					1980
ASV2062	2	27	0.047619	13.5	0	Fungi	Ascomycota	Dothideomycetes	Capnodiales	Capnodiales	Capnodiales	Capnodiales_ASV2062								ASV2062	2	27	0.047619	13.5	0	Fungi								1981
ASV2063	1	27	0.047619	27	0	Fungi	Ascomycota	Saccharomycetes	Saccharomycetales	Saccharomycetaceae	Torulaspora	Torulaspora_delbrueckii								ASV2063	1	27	0.047619	27	0	Fungi								1982
ASV2064	1	27	0.047619	27	0	Fungi	Basidiomycota	Agaricomycetes	Polyporales	Fomitopsidaceae	Antrodia	Antrodia_xantha								ASV2064	1	27	0.047619	27	0	Fungi								1983
ASV2065	2	26	0.0458554	13	0	Fungi	Ascomycota	Leotiomycetes	Erysiphales	Erysiphaceae	Neoerysiphe	Neoerysiphe_nevoi								ASV2065	2	26	0.0458554	13	0	Fungi								1984
ASV2066	7	26	0.0458554	3	0	Fungi	Ascomycota	Ascomycota	Ascomycota	Ascomycota	Ascomycota	Ascomycota_ASV2066								ASV2066	7	26	0.0458554	3	0	Fungi			ASV2066					1985
ASV2067	2	26	0.0458554	13	0	Fungi	Ascomycota	Arthoniomycetes	Lichenostigmatales	Phaeococcomycetaceae	Phaeococcomyces	Phaeococcomyces_eucalypti								ASV2067	2	26	0.0458554	13	0	Fungi								1986
ASV2069	1	26	0.0458554	26	0	Fungi	Ascomycota	Ascomycota	Ascomycota	Ascomycota	Ascomycota	Ascomycota_ASV2069								ASV2069	1	26	0.0458554	26	0	Fungi			ASV2069					1987
ASV2070	3	26	0.0458554	4	0	Fungi	Ascomycota	Dothideomycetes	Pleosporales	Pleosporaceae	Alternaria	Alternaria_infectoria								ASV2070	3	26	0.0458554	4	0	Fungi								1988
ASV2071	1	26	0.0458554	26	0	Fungi	Ascomycota	Leotiomycetes	Thelebolales	Pseudeurotiaceae	Geomyces	Geomyces_auratus								ASV2071	1	26	0.0458554	26	0	Fungi								1989
ASV2072	1	26	0.0458554	26	0	Fungi	Fungi	Fungi	Fungi	Fungi	Fungi	Fungi_ASV2072								ASV2072	1	26	0.0458554	26	0	Fungi		ASV2072	ASV2072					1990
ASV2073	1	26	0.0458554	26	0	Fungi	Fungi	Fungi	Fungi	Fungi	Fungi	Fungi_ASV2073								ASV2073	1	26	0.0458554	26	0	Fungi		ASV2073	ASV2073					1991
ASV2074	1	26	0.0458554	26	0	Fungi	Ascomycota	Dothideomycetes	Pleosporales	Pleosporaceae	Alternaria	Alternaria_infectoria								ASV2074	1	26	0.0458554	26	0	Fungi								1992
ASV2075	1	26	0.0458554	26	0	Fungi	Basidiomycota	Agaricomycetes	Polyporales	Meruliaceae	Phanerochaete	Phanerochaete_velutina								ASV2075	1	26	0.0458554	26	0	Fungi								1993
ASV2076	1	26	0.0458554	26	0	Fungi	Fungi	Fungi	Fungi	Fungi	Fungi	Fungi_ASV2076								ASV2076	1	26	0.0458554	26	0	Fungi		ASV2076	ASV2076					1994
ASV2077	1	26	0.0458554	26	0	Fungi	Ascomycota	Dothideomycetes	Capnodiales	Capnodiales	Capnodiales	Capnodiales_ASV2077								ASV2077	1	26	0.0458554	26	0	Fungi								1995
ASV2078	1	26	0.0458554	26	0	Fungi	Basidiomycota	Agaricomycetes	Agaricales	Agaricales	Agaricales	Agaricales_ASV2078								ASV2078	1	26	0.0458554	26	0	Fungi								1996
ASV2079	1	26	0.0458554	26	0	Fungi	Ascomycota	Dothideomycetes	Capnodiales	Cladosporiaceae	Toxicocladosporium	Toxicocladosporium_ASV2079								ASV2079	1	26	0.0458554	26	0	Fungi								1997
ASV2080	1	25	0.0440917	25	0	Fungi	Fungi	Fungi	Fungi	Fungi	Fungi	Fungi_ASV2080								ASV2080	1	25	0.0440917	25	0	Fungi	ASV2080	ASV2080	ASV2080					1998
[truncated: 452 more rows]
