# Supplementary material for: Stem Endophytic Mycobiota in Wild and Domesticated Wheat: Structural Differences and Hidden Resources for Wheat Improvement
Source: J Fungi (Basel). 2020 Sep 18;6(3):180. doi: 10.3390/jof6030180 (PMC7557378; doi:10.3390/jof6030180)
Supplement: Supplementary file 1 [file jof-06-00180-s001.zip › Table S2.xlsx]

## Sheet: Table S2
Table S2. List of ASVs, prevalence and abundance and their taxonomic assignment following agglomeration
ASV_ID	Prevalence	TotalAbundance	MeanAbundance	MedianAbundance	MedianAbundance.1	Kingdom	Phylum	Class	Order	Family	Genus	Species
ASV1	516	1301765	2456.16	492	431.5	Fungi	Ascomycota	Dothideomycetes	Pleosporales	Pleosporaceae	Alternaria	Alternaria_infectoria
ASV2	468	539818	1018.52	105.5	40	Fungi	Basidiomycota	Tremellomycetes	Filobasidiales	Filobasidiaceae	Filobasidium	Filobasidium_chernovii
ASV3	482	463342	874.23	71.5	49.5	Fungi	Ascomycota	Dothideomycetes	Pleosporales	Pleosporaceae	Alternaria	Alternaria_alternata
ASV4	450	448669	846.545	61	9	Fungi	Basidiomycota	Tremellomycetes	Filobasidiales	Filobasidiaceae	Filobasidium	Filobasidium_oeirense
ASV5	411	406665	767.292	4	2	Fungi	Ascomycota	Sordariomycetes	Hypocreales	Hypocreales_fam_Incertae_sedis	Acremonium	Acremonium_ASV5
ASV6	424	320647	604.994	60	6	Fungi	Ascomycota	Dothideomycetes	Pleosporales	Pleosporaceae	Stemphylium	Stemphylium_ASV6
ASV7	416	313468	591.449	72.5	14.5	Fungi	Basidiomycota	Microbotryomycetes	Sporidiobolales	Sporidiobolaceae	Sporobolomyces	Sporobolomyces_roseus
ASV8	456	202082	381.287	4	3	Fungi	Ascomycota	Dothideomycetes	Pleosporales	Phaeosphaeriaceae	Phaeosphaeriaceae_ASV8	Phaeosphaeriaceae_ASV8
ASV9	508	255542	482.155	158.5	145	Fungi	Ascomycota	Dothideomycetes	Capnodiales	Cladosporiaceae	Cladosporium	Cladosporium_delicatulum
ASV10	453	196466	370.691	52	31	Fungi	Ascomycota	Dothideomycetes	Capnodiales	Mycosphaerellaceae	Mycosphaerella	Mycosphaerella_tassiana
ASV12	365	174629	329.489	2	1	Fungi	Ascomycota	Sordariomycetes	Xylariales	Hyponectriaceae	Monographella	Monographella_nivalis
ASV13	338	113439	214.036	16	1	Fungi	Basidiomycota	Tremellomycetes	Filobasidiales	Filobasidiaceae	Filobasidium	Filobasidium_ASV13
ASV14	195	114236	215.54	1	0	Fungi	Ascomycota	Dothideomycetes	Capnodiales	Mycosphaerellaceae	Zymoseptoria	Zymoseptoria_brevis
ASV15	305	145244	274.045	86	1	Fungi	Basidiomycota	Tremellomycetes	Tremellales	Bulleribasidiaceae	Vishniacozyma	Vishniacozyma_carnescens
ASV16	265	95575	180.33	4	0.5	Fungi	Basidiomycota	Tremellomycetes	Filobasidiales	Filobasidiaceae	Filobasidium	Filobasidium_ASV16
ASV17	226	92540	174.604	20.5	0	Fungi	Ascomycota	Dothideomycetes	Dothideales	Aureobasidiaceae	Aureobasidium	Aureobasidium_pullulans
ASV18	424	75215	141.915	58	40.5	Fungi	Ascomycota	Dothideomycetes	Capnodiales	Capnodiales_ASV18	Capnodiales_ASV18	Capnodiales_ASV18
ASV21	363	74939	141.394	33	4	Fungi	Ascomycota	Dothideomycetes	Capnodiales	Cladosporiaceae	Cladosporium	Cladosporium_ramotenellum
ASV22	509	262590	495.453	197	168	Fungi	Ascomycota	Saccharomycetes	Saccharomycetales	Saccharomycetales_Incertae_sedis	Candida	Candida_sake
ASV24	176	50362	95.0226	1	0	Fungi	Ascomycota	Dothideomycetes	Pleosporales	Pleosporaceae	Pyrenophora	Pyrenophora_teres
ASV25	184	53187	100.353	2	0	Fungi	Basidiomycota	Microbotryomycetes	Sporidiobolales	Sporidiobolaceae	Rhodotorula	Rhodotorula_graminis
ASV26	213	80823	152.496	1	0	Fungi	Ascomycota	Dothideomycetes	Pleosporales	Phaeosphaeriaceae	Septoriella	Septoriella_hirta
ASV28	226	70379	132.791	63	0	Fungi	Basidiomycota	Tremellomycetes	Tremellales	Bulleribasidiaceae	Vishniacozyma	Vishniacozyma_victoriae
ASV29	210	46152	87.0792	35.5	0	Fungi	Ascomycota	Saccharomycetes	Saccharomycetales	Debaryomycetaceae	Debaryomyces	Debaryomyces_hansenii
ASV30	419	45708	86.2415	40	25.5	Fungi	Ascomycota	Dothideomycetes	Capnodiales	Cladosporiaceae	Cladosporium	Cladosporium_sphaerospermum
ASV33	82	38074	71.8377	1	0	Fungi	Basidiomycota	Microbotryomycetes	Microbotryomycetes_ASV33	Microbotryomycetes_ASV33	Microbotryomycetes_ASV33	Microbotryomycetes_ASV33
ASV35	276	36280	68.4528	26.5	1	Fungi	Ascomycota	Dothideomycetes	Capnodiales	Capnodiales_ASV35	Capnodiales_ASV35	Capnodiales_ASV35
ASV36	146	40189	75.8283	1	0	Fungi	Ascomycota	Dothideomycetes	Pleosporales	Pleosporaceae	Paradendryphiella	Paradendryphiella_arenariae
ASV40	101	33380	62.9811	1	0	Fungi	Ascomycota	Sordariomycetes	Hypocreales	Nectriaceae	Fusarium	Fusarium_ASV40
ASV41	144	32302	60.9472	88.5	0	Fungi	Ascomycota	Ascomycota_ASV41	Ascomycota_ASV41	Ascomycota_ASV41	Ascomycota_ASV41	Ascomycota_ASV41
ASV42	67	31943	60.2698	1	0	Fungi	Ascomycota	Dothideomycetes	Pleosporales	Pleosporaceae	Pyrenophora	Pyrenophora_tritici-repentis
ASV43	288	64411	121.53	8	1	Fungi	Ascomycota	Dothideomycetes	Pleosporales	Pleosporaceae	Stemphylium	Stemphylium_vesicarium
ASV44	40	30860	58.2264	1	0	Fungi	Ascomycota	Dothideomycetes	Pleosporales	Pleosporaceae	Alternaria	Alternaria_ASV44
ASV45	19	27925	52.6887	1	0	Fungi	Basidiomycota	Agaricomycetes	Agaricomycetes_ASV45	Agaricomycetes_ASV45	Agaricomycetes_ASV45	Agaricomycetes_ASV45
ASV48	291	30623	57.7792	23	2	Fungi	Ascomycota	Sordariomycetes	Hypocreales	Hypocreales_fam_Incertae_sedis	Sarocladium	Sarocladium_implicatum
ASV49	187	58212	109.834	31	0	Fungi	Basidiomycota	Tremellomycetes	Cystofilobasidiales	Cystofilobasidiaceae	Cystofilobasidium	Cystofilobasidium_macerans
ASV50	102	26949	50.8472	1	0	Fungi	Ascomycota	Sordariomycetes	Hypocreales	Nectriaceae	Fusarium	Fusarium_denticulatum
ASV51	160	26497	49.9943	2	0	Fungi	Ascomycota	Eurotiomycetes	Eurotiales	Aspergillaceae	Aspergillus	Aspergillus_ASV51
ASV54	161	25528	48.166	16	0	Fungi	Ascomycota	Leotiomycetes	Helotiales	Sclerotiniaceae	Sclerotiniaceae_ASV54	Sclerotiniaceae_ASV54
ASV55	165	42686	80.5396	2	0	Fungi	Basidiomycota	Tremellomycetes	Holtermanniales	Holtermanniales_fam_Incertae_sedis	Holtermanniella	Holtermanniella_takashimae
ASV57	123	22964	43.3283	19	0	Fungi	Ascomycota	Eurotiomycetes	Eurotiales	Aspergillaceae	Aspergillus	Aspergillus_ASV57
ASV59	60	22603	42.6472	17.5	0	Fungi	Ascomycota	Dothideomycetes	Pleosporales	Pleosporales_fam_Incertae_sedis	Chalastospora	Chalastospora_gossypii
ASV60	154	22970	43.3396	21	0	Fungi	Basidiomycota	Cystobasidiomycetes	Cystobasidiales	Cystobasidiaceae	Cystobasidium	Cystobasidium_lysinophilum
ASV61	152	21373	40.3264	2.5	0	Fungi	Ascomycota	Dothideomycetes	Pleosporales	Phaeosphaeriaceae	Phaeosphaeria	Phaeosphaeria_caricicola
ASV63	71	20683	39.0245	1	0	Fungi	Ascomycota	Sordariomycetes	Xylariales	Xylariales_ASV63	Xylariales_ASV63	Xylariales_ASV63
ASV66	189	27277	51.466	64	0	Fungi	Basidiomycota	Tremellomycetes	Tremellales	Bulleribasidiaceae	Vishniacozyma	Vishniacozyma_heimaeyensis
ASV68	51	20188	38.0906	1	0	Fungi	Ascomycota	Dothideomycetes	Pleosporales	Pleosporaceae	Bipolaris	Bipolaris_eleusines
ASV69	39	18534	34.9698	1	0	Fungi	Ascomycota	Dothideomycetes	Pleosporales	Pleosporaceae	Pyrenophora	Pyrenophora_lolii
ASV70	45	17776	33.5396	7	0	Fungi	Basidiomycota	Tremellomycetes	Filobasidiales	Filobasidiaceae	Filobasidium	Filobasidium_ASV70
ASV71	137	17481	32.983	8	0	Fungi	Ascomycota	Dothideomycetes	Pleosporales	Pleosporales_ASV71	Pleosporales_ASV71	Pleosporales_ASV71
ASV72	70	18319	34.5642	1	0	Fungi	Ascomycota	Sordariomycetes	Xylariales	Bartaliniaceae	Bartalinia	Bartalinia_robillardoides
ASV73	124	19100	36.0377	14.5	0	Fungi	Basidiomycota	Tremellomycetes	Tremellales	Tremellaceae	Cryptococcus	Cryptococcus_frias
ASV74	60	16766	31.634	1	0	Fungi	Basidiomycota	Tremellomycetes	Tremellales	Tremellaceae	Cryptococcus	Cryptococcus_aureus
ASV75	35	15909	30.017	1	0	Fungi	Basidiomycota	Agaricomycetes	Agaricomycetes_ASV75	Agaricomycetes_ASV75	Agaricomycetes_ASV75	Agaricomycetes_ASV75
ASV76	259	15570	29.3774	28	0	Fungi	Ascomycota	Dothideomycetes	Pleosporales	Phaeosphaeriaceae	Phaeosphaeriaceae_ASV76	Phaeosphaeriaceae_ASV76
ASV80	70	14635	27.6132	2	0	Fungi	Ascomycota	Dothideomycetes	Pleosporales	Pleosporaceae	Alternaria	Alternaria_rosae
ASV81	193	13746	25.9358	4	0	Fungi	Ascomycota	Dothideomycetes	Pleosporales	Pleosporaceae	Alternaria	Alternaria_ASV81
ASV82	277	13652	25.7585	9	1	Fungi	Ascomycota	Dothideomycetes	Pleosporales	Pleosporaceae	Alternaria	Alternaria_ASV82
ASV84	36	12381	23.3604	1	0	Fungi	Ascomycota	Dothideomycetes	Capnodiales	Mycosphaerellaceae	Septoria	Septoria_glycinicola
ASV85	46	12342	23.2868	1	0	Fungi_ASV85	Fungi_ASV85	Fungi_ASV85	Fungi_ASV85	Fungi_ASV85	Fungi_ASV85	Fungi_ASV85
ASV86	173	23285	43.934	37	0	Fungi	Ascomycota	Eurotiomycetes	Eurotiales	Aspergillaceae	Aspergillus	Aspergillus_sydowii
ASV87	140	22999	43.3943	26.5	0	Fungi	Basidiomycota	Cystobasidiomycetes	Cystobasidiales	Cystobasidiaceae	Cystobasidium	Cystobasidium_slooffiae
ASV88	21	12119	22.866	55	0	Fungi	Ascomycota	Dothideomycetes	Dothideales	Dothideales_fam_Incertae_sedis	Selenophoma	Selenophoma_mahoniae
ASV91	245	11432	21.5698	15	0	Fungi	Ascomycota	Dothideomycetes	Pleosporales	Pleosporaceae	Stemphylium	Stemphylium_ASV91
ASV93	29	10634	20.0642	35	0	Fungi	Ascomycota	Ascomycota_ASV93	Ascomycota_ASV93	Ascomycota_ASV93	Ascomycota_ASV93	Ascomycota_ASV93
ASV94	46	11138	21.0151	1	0	Fungi	Ascomycota	Saccharomycetes	Saccharomycetales	Saccharomycetales_fam_Incertae_sedis	Candida	Candida_tropicalis
ASV96	81	10330	19.4906	16	0	Fungi	Basidiomycota	Tremellomycetes	Tremellales	Bulleribasidiaceae	Dioszegia	Dioszegia_hungarica
ASV98	54	10107	19.0698	2	0	Fungi	Basidiomycota	Tremellomycetes	Filobasidiales	Filobasidiaceae	Filobasidium	Filobasidium_floriforme
ASV100	87	9963	18.7981	31	0	Fungi	Basidiomycota	Cystobasidiomycetes	Cystobasidiomycetes_ord_Incertae_sedis	Symmetrosporaceae	Symmetrospora	Symmetrospora_coprosmae
ASV104	81	12902	24.3434	1	0	Fungi	Ascomycota	Leotiomycetes	Helotiales	Helotiaceae	Articulospora	Articulospora_proliferata
ASV105	87	13730	25.9057	51	0	Fungi	Basidiomycota	Tremellomycetes	Tremellales	Bulleribasidiaceae	Vishniacozyma	Vishniacozyma_dimennae
ASV106	239	16993	32.0623	23	0	Fungi	Ascomycota	Dothideomycetes	Capnodiales	Cladosporiaceae	Cladosporium	Cladosporium_halotolerans
ASV107	105	9310	17.566	13	0	Fungi	Ascomycota	Dothideomycetes	Pleosporales	Pleosporaceae	Pyrenophora	Pyrenophora_avenae
ASV108	44	9299	17.5453	1	0	Fungi	Basidiomycota	Tremellomycetes	Trichosporonales	Trichosporonaceae	Cutaneotrichosporon	Cutaneotrichosporon_moniliiforme
ASV109	8	8936	16.8604	1	0	Fungi	Basidiomycota	Agaricomycetes	Agaricomycetes_ASV109	Agaricomycetes_ASV109	Agaricomycetes_ASV109	Agaricomycetes_ASV109
ASV110	102	8875	16.7453	2	0	Fungi	Basidiomycota	Wallemiomycetes	Wallemiales	Wallemiaceae	Wallemia	Wallemia_ASV110
ASV113	81	8725	16.4623	9	0	Fungi	Ascomycota	Dothideomycetes	Pleosporales	Phaeosphaeriaceae	Chaetosphaeronema	Chaetosphaeronema_ASV113
ASV114	97	14111	26.6245	6	0	Fungi	Basidiomycota	Cystobasidiomycetes	Cystobasidiales	Cystobasidiaceae	Cystobasidium	Cystobasidium_pinicola
ASV115	45	9048	17.0717	9	0	Fungi	Ascomycota	Dothideomycetes	Capnodiales	Cladosporiaceae	Toxicocladosporium	Toxicocladosporium_irritans
ASV116	90	8120	15.3208	1	0	Fungi	Ascomycota	Dothideomycetes	Capnodiales	Capnodiales_ASV116	Capnodiales_ASV116	Capnodiales_ASV116
ASV118	35	7898	14.9019	1	0	Fungi	Fungi_ASV118	Fungi_ASV118	Fungi_ASV118	Fungi_ASV118	Fungi_ASV118	Fungi_ASV118
ASV123	47	7522	14.1925	1	0	Fungi	Ascomycota	Sordariomycetes	Xylariales	Microdochiaceae	Microdochium	Microdochium_ASV123
ASV128	40	7126	13.4453	6	0	Fungi	Ascomycota	Sordariomycetes	Hypocreales	Nectriaceae	Gibberella	Gibberella_intricans
ASV134	48	6500	12.2642	1	0	Fungi	Basidiomycota	Tremellomycetes	Filobasidiales	Filobasidiaceae	Filobasidium	Filobasidium_ASV134
ASV137	99	8744	16.4981	28	0	Fungi	Ascomycota	Eurotiomycetes	Eurotiales	Aspergillaceae	Penicillium	Penicillium_astrolabium
ASV138	42	6096	11.5019	3.5	0	Fungi	Ascomycota	Dothideomycetes	Pleosporales	Phaeosphaeriaceae	Phaeosphaeriaceae_ASV138	Phaeosphaeriaceae_ASV138
ASV139	42	6020	11.3585	31.5	0	Fungi	Basidiomycota	Cystobasidiomycetes	Cystobasidiomycetes_ord_Incertae_sedis	Symmetrosporaceae	Symmetrospora	Symmetrospora_ASV139
ASV140	29	5895	11.1226	1	0	Fungi	Ascomycota	Dothideomycetes	Pleosporales	Pleosporaceae	Comoclathris	Comoclathris_spartii
ASV141	29	5774	10.8943	2	0	Fungi	Ascomycota	Dothideomycetes	Pleosporales	Didymellaceae	Didymellaceae_ASV141	Didymellaceae_ASV141
ASV143	31	5510	10.3962	1	0	Fungi	Ascomycota	Dothideomycetes	Pleosporales	Sporormiaceae	Sporormiaceae_ASV143	Sporormiaceae_ASV143
ASV144	129	5455	10.2925	2	0	Fungi	Ascomycota	Dothideomycetes	Pleosporales	Pleosporaceae	Alternaria	Alternaria_ASV144
ASV146	97	18008	33.9774	9	0	Fungi	Ascomycota	Dothideomycetes	Pleosporales	Pleosporaceae	Alternaria	Alternaria_eureka
ASV147	14	5530	10.434	1	0	Fungi	Basidiomycota	Agaricomycetes	Agaricales	Schizophyllaceae	Schizophyllum	Schizophyllum_commune
ASV148	69	7368	13.9019	3	0	Fungi	Ascomycota	Eurotiomycetes	Eurotiales	Aspergillaceae	Aspergillus	Aspergillus_ruber
ASV149	70	5234	9.87547	20	0	Fungi	Ascomycota	Eurotiomycetes	Eurotiales	Aspergillaceae	Aspergillus	Aspergillus_ASV149
ASV151	56	12644	23.8566	18.5	0	Fungi	Basidiomycota	Tremellomycetes	Filobasidiales	Filobasidiaceae	Naganishia	Naganishia_albida
ASV152	107	9047	17.0698	20	0	Fungi	Ascomycota	Leotiomycetes	Helotiales	Dermateaceae	Trimmatostroma	Trimmatostroma_salinum
ASV153	107	10100	19.0566	12	0	Fungi	Basidiomycota	Wallemiomycetes	Wallemiales	Wallemiaceae	Wallemia	Wallemia_hederae
ASV154	22	5163	9.74151	1	0	Fungi	Basidiomycota	Agaricomycetes	Agaricomycetes_ASV154	Agaricomycetes_ASV154	Agaricomycetes_ASV154	Agaricomycetes_ASV154
ASV155	15	5137	9.69245	1	0	Fungi	Ascomycota	Sordariomycetes	Hypocreales	Nectriaceae	Fusicolla	Fusicolla_ASV155
ASV156	29	4956	9.35094	22	0	Fungi	Basidiomycota	Agaricomycetes	Agaricomycetes_ASV156	Agaricomycetes_ASV156	Agaricomycetes_ASV156	Agaricomycetes_ASV156
ASV161	116	8496	16.0302	13	0	Fungi	Ascomycota	Leotiomycetes	Erysiphales	Erysiphaceae	Blumeria	Blumeria_graminis
ASV162	15	4655	8.78302	32	0	Fungi	Ascomycota	Dothideomycetes	Pleosporales	Phaeosphaeriaceae	Phaeosphaeriaceae_ASV162	Phaeosphaeriaceae_ASV162
ASV164	42	4641	8.7566	16	0	Fungi	Basidiomycota	Microbotryomycetes	Sporidiobolales	Sporidiobolaceae	Sporobolomyces	Sporobolomyces_symmetricus
ASV165	13	4641	8.7566	1	0	Fungi	Ascomycota	Taphrinomycetes	Taphrinales	Taphrinaceae	Taphrina	Taphrina_ASV165
ASV167	41	5529	10.4321	18	0	Fungi	Basidiomycota	Tremellomycetes	Filobasidiales	Filobasidiaceae	Naganishia	Naganishia_diffluens
ASV168	57	4581	8.6434	8	0	Fungi	Ascomycota	Dothideomycetes	Pleosporales	Pleosporales_ASV168	Pleosporales_ASV168	Pleosporales_ASV168
ASV169	20	4752	8.96604	1	0	Fungi	Ascomycota	Saccharomycetes	Saccharomycetales	Saccharomycetales_fam_Incertae_sedis	Candida	Candida_railenensis
ASV170	72	6159	11.6208	14	0	Fungi	Ascomycota	Dothideomycetes	Capnodiales	Capnodiales_fam_Incertae_sedis	Phaeotheca	Phaeotheca_triangularis
ASV171	30	4471	8.43585	1	0	Fungi	Ascomycota	Dothideomycetes	Dothideomycetes_ASV171	Dothideomycetes_ASV171	Dothideomycetes_ASV171	Dothideomycetes_ASV171
ASV173	70	7290	13.7547	22.5	0	Fungi	Ascomycota	Eurotiomycetes	Eurotiales	Aspergillaceae	Aspergillus	Aspergillus_proliferans
ASV174	113	8105	15.2925	16	0	Fungi	Ascomycota	Dothideomycetes	Capnodiales	Cladosporiaceae	Verrucocladosporium	Verrucocladosporium_dirinae
ASV176	15	4397	8.29623	35	0	Fungi	Basidiomycota	Microbotryomycetes	Sporidiobolales	Sporidiobolaceae	Rhodosporidiobolus	Rhodosporidiobolus_colostri
ASV178	170	4170	7.86792	7	0	Fungi	Basidiomycota	Tremellomycetes	Filobasidiales	Filobasidiaceae	Filobasidium	Filobasidium_ASV178
ASV179	25	4161	7.85094	28	0	Fungi	Ascomycota	Dothideomycetes	Pleosporales	Pleosporaceae	Alternaria	Alternaria_breviramosa
ASV181	28	4858	9.16604	2	0	Fungi	Basidiomycota	Agaricomycetes	Agaricales	Tricholomataceae	Fayodia	Fayodia_gracilipes
ASV182	39	4268	8.05283	27	0	Fungi	Ascomycota	Dothideomycetes	Pleosporales	Didymellaceae	Epicoccum	Epicoccum_nigrum
ASV183	49	4066	7.6717	12	0	Fungi	Ascomycota	Leotiomycetes	Helotiales	Helotiaceae	Crocicreas	Crocicreas_ASV183
ASV184	84	3932	7.41887	5	0	Fungi	Ascomycota	Sordariomycetes	Hypocreales	Hypocreales_fam_Incertae_sedis	Acremonium	Acremonium_ASV184
ASV185	118	3801	7.1717	11	0	Fungi	Basidiomycota	Tremellomycetes	Filobasidiales	Filobasidiaceae	Filobasidium	Filobasidium_ASV185
ASV186	57	5314	10.0264	23	0	Fungi	Ascomycota	Sordariomycetes	Trichosphaeriales	Trichosphaeriaceae	Nigrospora	Nigrospora_oryzae
ASV187	26	3710	7	1	0	Fungi	Ascomycota	Dothideomycetes	Pleosporales	Pleosporales_ASV187	Pleosporales_ASV187	Pleosporales_ASV187
ASV188	77	7239	13.6585	9	0	Fungi	Ascomycota	Eurotiomycetes	Eurotiales	Aspergillaceae	Aspergillus	Aspergillus_penicillioides
ASV191	33	10426	19.6717	1	0	Fungi	Ascomycota	Saccharomycetes	Saccharomycetales	Pichiaceae	Pichia	Pichia_kluyveri
ASV194	25	3555	6.70755	3	0	Fungi	Fungi_ASV194	Fungi_ASV194	Fungi_ASV194	Fungi_ASV194	Fungi_ASV194	Fungi_ASV194
ASV195	9	4567	8.61698	1	0	Fungi	Ascomycota	Saccharomycetes	Saccharomycetales	Saccharomycetales_fam_Incertae_sedis	Diutina	Diutina_catenulata
ASV196	75	3337	6.29623	24	0	Fungi	Ascomycota	Dothideomycetes	Capnodiales	Neodevriesiaceae	Neodevriesia	Neodevriesia_ASV196
ASV197	15	3341	6.30377	1	0	Fungi	Ascomycota	Ascomycota_ASV197	Ascomycota_ASV197	Ascomycota_ASV197	Ascomycota_ASV197	Ascomycota_ASV197
ASV198	12	3300	6.22642	1	0	Fungi	Mortierellomycota	Mortierellomycetes	Mortierellales	Mortierellaceae	Mortierella	Mortierella_ASV198
ASV199	301	3246	6.12453	4	1	Fungi	Ascomycota	Dothideomycetes	Capnodiales	Capnodiales_ASV199	Capnodiales_ASV199	Capnodiales_ASV199
ASV200	18	5167	9.74906	31	0	Fungi	Basidiomycota	Tremellomycetes	Cystofilobasidiales	Mrakiaceae	Udeniomyces	Udeniomyces_megalosporus
ASV201	47	3455	6.51887	16	0	Fungi	Basidiomycota	Tremellomycetes	Tremellales	Bulleribasidiaceae	Dioszegia	Dioszegia_buhagiarii
ASV202	54	3936	7.42642	19.5	0	Fungi	Ascomycota	Dothideomycetes	Capnodiales	Mycosphaerellaceae	Ramularia	Ramularia_eucalypti
ASV203	38	5903	11.1377	49.5	0	Fungi	Basidiomycota	Cystobasidiomycetes	Erythrobasidiales	Erythrobasidiaceae	Erythrobasidium	Erythrobasidium_hasegawianum
ASV204	12	3202	6.04151	1	0	Fungi	Basidiomycota	Microbotryomycetes	Sporidiobolales	Sporidiobolales_Incertae sedis	Rhodotorula	Rhodotorula_slooffiae
ASV205	20	3174	5.98868	2	0	Fungi	Ascomycota	Dothideomycetes	Dothideomycetes_ASV205	Dothideomycetes_ASV205	Dothideomycetes_ASV205	Dothideomycetes_ASV205
ASV206	55	3708	6.99623	3	0	Fungi	Ascomycota	Taphrinomycetes	Taphrinales	Protomycetaceae	Protomyces	Protomyces_inouyei
ASV211	15	3062	5.77736	1	0	Fungi	Fungi_ASV211	Fungi_ASV211	Fungi_ASV211	Fungi_ASV211	Fungi_ASV211	Fungi_ASV211
ASV213	25	3568	6.73208	9	0	Fungi	Basidiomycota	Microbotryomycetes	Sporidiobolales	Sporidiobolaceae	Sporobolomyces	Sporobolomyces_salicinus
ASV215	90	5137	9.69245	18	0	Fungi	Ascomycota	Dothideomycetes	Pleosporales	Phaeosphaeriaceae	Phaeosphaeria	Phaeosphaeria_juncicola
ASV217	7	2972	5.60755	1	0	Fungi	Ascomycota	Sordariomycetes	Sordariales	Sordariales_ASV217	Sordariales_ASV217	Sordariales_ASV217
ASV218	41	2952	5.56981	8	0	Fungi	Ascomycota	Dothideomycetes	Pleosporales	Didymellaceae	Didymella	Didymella_ASV218
ASV219	39	2956	5.57736	29	0	Fungi	Ascomycota	Dothideomycetes	Pleosporales	Pleosporaceae	Alternaria	Alternaria_ASV219
ASV220	13	2899	5.46981	1	0	Fungi	Ascomycota	Pezizomycetes	Pezizales	Pezizales_ASV220	Pezizales_ASV220	Pezizales_ASV220
ASV226	38	2788	5.26038	1	0	Fungi	Ascomycota	Dothideomycetes	Pleosporales	Cucurbitariaceae	Pyrenochaeta	Pyrenochaeta_ASV226
ASV229	61	2707	5.10755	2	0	Fungi	Basidiomycota	Tremellomycetes	Filobasidiales	Filobasidiaceae	Filobasidium	Filobasidium_ASV229
ASV230	8	2692	5.07925	3	0	Fungi	Basidiomycota	Basidiomycota_ASV230	Basidiomycota_ASV230	Basidiomycota_ASV230	Basidiomycota_ASV230	Basidiomycota_ASV230
ASV231	18	2658	5.01509	1	0	Fungi	Ascomycota	Ascomycota_ASV231	Ascomycota_ASV231	Ascomycota_ASV231	Ascomycota_ASV231	Ascomycota_ASV231
ASV233	107	5933	11.1943	24	0	Fungi	Ascomycota	Dothideomycetes	Capnodiales	Cladosporiaceae	Cladosporium	Cladosporium_dominicanum
ASV234	25	2620	4.9434	9	0	Fungi	Basidiomycota	Agaricomycetes	Agaricomycetes_ASV234	Agaricomycetes_ASV234	Agaricomycetes_ASV234	Agaricomycetes_ASV234
ASV235	10	2609	4.92264	2.5	0	Fungi	Ascomycota	Dothideomycetes	Pleosporales	Pleosporaceae	Alternaria	Alternaria_chlamydosporigena
ASV236	10	2585	4.87736	54	0	Fungi	Fungi_ASV236	Fungi_ASV236	Fungi_ASV236	Fungi_ASV236	Fungi_ASV236	Fungi_ASV236
ASV241	10	2499	4.71509	1	0	Fungi	Ascomycota	Dothideomycetes	Pleosporales	Pleosporaceae	Pyrenophora	Pyrenophora_ASV241
ASV244	14	2480	4.67925	41.5	0	Fungi	Ascomycota	Dothideomycetes	Pleosporales	Didymellaceae	Stagonosporopsis	Stagonosporopsis_ASV244
ASV246	26	2453	4.6283	29.5	0	Fungi	Basidiomycota	Agaricomycetes	Agaricomycetes_ASV246	Agaricomycetes_ASV246	Agaricomycetes_ASV246	Agaricomycetes_ASV246
ASV248	36	2409	4.54528	56.5	0	Fungi	Ascomycota	Ascomycota_ASV248	Ascomycota_ASV248	Ascomycota_ASV248	Ascomycota_ASV248	Ascomycota_ASV248
ASV249	28	2846	5.36981	8	0	Fungi	Ascomycota	Dothideomycetes	Capnodiales	Neodevriesiaceae	Neodevriesia	Neodevriesia_bulbillosa
ASV251	77	2361	4.45472	19	0	Fungi	Ascomycota	Ascomycota_ASV251	Ascomycota_ASV251	Ascomycota_ASV251	Ascomycota_ASV251	Ascomycota_ASV251
ASV252	37	2362	4.4566	2	0	Fungi	Ascomycota	Dothideomycetes	Pleosporales	Phaeosphaeriaceae	Phaeosphaeriaceae_ASV252	Phaeosphaeriaceae_ASV252
ASV253	9	2347	4.4283	14	0	Fungi	Ascomycota	Sordariomycetes	Hypocreales	Nectriaceae	Gibberella	Gibberella_baccata
ASV256	86	2282	4.30566	12	0	Fungi	Ascomycota	Ascomycota_ASV256	Ascomycota_ASV256	Ascomycota_ASV256	Ascomycota_ASV256	Ascomycota_ASV256
ASV258	20	2269	4.28113	59	0	Fungi	Ascomycota	Saccharomycetes	Saccharomycetales	Saccharomycetales_fam_Incertae_sedis	Diutina	Diutina_mesorugosa
ASV259	19	2269	4.28113	8	0	Fungi	Ascomycota	Dothideomycetes	Pleosporales	Didymellaceae	Didymellaceae_ASV259	Didymellaceae_ASV259
ASV261	9	2239	4.22453	1	0	Fungi	Ascomycota	Dothideomycetes	Pleosporales	Didymellaceae	Epicoccum	Epicoccum_plurivorum
ASV264	11	2158	4.0717	25	0	Fungi	Ascomycota	Dothideomycetes	Pleosporales	Phaeosphaeriaceae	Phaeosphaeriaceae_ASV264	Phaeosphaeriaceae_ASV264
ASV266	22	2540	4.79245	29.5	0	Fungi	Basidiomycota	Microbotryomycetes	Sporidiobolales	Sporidiobolaceae	Rhodotorula	Rhodotorula_mucilaginosa
ASV268	31	2123	4.00566	26	0	Fungi	Ascomycota	Dothideomycetes	Pleosporales	Sporormiaceae	Sporormiaceae_ASV268	Sporormiaceae_ASV268
ASV269	22	2119	3.99811	35	0	Fungi	Ascomycota	Dothideomycetes	Pleosporales	Pleosporaceae	Curvularia	Curvularia_americana
ASV270	8	2099	3.96038	19	0	Fungi_ASV270	Fungi_ASV270	Fungi_ASV270	Fungi_ASV270	Fungi_ASV270	Fungi_ASV270	Fungi_ASV270
ASV272	7	2047	3.86226	101	0	Fungi	Fungi_ASV272	Fungi_ASV272	Fungi_ASV272	Fungi_ASV272	Fungi_ASV272	Fungi_ASV272
ASV274	33	2036	3.84151	16	0	Fungi	Ascomycota	Dothideomycetes	Pleosporales	Pleosporaceae	Alternaria	Alternaria_subcucurbitae
ASV275	53	1953	3.68491	10	0	Fungi	Ascomycota	Eurotiomycetes	Eurotiales	Aspergillaceae	Penicillium	Penicillium_ASV275
ASV276	45	2901	5.47358	7	0	Fungi	Ascomycota	Eurotiomycetes	Eurotiales	Aspergillaceae	Aspergillus	Aspergillus_conicus
ASV279	31	1937	3.65472	2	0	Fungi	Ascomycota	Dothideomycetes	Dothideomycetes_ASV279	Dothideomycetes_ASV279	Dothideomycetes_ASV279	Dothideomycetes_ASV279
ASV280	23	2113	3.98679	34	0	Fungi	Basidiomycota	Cystobasidiomycetes	Cystobasidiomycetes_ord_Incertae_sedis	Symmetrosporaceae	Symmetrospora	Symmetrospora_gracilis
ASV283	37	1925	3.63208	3	0	Fungi	Basidiomycota	Tremellomycetes	Tremellales	Bulleribasidiaceae	Dioszegia	Dioszegia_ASV283
ASV284	11	1923	3.6283	1	0	Fungi	Ascomycota	Dothideomycetes	Pleosporales	Pleosporaceae	Alternaria	Alternaria_ASV284
ASV289	56	1878	3.5434	13.5	0	Fungi	Ascomycota	Sordariomycetes	Hypocreales	Cordycipitaceae	Cordycipitaceae_ASV289	Cordycipitaceae_ASV289
ASV296	161	1802	3.4	5	0	Fungi	Ascomycota	Ascomycota_ASV296	Ascomycota_ASV296	Ascomycota_ASV296	Ascomycota_ASV296	Ascomycota_ASV296
ASV297	15	1994	3.76226	102	0	Fungi	Basidiomycota	Tremellomycetes	Trichosporonales	Trichosporonaceae	Apiotrichum	Apiotrichum_xylopini
ASV298	7	1820	3.43396	24	0	Fungi	Ascomycota	Dothideomycetes	Pleosporales	Pleosporaceae	Curvularia	Curvularia_lunata
ASV305	67	1706	3.21887	12	0	Fungi	Fungi_ASV305	Fungi_ASV305	Fungi_ASV305	Fungi_ASV305	Fungi_ASV305	Fungi_ASV305
ASV306	44	1772	3.3434	12	0	Fungi	Ascomycota	Eurotiomycetes	Eurotiales	Aspergillaceae	Aspergillus	Aspergillus_ASV306
ASV307	12	2367	4.46604	8	0	Fungi	Mortierellomycota	Mortierellomycetes	Mortierellales	Mortierellaceae	Mortierella	Mortierella_alpina
ASV308	45	2407	4.54151	18	0	Fungi	Ascomycota	Leotiomycetes	Thelebolales	Pseudeurotiaceae	Pseudogymnoascus	Pseudogymnoascus_appendiculatus
ASV309	73	5451	10.2849	14	0	Fungi	Ascomycota	Dothideomycetes	Dothideales	Dothioraceae	Pringsheimia	Pringsheimia_euphorbiae
ASV310	13	1733	3.26981	5	0	Fungi	Basidiomycota	Agaricomycetes	Russulales	Wrightoporiaceae	Amylosporus	Amylosporus_ASV310
ASV311	7	1749	3.3	1	0	Fungi	Ascomycota	Eurotiomycetes	Chaetothyriales	Herpotrichiellaceae	Phialophora	Phialophora_cyclaminis
ASV312	11	1731	3.26604	1	0	Fungi	Ascomycota	Sordariomycetes	Xylariales	Microdochiaceae	Microdochiaceae_ASV312	Microdochiaceae_ASV312
ASV313	14	1721	3.24717	4.5	0	Fungi	Basidiomycota	Cystobasidiomycetes	Cystobasidiales	Cystobasidiaceae	Cystobasidiaceae_ASV313	Cystobasidiaceae_ASV313
ASV314	16	3030	5.71698	18	0	Fungi	Basidiomycota	Agaricomycetes	Polyporales	Polyporaceae	Coriolopsis	Coriolopsis_gallica
ASV315	29	2395	4.51887	5	0	Fungi	Ascomycota	Dothideomycetes	Pleosporales	Didymellaceae	Didymella	Didymella_urticicola
ASV318	18	1708	3.22264	1.5	0	Fungi	Basidiomycota	Tremellomycetes	Filobasidiales	Filobasidiaceae	Filobasidium	Filobasidium_ASV318
ASV329	5	1791	3.37925	14	0	Fungi	Basidiomycota	Tritirachiomycetes	Tritirachiales	Tritirachiaceae	Tritirachium	Tritirachium_oryzae
ASV331	11	1615	3.04717	1	0	Fungi	Ascomycota	Leotiomycetes	Erysiphales	Erysiphaceae	Podosphaera	Podosphaera_ASV331
ASV338	14	2468	4.6566	2.5	0	Fungi	Ascomycota	Eurotiomycetes	Eurotiales	Aspergillaceae	Aspergillus	Aspergillus_stellatus
ASV339	18	1568	2.95849	2.5	0	Fungi	Basidiomycota	Wallemiomycetes	Wallemiales	Wallemiaceae	Wallemia	Wallemia_ASV339
ASV340	10	1566	2.95472	3	0	Fungi	Ascomycota	Ascomycota_ASV340	Ascomycota_ASV340	Ascomycota_ASV340	Ascomycota_ASV340	Ascomycota_ASV340
ASV341	27	1056	1.99245	1	0	Fungi	Ascomycota	Pezizomycetes	Pezizales	Pezizaceae	Pezizaceae_ASV341	Pezizaceae_ASV341
ASV343	50	1537	2.9	6	0	Fungi	Ascomycota	Sordariomycetes	Hypocreales	Hypocreales_fam_Incertae_sedis	Acremonium	Acremonium_ASV343
ASV347	40	1499	2.8283	10.5	0	Fungi	Ascomycota	Sordariomycetes	Xylariales	Apiosporaceae	Arthrinium	Arthrinium_marii
ASV354	62	1458	2.75094	2.5	0	Fungi	Ascomycota	Dothideomycetes	Capnodiales	Cladosporiaceae	Cladosporium	Cladosporium_exasperatum
ASV355	24	1681	3.1717	1.5	0	Fungi	Ascomycota	Dothideomycetes	Pleosporales	Phaeosphaeriaceae	Phaeosphaeria	Phaeosphaeria_podocarpi
ASV356	7	1453	2.74151	1	0	Fungi	Basidiomycota	Microbotryomycetes	Sporidiobolales	Sporidiobolaceae	Rhodosporidiobolus	Rhodosporidiobolus_ASV356
ASV360	17	1432	2.70189	2	0	Fungi	Ascomycota	Dothideomycetes	Pleosporales	Pleosporaceae	Pleosporaceae_ASV360	Pleosporaceae_ASV360
ASV361	15	1438	2.71321	1	0	Fungi	Ascomycota	Dothideomycetes	Pleosporales	Coniothyriaceae	Camarosporium	Camarosporium_aureum
ASV363	17	1424	2.68679	2	0	Fungi	Ascomycota	Dothideomycetes	Pleosporales	Didymellaceae	Neoascochyta	Neoascochyta_paspali
ASV367	82	1405	2.65094	12.5	0	Fungi	Ascomycota	Ascomycota_ASV367	Ascomycota_ASV367	Ascomycota_ASV367	Ascomycota_ASV367	Ascomycota_ASV367
ASV369	8	1615	3.04717	6	0	Fungi	Ascomycota	Pezizomycetes	Pezizales	Ascodesmidaceae	Cephaliophora	Cephaliophora_tropica
ASV371	20	1403	2.64717	4	0	Fungi	Basidiomycota	Microbotryomycetes	Leucosporidiales	Leucosporidiaceae	Leucosporidium	Leucosporidium_yakuticum
ASV372	6	1402	2.64528	1	0	Fungi	Fungi_ASV372	Fungi_ASV372	Fungi_ASV372	Fungi_ASV372	Fungi_ASV372	Fungi_ASV372
ASV373	37	1400	2.64151	12	0	Fungi	Fungi_ASV373	Fungi_ASV373	Fungi_ASV373	Fungi_ASV373	Fungi_ASV373	Fungi_ASV373
ASV375	4	1394	2.63019	2	0	Fungi	Basidiomycota	Agaricomycetes	Polyporales	Meripilaceae	Rigidoporus	Rigidoporus_ulmarius
ASV379	5	1381	2.60566	1	0	Fungi	Ascomycota	Sordariomycetes	Hypocreales	Nectriaceae	Fusarium	Fusarium_ASV379
ASV381	12	1372	2.58868	14	0	Fungi	Basidiomycota	Basidiomycota_ASV381	Basidiomycota_ASV381	Basidiomycota_ASV381	Basidiomycota_ASV381	Basidiomycota_ASV381
ASV384	9	1357	2.56038	1	0	Fungi	Ascomycota	Dothideomycetes	Pleosporales	Phaeosphaeriaceae	Phaeosphaeriaceae_ASV384	Phaeosphaeriaceae_ASV384
ASV386	5	1346	2.53962	1	0	Fungi	Fungi_ASV386	Fungi_ASV386	Fungi_ASV386	Fungi_ASV386	Fungi_ASV386	Fungi_ASV386
ASV392	42	1458	2.75094	22.5	0	Fungi	Ascomycota	Eurotiomycetes	Chaetothyriales	Cyphellophoraceae	Cyphellophora	Cyphellophora_reptans
ASV395	15	1312	2.47547	54	0	Fungi	Ascomycota	Dothideomycetes	Pleosporales	Didymellaceae	Didymellaceae_ASV395	Didymellaceae_ASV395
ASV400	17	1437	2.71132	32	0	Fungi	Ascomycota	Sordariomycetes	Hypocreales	Nectriaceae	Fusarium	Fusarium_solani
ASV401	22	1290	2.43396	8.5	0	Fungi	Basidiomycota	Microbotryomycetes	Microbotryomycetes_ASV401	Microbotryomycetes_ASV401	Microbotryomycetes_ASV401	Microbotryomycetes_ASV401
ASV403	47	1261	2.37925	10	0	Fungi	Ascomycota	Eurotiomycetes	Eurotiales	Aspergillaceae	Penicillium	Penicillium_ASV403
ASV404	26	2108	3.97736	40.5	0	Fungi	Mucoromycota	Mucoromycetes	Mucorales	Mucoraceae	Mucor	Mucor_circinelloides
ASV408	19	1259	2.37547	1	0	Fungi	Fungi_ASV408	Fungi_ASV408	Fungi_ASV408	Fungi_ASV408	Fungi_ASV408	Fungi_ASV408
ASV409	8	1256	2.36981	52.5	0	Fungi	Fungi_ASV409	Fungi_ASV409	Fungi_ASV409	Fungi_ASV409	Fungi_ASV409	Fungi_ASV409
ASV410	33	1254	2.36604	4	0	Fungi	Basidiomycota	Wallemiomycetes	Wallemiales	Wallemiaceae	Wallemia	Wallemia_tropicalis
ASV412	18	1803	3.40189	1	0	Fungi	Basidiomycota	Tremellomycetes	Tremellales	Bulleribasidiaceae	Dioszegia	Dioszegia_var._yunnanensis
ASV414	4	1247	2.35283	1	0	Fungi	Ascomycota	Orbiliomycetes	Orbiliales	Orbiliaceae	Orbiliaceae_ASV414	Orbiliaceae_ASV414
ASV417	3	1238	2.33585	1	0	Fungi	Ascomycota	Saccharomycetes	Saccharomycetales	Saccharomycetales_ASV417	Saccharomycetales_ASV417	Saccharomycetales_ASV417
ASV418	10	1210	2.28302	20	0	Fungi	Ascomycota	Dothideomycetes	Capnodiales	Mycosphaerellaceae	Paramycosphaerella	Paramycosphaerella_intermedia
ASV419	4	1206	2.27547	1	0	Fungi	Basidiomycota	Agaricomycetes	Agaricales	Agaricaceae	Battarrea	Battarrea_ASV419
ASV421	12	1202	2.26792	20.5	0	Fungi	Ascomycota	Sordariomycetes	Hypocreales	Nectriaceae	Nectriaceae_ASV421	Nectriaceae_ASV421
ASV423	4	1180	2.22642	1.5	0	Fungi	Basidiomycota	Agaricomycetes	Agaricomycetes_ASV423	Agaricomycetes_ASV423	Agaricomycetes_ASV423	Agaricomycetes_ASV423
ASV424	26	1176	2.21887	3.5	0	Fungi	Ascomycota	Dothideomycetes	Dothideales	Aureobasidiaceae	Aureobasidium	Aureobasidium_ASV424
ASV425	16	1174	2.21509	13.5	0	Fungi	Basidiomycota	Agaricomycetes	Agaricomycetes_ASV425	Agaricomycetes_ASV425	Agaricomycetes_ASV425	Agaricomycetes_ASV425
ASV426	20	1172	2.21132	20	0	Fungi	Ascomycota	Dothideomycetes	Pleosporales	Phaeosphaeriaceae	Phaeosphaeriaceae_ASV426	Phaeosphaeriaceae_ASV426
ASV435	73	1143	2.1566	1	0	Fungi	Ascomycota	Dothideomycetes	Pleosporales	Phaeosphaeriaceae	Phaeosphaeriaceae_ASV435	Phaeosphaeriaceae_ASV435
ASV436	11	1142	2.15472	1	0	Fungi	Fungi_ASV436	Fungi_ASV436	Fungi_ASV436	Fungi_ASV436	Fungi_ASV436	Fungi_ASV436
ASV437	19	1137	2.14528	5	0	Fungi	Basidiomycota	Microbotryomycetes	Sporidiobolales	Sporidiobolaceae	Rhodotorula	Rhodotorula_babjevae
ASV438	8	1137	2.14528	19	0	Fungi	Basidiomycota	Tremellomycetes	Filobasidiales	Filobasidiaceae	Filobasidium	Filobasidium_ASV438
ASV439	25	1599	3.01698	8	0	Fungi	Ascomycota	Eurotiomycetes	Eurotiales	Aspergillaceae	Aspergillus	Aspergillus_intermedius
ASV444	11	1107	2.08868	5	0	Fungi	Fungi_ASV444	Fungi_ASV444	Fungi_ASV444	Fungi_ASV444	Fungi_ASV444	Fungi_ASV444
ASV445	7	1093	2.06226	1	0	Fungi	Ascomycota	Dothideomycetes	Pleosporales	Sporormiaceae	Preussia	Preussia_ASV445
ASV446	75	1083	2.0434	4	0	Fungi	Ascomycota	Leotiomycetes	Helotiales	Sclerotiniaceae	Sclerotiniaceae_ASV446	Sclerotiniaceae_ASV446
ASV447	18	1088	2.05283	2	0	Fungi	Ascomycota	Sordariomycetes	Hypocreales	Nectriaceae	Fusarium	Fusarium_ASV447
ASV450	48	1082	2.04151	4.5	0	Fungi	Ascomycota	Sordariomycetes	Hypocreales	Hypocreales_fam_Incertae_sedis	Acremonium	Acremonium_ASV450
ASV453	6	1072	2.02264	1	0	Fungi	Ascomycota	Dothideomycetes	Pleosporales	Pleosporaceae	Alternaria	Alternaria_ASV453
ASV454	17	1069	2.01698	32	0	Fungi	Ascomycota	Sordariomycetes	Glomerellales	Plectosphaerellaceae	Verticillium	Verticillium_leptobactrum
ASV456	13	1508	2.84528	58	0	Fungi	Ascomycota	Saccharomycetes	Saccharomycetales	Phaffomycetaceae	Cyberlindnera	Cyberlindnera_jadinii
ASV457	46	1219	2.3	10	0	Fungi	Ascomycota	Sordariomycetes	Hypocreales	Nectriaceae	Nectria	Nectria_pseudotrichia
ASV460	29	1516	2.86038	37	0	Fungi	Ascomycota	Dothideomycetes	Capnodiales	Cladosporiaceae	Cladosporium	Cladosporium_aphidis
ASV461	13	1042	1.96604	3	0	Fungi	Ascomycota	Dothideomycetes	Pleosporales	Phaeosphaeriaceae	Phaeosphaeriaceae_ASV461	Phaeosphaeriaceae_ASV461
ASV462	20	1035	1.95283	30	0	Fungi	Basidiomycota	Agaricomycetes	Russulales	Peniophoraceae	Peniophoraceae_ASV462	Peniophoraceae_ASV462
ASV467	13	1022	1.9283	1	0	Fungi	Basidiomycota	Basidiomycota_ASV467	Basidiomycota_ASV467	Basidiomycota_ASV467	Basidiomycota_ASV467	Basidiomycota_ASV467
ASV469	16	1021	1.92642	8.5	0	Fungi	Ascomycota	Dothideomycetes	Capnodiales	Neodevriesiaceae	Neodevriesia	Neodevriesia_ASV469
ASV474	13	1011	1.90755	3	0	Fungi	Basidiomycota	Agaricomycetes	Agaricomycetes_ASV474	Agaricomycetes_ASV474	Agaricomycetes_ASV474	Agaricomycetes_ASV474
ASV477	7	1004	1.89434	36	0	Fungi	Ascomycota	Ascomycota_ASV477	Ascomycota_ASV477	Ascomycota_ASV477	Ascomycota_ASV477	Ascomycota_ASV477
ASV478	4	1003	1.89245	1.5	0	Fungi	Basidiomycota	Wallemiomycetes	Wallemiales	Wallemiaceae	Wallemia	Wallemia_ASV478
ASV479	25	982	1.85283	9	0	Fungi	Ascomycota	Dothideomycetes	Capnodiales	Teratosphaeriaceae	Teratosphaeriaceae_ASV479	Teratosphaeriaceae_ASV479
ASV480	6	981	1.85094	1.5	0	Fungi	Ascomycota	Dothideomycetes	Pleosporales	Phaeosphaeriaceae	Phaeosphaeriaceae_ASV480	Phaeosphaeriaceae_ASV480
ASV482	6	963	1.81698	1	0	Fungi	Ascomycota	Dothideomycetes	Pleosporales	Pleosporaceae	Pleosporaceae_ASV482	Pleosporaceae_ASV482
ASV483	12	962	1.81509	29.5	0	Fungi	Basidiomycota	Tremellomycetes	Filobasidiales	Filobasidiaceae	Naganishia	Naganishia_uzbekistanensis
ASV485	39	1855	3.5	9	0	Fungi	Ascomycota	Sordariomycetes	Sordariales	Chaetomiaceae	Chaetomium	Chaetomium_angustispirale
ASV486	28	993	1.87358	17.5	0	Fungi	Ascomycota	Dothideomycetes	Capnodiales	Neodevriesiaceae	Neodevriesia	Neodevriesia_modesta
ASV487	9	947	1.78679	1	0	Fungi	Ascomycota	Dothideomycetes	Pleosporales	Phaeosphaeriaceae	Phaeosphaeria	Phaeosphaeria_ASV487
ASV489	1	929	1.75283	929	0	Fungi	Ascomycota	Sordariomycetes	Microascales	Microascaceae	Pithoascus	Pithoascus_nidicola
ASV493	21	903	1.70377	23	0	Fungi	Ascomycota	Saccharomycetes	Saccharomycetales	Saccharomycetaceae	Saccharomyces	Saccharomyces_cerevisiae
ASV494	3	916	1.7283	1	0	Fungi	Basidiomycota	Basidiomycota_ASV494	Basidiomycota_ASV494	Basidiomycota_ASV494	Basidiomycota_ASV494	Basidiomycota_ASV494
ASV495	3	913	1.72264	136	0	Fungi	Basidiomycota	Agaricomycetes	Polyporales	Meruliaceae	Phanerochaete	Phanerochaete_ASV495
ASV497	9	911	1.71887	27	0	Fungi	Basidiomycota	Agaricomycetes	Polyporales	Meruliaceae	Phanerochaete	Phanerochaete_ASV497
ASV498	2	911	1.71887	455.5	0	Fungi	Ascomycota	Ascomycota_ASV498	Ascomycota_ASV498	Ascomycota_ASV498	Ascomycota_ASV498	Ascomycota_ASV498
ASV502	49	894	1.68679	2	0	Fungi	Ascomycota	Sordariomycetes	Hypocreales	Hypocreales_fam_Incertae_sedis	Acremonium	Acremonium_ASV502
ASV504	42	882	1.66415	6	0	Fungi	Ascomycota	Sordariomycetes	Hypocreales	Hypocreales_fam_Incertae_sedis	Acremonium	Acremonium_ASV504
ASV505	34	1123	2.11887	8	0	Fungi	Ascomycota	Eurotiomycetes	Eurotiales	Aspergillaceae	Aspergillus	Aspergillus_restrictus
ASV506	4	881	1.66226	2.5	0	Fungi	Ascomycota	Dothideomycetes	Pleosporales	Didymellaceae	Didymella	Didymella_ASV506
ASV508	5	891	1.68113	2	0	Fungi	Ascomycota	Leotiomycetes	Erysiphales	Erysiphaceae	Erysiphe	Erysiphe_cruciferarum
ASV509	12	947	1.78679	17.5	0	Fungi	Ascomycota	Dothideomycetes	Capnodiales	Cladosporiaceae	Toxicocladosporium	Toxicocladosporium_pseudoveloxum
ASV511	6	866	1.63396	1	0	Fungi	Ascomycota	Dothideomycetes	Pleosporales	Coniothyriaceae	Coniothyriaceae_ASV511	Coniothyriaceae_ASV511
ASV512	15	865	1.63208	24	0	Fungi	Basidiomycota	Tremellomycetes	Trichosporonales	Trichosporonaceae	Trichosporon	Trichosporon_asahii
ASV513	12	863	1.6283	32	0	Fungi	Ascomycota	Saccharomycetes	Saccharomycetales	Saccharomycetales_fam_Incertae_sedis	Candida	Candida_parapsilosis
ASV514	8	858	1.61887	1.5	0	Fungi	Ascomycota	Sordariomycetes	Hypocreales	Nectriaceae	Fusarium	Fusarium_sporotrichioides
ASV516	8	857	1.61698	1.5	0	Fungi	Ascomycota	Sordariomycetes	Diaporthales	Diaporthaceae	Diaporthe	Diaporthe_cytosporella
ASV517	48	987	1.86226	10	0	Fungi	Ascomycota	Dothideomycetes	Capnodiales	Neodevriesiaceae	Neodevriesia	Neodevriesia_agapanthi
ASV520	9	849	1.60189	33	0	Fungi	Ascomycota	Dothideomycetes	Pleosporales	Didymosphaeriaceae	Paraconiothyrium	Paraconiothyrium_brasiliense
ASV521	5	848	1.6	1	0	Fungi	Basidiomycota	Basidiomycota_ASV521	Basidiomycota_ASV521	Basidiomycota_ASV521	Basidiomycota_ASV521	Basidiomycota_ASV521
ASV522	20	847	1.59811	15.5	0	Fungi	Ascomycota	Leotiomycetes	Thelebolales	Pseudeurotiaceae	Pseudogymnoascus	Pseudogymnoascus_verrucosus
ASV525	28	838	1.58113	17	0	Fungi	Ascomycota	Dothideomycetes	Pleosporales	Didymellaceae	Didymellaceae_ASV525	Didymellaceae_ASV525
ASV527	3	833	1.5717	4	0	Fungi	Basidiomycota	Agaricomycetes	Polyporales	Fomitopsidaceae	Amyloporia	Amyloporia_sinuosa
ASV528	20	831	1.56792	19.5	0	Fungi	Ascomycota	Dothideomycetes	Pleosporales	Phaeosphaeriaceae	Phaeosphaeriaceae_ASV528	Phaeosphaeriaceae_ASV528
ASV529	22	828	1.56226	18.5	0	Fungi	Ascomycota	Dothideomycetes	Capnodiales	Neodevriesiaceae	Neodevriesia	Neodevriesia_ASV529
ASV530	36	826	1.55849	7	0	Fungi	Ascomycota	Sordariomycetes	Hypocreales	Hypocreales_fam_Incertae_sedis	Acremonium	Acremonium_ASV530
ASV531	7	825	1.5566	84	0	Fungi	Ascomycota	Dothideomycetes	Pleosporales	Pleosporaceae	Drechslera	Drechslera_nobleae
ASV532	7	825	1.5566	9	0	Fungi	Basidiomycota	Tremellomycetes	Tremellales	Bulleraceae	Bullera	Bullera_unica
ASV534	29	821	1.54906	2	0	Fungi	Ascomycota	Dothideomycetes	Pleosporales	Phaeosphaeriaceae	Chaetosphaeronema	Chaetosphaeronema_ASV534
ASV535	40	818	1.5434	5.5	0	Fungi	Ascomycota	Sordariomycetes	Hypocreales	Hypocreales_fam_Incertae_sedis	Acremonium	Acremonium_ASV535
ASV536	4	815	1.53774	6.5	0	Fungi	Ascomycota	Sordariomycetes	Xylariales	Xylariales_ASV536	Xylariales_ASV536	Xylariales_ASV536
ASV537	12	814	1.53585	39	0	Fungi	Ascomycota	Dothideomycetes	Pleosporales	Pleosporaceae	Curvularia	Curvularia_clavata
ASV538	9	812	1.53208	3	0	Fungi	Ascomycota	Dothideomycetes	Capnodiales	Mycosphaerellaceae	Ramularia	Ramularia_ASV538
ASV539	9	809	1.52642	1	0	Fungi	Ascomycota	Dothideomycetes	Capnodiales	Mycosphaerellaceae	Zymoseptoria	Zymoseptoria_ASV539
ASV540	33	802	1.51321	8	0	Fungi	Ascomycota	Sordariomycetes	Hypocreales	Hypocreales_fam_Incertae_sedis	Acremonium	Acremonium_ASV540
ASV541	2	805	1.51887	402.5	0	Fungi	Fungi_ASV541	Fungi_ASV541	Fungi_ASV541	Fungi_ASV541	Fungi_ASV541	Fungi_ASV541
ASV543	16	797	1.50377	1.5	0	Fungi	Ascomycota	Dothideomycetes	Pleosporales	Didymellaceae	Didymellaceae_ASV543	Didymellaceae_ASV543
ASV544	10	787	1.48491	6.5	0	Fungi	Ascomycota	Pezizomycetes	Pezizales	Pezizales_ASV544	Pezizales_ASV544	Pezizales_ASV544
ASV545	4	795	1.5	1	0	Fungi	Ascomycota	Dothideomycetes	Pleosporales	Didymellaceae	Macroventuria	Macroventuria_anomochaeta
ASV547	4	790	1.49057	6	0	Fungi	Ascomycota	Dothideomycetes	Dothideales	Dothideaceae	Endoconidioma	Endoconidioma_populi
ASV548	13	784	1.47925	1	0	Fungi	Ascomycota	Dothideomycetes	Pleosporales	Sporormiaceae	Sporormiaceae_ASV548	Sporormiaceae_ASV548
ASV549	129	765	1.4434	3	0	Fungi	Ascomycota	Dothideomycetes	Capnodiales	Cladosporiaceae	Cladosporium	Cladosporium_ASV549
ASV552	6	775	1.46226	2	0	Fungi_ASV552	Fungi_ASV552	Fungi_ASV552	Fungi_ASV552	Fungi_ASV552	Fungi_ASV552	Fungi_ASV552
ASV553	34	754	1.42264	10.5	0	Fungi	Ascomycota	Eurotiomycetes	Eurotiales	Aspergillaceae	Penicillium	Penicillium_glandicola
ASV555	28	766	1.44528	16	0	Fungi	Ascomycota	Dothideomycetes	Capnodiales	Cladosporiaceae	Cladosporiaceae_ASV555	Cladosporiaceae_ASV555
ASV557	5	760	1.43396	42	0	Fungi	Basidiomycota	Agaricomycetes	Russulales	Peniophoraceae	Peniophoraceae_ASV557	Peniophoraceae_ASV557
ASV559	6	757	1.4283	62	0	Fungi	Ascomycota	Sordariomycetes	Hypocreales	Hypocreaceae	Trichoderma	Trichoderma_lixii
ASV560	4	846	1.59623	202.5	0	Fungi	Ascomycota	Eurotiomycetes	Onygenales	Onygenales_fam_Incertae_sedis	Spiromastix	Spiromastix_princeps
ASV561	23	755	1.42453	22	0	Fungi	Fungi_ASV561	Fungi_ASV561	Fungi_ASV561	Fungi_ASV561	Fungi_ASV561	Fungi_ASV561
ASV562	7	1080	2.03774	6	0	Fungi	Ascomycota	Dothideomycetes	Pleosporales	Pleosporaceae	Alternaria	Alternaria_lolii
ASV564	40	750	1.41509	3.5	0	Fungi	Ascomycota	Sordariomycetes	Hypocreales	Hypocreales_fam_Incertae_sedis	Acremonium	Acremonium_ASV564
ASV565	8	751	1.41698	53.5	0	Fungi	Ascomycota	Dothideomycetes	Dothideales	Aureobasidiaceae	Aureobasidiaceae_ASV565	Aureobasidiaceae_ASV565
ASV568	16	745	1.40566	2	0	Fungi	Basidiomycota	Cystobasidiomycetes	Cystobasidiales	Cystobasidiaceae	Cystobasidiaceae_ASV568	Cystobasidiaceae_ASV568
ASV571	14	782	1.47547	13	0	Fungi	Ascomycota	Dothideomycetes	Pleosporales	Lentitheciaceae	Keissleriella	Keissleriella_quadriseptata
ASV573	43	738	1.39245	3	0	Fungi	Ascomycota	Dothideomycetes	Pleosporales	Pleosporales_ASV573	Pleosporales_ASV573	Pleosporales_ASV573
ASV574	49	736	1.38868	2	0	Fungi	Ascomycota	Sordariomycetes	Hypocreales	Hypocreales_fam_Incertae_sedis	Acremonium	Acremonium_ASV574
ASV575	10	735	1.38679	10	0	Fungi	Ascomycota	Leotiomycetes	Erysiphales	Erysiphaceae	Golovinomyces	Golovinomyces_montagnei
ASV577	11	732	1.38113	1	0	Fungi	Basidiomycota	Tremellomycetes	Filobasidiales	Filobasidiaceae	Filobasidium	Filobasidium_ASV577
ASV579	17	1068	2.01509	30	0	Fungi	Ascomycota	Eurotiomycetes	Eurotiales	Aspergillaceae	Penicillium	Penicillium_citrinum
ASV584	4	722	1.36226	65.5	0	Fungi	Ascomycota	Saccharomycetes	Saccharomycetales	Dipodascaceae	Dipodascaceae_ASV584	Dipodascaceae_ASV584
ASV585	4	720	1.35849	127	0	Fungi	Ascomycota	Dothideomycetes	Pleosporales	Sporormiaceae	Sporormiaceae_ASV585	Sporormiaceae_ASV585
ASV587	2	715	1.34906	357.5	0	Fungi	Fungi_ASV587	Fungi_ASV587	Fungi_ASV587	Fungi_ASV587	Fungi_ASV587	Fungi_ASV587
ASV588	6	715	1.34906	79	0	Fungi	Ascomycota	Dothideomycetes	Pleosporales	Phaeosphaeriaceae	Phaeosphaeriaceae_ASV588	Phaeosphaeriaceae_ASV588
ASV589	22	714	1.34717	3.5	0	Fungi	Ascomycota	Dothideomycetes	Pleosporales	Didymellaceae	Didymellaceae_ASV589	Didymellaceae_ASV589
ASV591	19	838	1.58113	9	0	Fungi	Ascomycota	Dothideomycetes	Dothideales	Dothideales_fam_Incertae_sedis	Hortaea	Hortaea_thailandica
ASV592	13	707	1.33396	2	0	Fungi	Ascomycota	Dothideomycetes	Pleosporales	Didymellaceae	Didymella	Didymella_ASV592
ASV596	1	690	1.30189	690	0	Fungi	Ascomycota	Sordariomycetes	Hypocreales	Nectriaceae	Fusarium	Fusarium_ASV596
ASV597	13	1183	2.23208	21	0	Fungi	Ascomycota	Dothideomycetes	Pleosporales	Cucurbitariaceae	Pyrenochaetopsis	Pyrenochaetopsis_leptospora
ASV598	6	686	1.29434	4	0	Fungi	Ascomycota	Leotiomycetes	Helotiales	Helotiaceae	Articulospora	Articulospora_ASV598
ASV599	5	678	1.27925	4	0	Fungi	Basidiomycota	Agaricomycetes	Agaricales	Agaricales_ASV599	Agaricales_ASV599	Agaricales_ASV599
ASV602	9	675	1.27358	1	0	Fungi	Basidiomycota	Tremellomycetes	Tremellales	Cryptococcaceae	Kwoniella	Kwoniella_ASV602
ASV604	11	669	1.26226	2	0	Fungi	Basidiomycota	Tremellomycetes	Filobasidiales	Filobasidiaceae	Filobasidium	Filobasidium_ASV604
ASV606	23	666	1.2566	3	0	Fungi	Basidiomycota	Tremellomycetes	Filobasidiales	Filobasidiaceae	Filobasidium	Filobasidium_ASV606
ASV608	7	665	1.25472	21	0	Fungi	Basidiomycota	Tremellomycetes	Tremellales	Tremellales_ASV608	Tremellales_ASV608	Tremellales_ASV608
ASV612	4	650	1.22642	7.5	0	Fungi	Fungi_ASV612	Fungi_ASV612	Fungi_ASV612	Fungi_ASV612	Fungi_ASV612	Fungi_ASV612
ASV613	15	645	1.21698	8	0	Fungi	Ascomycota	Ascomycota_ASV613	Ascomycota_ASV613	Ascomycota_ASV613	Ascomycota_ASV613	Ascomycota_ASV613
ASV614	6	644	1.21509	1	0	Fungi	Ascomycota	Sordariomycetes	Hypocreales	Stachybotryaceae	Stachybotrys	Stachybotrys_microspora
ASV617	11	639	1.20566	18	0	Fungi	Ascomycota	Dothideomycetes	Capnodiales	Cladosporiaceae	Cladosporiaceae_ASV617	Cladosporiaceae_ASV617
ASV621	12	1211	2.28491	22	0	Fungi	Ascomycota	Saccharomycetes	Saccharomycetales	Dipodascaceae	Dipodascus	Dipodascus_geotrichum
ASV622	1	632	1.19245	632	0	Fungi	Basidiomycota	Agaricomycetes	Agaricales	Agaricaceae	Tulostoma	Tulostoma_ASV622
ASV625	6	740	1.39623	78.5	0	Fungi	Ascomycota	Dothideomycetes	Capnodiales	Cladosporiaceae	Toxicocladosporium	Toxicocladosporium_cacti
ASV626	8	874	1.64906	1	0	Fungi	Ascomycota	Saccharomycetes	Saccharomycetales	Saccharomycetales_Incertae sedis	Candida	Candida_catenulata
ASV630	20	1032	1.94717	9	0	Fungi	Basidiomycota	Agaricomycetes	Agaricales	Psathyrellaceae	Coprinellus	Coprinellus_micaceus
ASV633	1	613	1.1566	613	0	Fungi	Basidiomycota	Basidiomycota_ASV633	Basidiomycota_ASV633	Basidiomycota_ASV633	Basidiomycota_ASV633	Basidiomycota_ASV633
ASV634	8	611	1.15283	33.5	0	Fungi	Basidiomycota	Agaricomycetes	Russulales	Peniophoraceae	Peniophoraceae_ASV634	Peniophoraceae_ASV634
ASV635	5	610	1.15094	67	0	Fungi	Ascomycota	Dothideomycetes	Pleosporales	Didymellaceae	Didymellaceae_ASV635	Didymellaceae_ASV635
ASV636	3	608	1.14717	61	0	Fungi	Basidiomycota	Tremellomycetes	Tremellales	Bulleribasidiaceae	Vishniacozyma	Vishniacozyma_taibaiensis
ASV637	9	601	1.13396	1	0	Fungi	Ascomycota	Dothideomycetes	Dothideomycetes_ASV637	Dothideomycetes_ASV637	Dothideomycetes_ASV637	Dothideomycetes_ASV637
ASV640	30	595	1.12264	5	0	Fungi	Ascomycota	Dothideomycetes	Pleosporales	Didymellaceae	Didymella	Didymella_ASV640
ASV641	16	596	1.12453	10.5	0	Fungi	Ascomycota	Eurotiomycetes	Eurotiales	Aspergillaceae	Penicillium	Penicillium_ASV641
ASV644	5	589	1.11132	1	0	Fungi	Ascomycota	Sordariomycetes	Hypocreales	Nectriaceae	Fusarium	Fusarium_beomiforme
ASV648	3	584	1.10189	46	0	Fungi	Ascomycota	Sordariomycetes	Glomerellales	Plectosphaerellaceae	Plectosphaerellaceae_ASV648	Plectosphaerellaceae_ASV648
ASV649	5	581	1.09623	1	0	Fungi	Ascomycota	Saccharomycetes	Saccharomycetales	Debaryomycetaceae	Debaryomycetaceae_ASV649	Debaryomycetaceae_ASV649
ASV652	5	579	1.09245	87	0	Fungi	Ascomycota	Ascomycota_ASV652	Ascomycota_ASV652	Ascomycota_ASV652	Ascomycota_ASV652	Ascomycota_ASV652
ASV654	30	574	1.08302	6.5	0	Fungi	Ascomycota	Dothideomycetes	Capnodiales	Cladosporiaceae	Cladosporiaceae_ASV654	Cladosporiaceae_ASV654
ASV655	9	571	1.07736	1	0	Fungi	Ascomycota	Dothideomycetes	Pleosporales	Phaeosphaeriaceae	Phaeosphaeria	Phaeosphaeria_ASV655
ASV656	37	568	1.0717	6	0	Fungi	Ascomycota	Sordariomycetes	Hypocreales	Hypocreales_fam_Incertae_sedis	Acremonium	Acremonium_ASV656
ASV658	2	565	1.06604	282.5	0	Fungi	Basidiomycota	Basidiomycota_ASV658	Basidiomycota_ASV658	Basidiomycota_ASV658	Basidiomycota_ASV658	Basidiomycota_ASV658
ASV659	2	562	1.06038	281	0	Fungi	Fungi_ASV659	Fungi_ASV659	Fungi_ASV659	Fungi_ASV659	Fungi_ASV659	Fungi_ASV659
ASV660	17	679	1.28113	20	0	Fungi	Ascomycota	Sordariomycetes	Glomerellales	Plectosphaerellaceae	Plectosphaerella	Plectosphaerella_cucumerina
ASV663	10	550	1.03774	11.5	0	Fungi	Ascomycota	Dothideomycetes	Pleosporales	Didymellaceae	Didymellaceae_ASV663	Didymellaceae_ASV663
ASV664	32	546	1.03019	2.5	0	Fungi	Basidiomycota	Wallemiomycetes	Wallemiales	Wallemiaceae	Wallemia	Wallemia_sebi
ASV670	4	532	1.00377	1	0	Fungi_ASV670	Fungi_ASV670	Fungi_ASV670	Fungi_ASV670	Fungi_ASV670	Fungi_ASV670	Fungi_ASV670
ASV671	3	528	0.996226	1	0	Fungi	Basidiomycota	Agaricomycetes	Agaricales	Agaricales_ASV671	Agaricales_ASV671	Agaricales_ASV671
ASV672	17	526	0.992453	7	0	Fungi	Ascomycota	Dothideomycetes	Pleosporales	Phaeosphaeriaceae	Chaetosphaeronema	Chaetosphaeronema_ASV672
ASV674	7	524	0.988679	1	0	Fungi	Ascomycota	Dothideomycetes	Pleosporales	Sporormiaceae	Sporormiella	Sporormiella_australis
ASV675	9	521	0.983019	40	0	Fungi	Basidiomycota	Agaricomycetes	Agaricales	Psathyrellaceae	Coprinellus	Coprinellus_ASV675
ASV676	6	661	1.24717	4	0	Fungi	Basidiomycota	Microbotryomycetes	Microbotryomycetes_ord_Incertae_sedis	Chrysozymaceae	Sampaiozyma	Sampaiozyma_vanillica
ASV677	6	515	0.971698	1	0	Fungi	Ascomycota	Dothideomycetes	Pleosporales	Didymellaceae	Didymella	Didymella_ASV677
ASV680	6	869	1.63962	1	0	Fungi	Basidiomycota	Microbotryomycetes	Sporidiobolales	Sporidiobolaceae	Rhodotorula	Rhodotorula_kratochvilovae
ASV681	10	513	0.967925	13.5	0	Fungi	Ascomycota	Dothideomycetes	Pleosporales	Pleosporales_ASV681	Pleosporales_ASV681	Pleosporales_ASV681
ASV682	5	512	0.966038	60	0	Fungi	Ascomycota	Dothideomycetes	Pleosporales	Didymosphaeriaceae	Pseudopithomyces	Pseudopithomyces_ASV682
ASV684	7	508	0.958491	1	0	Fungi	Ascomycota	Pezizomycetes	Pezizomycetes_ASV684	Pezizomycetes_ASV684	Pezizomycetes_ASV684	Pezizomycetes_ASV684
ASV685	3	508	0.958491	141	0	Fungi	Ascomycota	Dothideomycetes	Pleosporales	Phaeosphaeriaceae	Phaeosphaeriaceae_ASV685	Phaeosphaeriaceae_ASV685
ASV687	6	506	0.954717	23.5	0	Fungi	Basidiomycota	Agaricomycetes	Polyporales	Meruliaceae	Hyphodermella	Hyphodermella_rosae
ASV691	8	498	0.939623	37.5	0	Fungi	Ascomycota	Sordariomycetes	Hypocreales	Stachybotryaceae	Myrothecium	Myrothecium_roridum
ASV693	61	496	0.935849	2	0	Fungi	Ascomycota	Dothideomycetes	Capnodiales	Capnodiales_ASV693	Capnodiales_ASV693	Capnodiales_ASV693
ASV697	3	494	0.932075	201	0	Fungi	Ascomycota	Dothideomycetes	Pleosporales	Lentitheciaceae	Keissleriella	Keissleriella_ASV697
ASV699	4	487	0.918868	33.5	0	Fungi	Basidiomycota	Agaricomycetes	Agaricales	Psathyrellaceae	Coprinellus	Coprinellus_congregatus
ASV702	4	481	0.907547	4.5	0	Fungi	Ascomycota	Saccharomycetes	Saccharomycetales	Dipodascaceae	Dipodascaceae_ASV702	Dipodascaceae_ASV702
ASV705	20	477	0.9	6	0	Fungi	Fungi_ASV705	Fungi_ASV705	Fungi_ASV705	Fungi_ASV705	Fungi_ASV705	Fungi_ASV705
ASV706	3	476	0.898113	5	0	Fungi	Basidiomycota	Cystobasidiomycetes	Cystobasidiales	Cystobasidiaceae	Cystobasidium	Cystobasidium_ASV706
ASV707	2	476	0.898113	238	0	Fungi	Basidiomycota	Agaricomycetes	Agaricales	Psathyrellaceae	Psathyrella	Psathyrella_panaeoloides
ASV709	1	476	0.898113	476	0	Fungi	Basidiomycota	Agaricomycetes	Polyporales	Meruliaceae	Phanerochaete	Phanerochaete_ASV709
ASV710	28	475	0.896226	6	0	Fungi	Basidiomycota	Exobasidiomycetes	Robbauerales	Robbaueraceae	Robbauera	Robbauera_albescens
ASV711	8	585	1.10377	44	0	Fungi	Ascomycota	Dothideomycetes	Dothideales	Dothideales_fam_Incertae_sedis	Hortaea	Hortaea_werneckii
ASV712	9	559	1.05472	16	0	Fungi	Ascomycota	Dothideomycetes	Pleosporales	Pleosporaceae	Embellisia	Embellisia_phragmospora
ASV713	9	552	1.04151	1	0	Fungi	Basidiomycota	Microbotryomycetes	Sporidiobolales	Sporidiobolaceae	Rhodotorula	Rhodotorula_diobovata
ASV714	2	470	0.886792	235	0	Fungi	Basidiomycota	Agaricomycetes	Corticiales	Corticiales_ASV714	Corticiales_ASV714	Corticiales_ASV714
ASV716	7	469	0.884906	70	0	Fungi	Ascomycota	Dothideomycetes	Pleosporales	Phaeosphaeriaceae	Phaeosphaeriaceae_ASV716	Phaeosphaeriaceae_ASV716
ASV717	3	468	0.883019	4	0	Fungi	Ascomycota	Sordariomycetes	Sordariales	Chaetomiaceae	Chaetomium	Chaetomium_acropullum
ASV720	8	464	0.875472	1	0	Fungi	Ascomycota	Dothideomycetes	Pleosporales	Sporormiaceae	Sporormiaceae_ASV720	Sporormiaceae_ASV720
ASV721	16	604	1.13962	26	0	Fungi	Ascomycota	Eurotiomycetes	Eurotiales	Aspergillaceae	Aspergillus	Aspergillus_flavus
ASV723	13	461	0.869811	9	0	Fungi	Ascomycota	Leotiomycetes	Helotiales	Helotiales_fam_Incertae_sedis	Chalara	Chalara_ASV723
ASV724	7	460	0.867925	10	0	Fungi	Ascomycota	Dothideomycetes	Pleosporales	Phaeosphaeriaceae	Chaetosphaeronema	Chaetosphaeronema_ASV724
ASV727	8	455	0.858491	66.5	0	Fungi	Ascomycota	Sordariomycetes	Hypocreales	Nectriaceae	Fusarium	Fusarium_ASV727
ASV728	24	449	0.84717	5	0	Fungi	Ascomycota	Sordariomycetes	Hypocreales	Hypocreales_fam_Incertae_sedis	Acremonium	Acremonium_ASV728
ASV731	5	452	0.85283	119	0	Fungi	Ascomycota	Dothideomycetes	Pleosporales	Phaeosphaeriaceae	Phaeosphaeriaceae_ASV731	Phaeosphaeriaceae_ASV731
ASV733	27	448	0.845283	7	0	Fungi	Ascomycota	Sordariomycetes	Hypocreales	Hypocreales_fam_Incertae_sedis	Acremonium	Acremonium_ASV733
ASV735	9	446	0.841509	13	0	Fungi	Ascomycota	Dothideomycetes	Pleosporales	Pleosporaceae	Pleosporaceae_ASV735	Pleosporaceae_ASV735
ASV736	5	537	1.01321	4	0	Fungi	Ascomycota	Dothideomycetes	Pleosporales	Pleosporaceae	Alternaria	Alternaria_hungarica
ASV737	8	442	0.833962	1	0	Fungi	Basidiomycota	Tremellomycetes	Filobasidiales	Filobasidiaceae	Filobasidium	Filobasidium_ASV737
ASV739	7	405	0.764151	17	0	Fungi	Ascomycota	Dothideomycetes	Dothideales	Dothideales_ASV739	Dothideales_ASV739	Dothideales_ASV739
ASV740	22	436	0.822642	1	0	Fungi	Ascomycota	Dothideomycetes	Capnodiales	Capnodiales_ASV740	Capnodiales_ASV740	Capnodiales_ASV740
ASV742	18	913	1.72264	35.5	0	Fungi	Basidiomycota	Microbotryomycetes	Microbotryomycetes_ord_Incertae_sedis	Microbotryomycetes_fam_Incertae_sedis	Curvibasidium	Curvibasidium_cygneicollum
ASV743	18	432	0.815094	6	0	Fungi	Ascomycota	Ascomycota_ASV743	Ascomycota_ASV743	Ascomycota_ASV743	Ascomycota_ASV743	Ascomycota_ASV743
ASV744	4	432	0.815094	61.5	0	Fungi	Basidiomycota	Microbotryomycetes	Sporidiobolales	Sporidiobolaceae	Rhodosporidiobolus	Rhodosporidiobolus_ruineniae
ASV747	1	431	0.813208	431	0	Fungi	Ascomycota	Dothideomycetes	Pleosporales	Phaeosphaeriaceae	Phaeosphaeriaceae_ASV747	Phaeosphaeriaceae_ASV747
ASV748	4	430	0.811321	1	0	Fungi	Basidiomycota	Agaricomycetes	Agaricales	Agaricaceae	Tulostoma	Tulostoma_ASV748
ASV749	4	429	0.809434	85	0	Fungi	Ascomycota	Dothideomycetes	Pleosporales	Leptosphaeriaceae	Leptosphaeriaceae_ASV749	Leptosphaeriaceae_ASV749
ASV750	3	428	0.807547	186	0	Fungi	Basidiomycota	Microbotryomycetes	Sporidiobolales	Sporidiobolaceae	Sporobolomyces	Sporobolomyces_ruberrimus
ASV751	10	427	0.80566	2.5	0	Fungi	Ascomycota	Sordariomycetes	Hypocreales	Nectriaceae	Gibberella	Gibberella_ASV751
ASV752	8	530	1	7	0	Fungi	Ascomycota	Dothideomycetes	Dothideomycetes_ord_Incertae_sedis	Dothideomycetes_fam_Incertae_sedis	Radulidium	Radulidium_subulatum
ASV757	9	596	1.12453	35	0	Fungi	Ascomycota	Dothideomycetes	Dothideales	Aureobasidiaceae	Pseudosydowia	Pseudosydowia_eucalypti
ASV759	6	417	0.786792	64.5	0	Fungi	Fungi_ASV759	Fungi_ASV759	Fungi_ASV759	Fungi_ASV759	Fungi_ASV759	Fungi_ASV759
ASV763	2	414	0.781132	207	0	Fungi	Ascomycota	Dothideomycetes	Pleosporales	Pleosporaceae	Alternaria	Alternaria_ASV763
ASV764	9	412	0.777358	35	0	Fungi	Basidiomycota	Tremellomycetes	Cystofilobasidiales	Cystofilobasidiaceae	Cystofilobasidium	Cystofilobasidium_capitatum
ASV766	2	412	0.777358	206	0	Fungi_ASV766	Fungi_ASV766	Fungi_ASV766	Fungi_ASV766	Fungi_ASV766	Fungi_ASV766	Fungi_ASV766
ASV767	7	612	1.15472	9	0	Fungi	Basidiomycota	Cystobasidiomycetes	Cystobasidiomycetes_ord_Incertae_sedis	Buckleyzymaceae	Buckleyzyma	Buckleyzyma_aurantiaca
ASV768	1	410	0.773585	410	0	Fungi	Fungi_ASV768	Fungi_ASV768	Fungi_ASV768	Fungi_ASV768	Fungi_ASV768	Fungi_ASV768
ASV769	14	408	0.769811	18.5	0	Fungi	Ascomycota	Dothideomycetes	Dothideomycetes_ASV769	Dothideomycetes_ASV769	Dothideomycetes_ASV769	Dothideomycetes_ASV769
ASV772	5	407	0.767925	1	0	Fungi	Ascomycota	Dothideomycetes	Pleosporales	Periconiaceae	Periconia	Periconia_ASV772
ASV773	15	407	0.767925	23	0	Fungi	Ascomycota	Eurotiomycetes	Chaetothyriales	Herpotrichiellaceae	Exophiala	Exophiala_lecanii-corni
ASV775	1	406	0.766038	406	0	Fungi	Basidiomycota	Tremellomycetes	Tremellales	Bulleribasidiaceae	Hannaella	Hannaella_siamensis
ASV776	6	404	0.762264	39	0	Fungi	Ascomycota	Dothideomycetes	Pleosporales	Didymellaceae	Phoma	Phoma_ASV776
ASV779	1	402	0.758491	402	0	Fungi	Fungi_ASV779	Fungi_ASV779	Fungi_ASV779	Fungi_ASV779	Fungi_ASV779	Fungi_ASV779
ASV781	4	401	0.756604	26	0	Fungi	Ascomycota	Eurotiomycetes	Eurotiales	Aspergillaceae	Penicillium	Penicillium_ASV781
ASV782	32	400	0.754717	2	0	Fungi	Ascomycota	Sordariomycetes	Hypocreales	Hypocreales_fam_Incertae_sedis	Acremonium	Acremonium_ASV782
ASV785	1	394	0.743396	394	0	Fungi	Basidiomycota	Agaricomycetes	Russulales	Peniophoraceae	Peniophora	Peniophora_ASV785
ASV786	31	507	0.956604	8	0	Fungi	Ascomycota	Eurotiomycetes	Eurotiales	Aspergillaceae	Penicillium	Penicillium_solitum
ASV788	6	390	0.735849	8	0	Fungi	Basidiomycota	Agaricomycetes	Agaricomycetes_ASV788	Agaricomycetes_ASV788	Agaricomycetes_ASV788	Agaricomycetes_ASV788
ASV791	23	965	1.82075	11	0	Fungi	Ascomycota	Eurotiomycetes	Eurotiales	Aspergillaceae	Penicillium	Penicillium_aurantiogriseum
ASV792	1	386	0.728302	386	0	Fungi	Ascomycota	Pezizomycetes	Pezizales	Ascobolaceae	Ascobolus	Ascobolus_ASV792
ASV794	1	384	0.724528	384	0	Fungi	Ascomycota	Ascomycota_ASV794	Ascomycota_ASV794	Ascomycota_ASV794	Ascomycota_ASV794	Ascomycota_ASV794
ASV795	6	383	0.722642	21.5	0	Fungi	Ascomycota	Leotiomycetes	Helotiales	Helotiaceae	Crocicreas	Crocicreas_ASV795
ASV797	7	660	1.24528	24	0	Fungi	Ascomycota	Dothideomycetes	Pleosporales	Periconiaceae	Periconia	Periconia_byssoides
ASV799	9	379	0.715094	5	0	Fungi	Ascomycota	Dothideomycetes	Dothideomycetes_ASV799	Dothideomycetes_ASV799	Dothideomycetes_ASV799	Dothideomycetes_ASV799
ASV800	13	378	0.713208	7	0	Fungi	Ascomycota	Dothideomycetes	Pleosporales	Pleosporaceae	Curvularia	Curvularia_tsudae
ASV801	2	378	0.713208	189	0	Fungi	Ascomycota	Dothideomycetes	Pleosporales	Sporormiaceae	Sporormiaceae_ASV801	Sporormiaceae_ASV801
ASV802	6	374	0.70566	1	0	Fungi	Basidiomycota	Cystobasidiomycetes	Cystobasidiales	Cystobasidiaceae	Cystobasidium	Cystobasidium_ASV802
ASV803	3	372	0.701887	67	0	Fungi	Ascomycota	Dothideomycetes	Pleosporales	Pleosporaceae	Pleosporaceae_ASV803	Pleosporaceae_ASV803
ASV807	4	368	0.69434	62	0	Fungi	Basidiomycota	Agaricomycetes	Polyporales	Polyporaceae	Lentinus	Lentinus_squarrosulus
ASV808	28	367	0.692453	5	0	Fungi	Ascomycota	Sordariomycetes	Hypocreales	Hypocreales_fam_Incertae_sedis	Acremonium	Acremonium_ASV808
ASV812	21	365	0.688679	2	0	Fungi	Ascomycota	Dothideomycetes	Capnodiales	Capnodiales_ASV812	Capnodiales_ASV812	Capnodiales_ASV812
ASV813	10	613	1.1566	35.5	0	Fungi	Basidiomycota	Tremellomycetes	Filobasidiales	Filobasidiaceae	Filobasidium	Filobasidium_wieringae
ASV815	2	363	0.684906	181.5	0	Fungi	Basidiomycota	Cystobasidiomycetes	Cystobasidiales	Cystobasidiaceae	Cystobasidium	Cystobasidium_ASV815
ASV816	2	362	0.683019	181	0	Fungi	Fungi_ASV816	Fungi_ASV816	Fungi_ASV816	Fungi_ASV816	Fungi_ASV816	Fungi_ASV816
ASV818	1	359	0.677358	359	0	Fungi	Basidiomycota	Agaricomycetes	Agaricales	Agaricaceae	Coprinus	Coprinus_vosoustii
ASV819	4	358	0.675472	69.5	0	Fungi	Ascomycota	Dothideomycetes	Pleosporales	Sporormiaceae	Sporormiaceae_ASV819	Sporormiaceae_ASV819
ASV820	17	356	0.671698	14	0	Fungi	Ascomycota	Dothideomycetes	Dothideomycetes_ASV820	Dothideomycetes_ASV820	Dothideomycetes_ASV820	Dothideomycetes_ASV820
ASV821	16	355	0.669811	14	0	Fungi	Ascomycota	Dothideomycetes	Pleosporales	Pleosporaceae	Pleosporaceae_ASV821	Pleosporaceae_ASV821
ASV823	11	353	0.666038	1	0	Fungi	Ascomycota	Dothideomycetes	Pleosporales	Pleosporales_ASV823	Pleosporales_ASV823	Pleosporales_ASV823
ASV824	15	353	0.666038	17	0	Fungi	Ascomycota	Ascomycota_ASV824	Ascomycota_ASV824	Ascomycota_ASV824	Ascomycota_ASV824	Ascomycota_ASV824
ASV829	10	350	0.660377	10.5	0	Fungi	Ascomycota	Dothideomycetes	Pleosporales	Thyridariaceae	Thyridariaceae_ASV829	Thyridariaceae_ASV829
ASV830	1	348	0.656604	348	0	Fungi	Ascomycota	Ascomycota_ASV830	Ascomycota_ASV830	Ascomycota_ASV830	Ascomycota_ASV830	Ascomycota_ASV830
ASV835	5	342	0.645283	6	0	Fungi	Ascomycota	Dothideomycetes	Pleosporales	Didymellaceae	Leptosphaerulina	Leptosphaerulina_chartarum
ASV836	5	342	0.645283	1	0	Fungi	Ascomycota	Saccharomycetes	Saccharomycetales	Metschnikowiaceae	Kodamaea	Kodamaea_ohmeri
ASV838	10	341	0.643396	2.5	0	Fungi	Ascomycota	Dothideomycetes	Pleosporales	Phaeosphaeriaceae	Chaetosphaeronema	Chaetosphaeronema_ASV838
ASV839	9	341	0.643396	8	0	Fungi	Basidiomycota	Tremellomycetes	Filobasidiales	Filobasidiaceae	Filobasidium	Filobasidium_ASV839
ASV841	22	340	0.641509	8	0	Fungi	Ascomycota	Sordariomycetes	Hypocreales	Hypocreales_fam_Incertae_sedis	Acremonium	Acremonium_ASV841
ASV842	9	340	0.641509	9	0	Fungi	Ascomycota	Dothideomycetes	Capnodiales	Mycosphaerellaceae	Cercospora	Cercospora_ASV842
ASV843	8	340	0.641509	2	0	Fungi	Basidiomycota	Microbotryomycetes	Sporidiobolales	Sporidiobolales_Incertae sedis	Sporobolomyces	Sporobolomyces_coprosmae
ASV845	22	382	0.720755	10.5	0	Fungi	Ascomycota	Sordariomycetes	Hypocreales	Hypocreales_fam_Incertae_sedis	Sarocladium	Sarocladium_bactrocephalum
ASV849	3	336	0.633962	38	0	Fungi	Ascomycota	Dothideomycetes	Pleosporales	Didymosphaeriaceae	Spegazzinia	Spegazzinia_ASV849
ASV850	9	400	0.754717	6	0	Fungi	Ascomycota	Taphrinomycetes	Taphrinales	Taphrinaceae	Taphrina	Taphrina_deformans
ASV851	9	400	0.754717	1	0	Fungi	Ascomycota	Dothideomycetes	Pleosporales	Pleosporaceae	Ulocladium	Ulocladium_chartarum
ASV852	3	334	0.630189	1	0	Fungi	Ascomycota	Dothideomycetes	Botryosphaeriales	Botryosphaeriaceae	Diplodia	Diplodia_olivarum
ASV854	24	527	0.99434	4	0	Fungi	Basidiomycota	Tremellomycetes	Tremellales	Bulleribasidiaceae	Vishniacozyma	Vishniacozyma_psychrotolerans
ASV856	9	332	0.626415	26	0	Fungi	Ascomycota	Saccharomycetes	Saccharomycetales	Saccharomycodaceae	Hanseniaspora	Hanseniaspora_lachancei
ASV857	3	328	0.618868	126	0	Fungi	Basidiomycota	Tremellomycetes	Tremellales	Tremellaceae	Cryptococcus	Cryptococcus_uniguttulatus
ASV860	1	323	0.609434	323	0	Fungi	Ascomycota	Dothideomycetes	Pleosporales	Didymosphaeriaceae	Deniquelata	Deniquelata_barringtoniae
ASV861	2	322	0.607547	161	0	Fungi	Mucoromycota	Mucoromycetes	Mucorales	Mucoraceae	Mucor	Mucor_fuscus
ASV864	2	320	0.603774	160	0	Fungi	Ascomycota	Sordariomycetes	Hypocreales	Clavicipitaceae	Metarhizium	Metarhizium_marquandii
ASV865	6	319	0.601887	28	0	Fungi	Ascomycota	Ascomycota_ASV865	Ascomycota_ASV865	Ascomycota_ASV865	Ascomycota_ASV865	Ascomycota_ASV865
ASV866	3	318	0.6	17	0	Fungi	Fungi_ASV866	Fungi_ASV866	Fungi_ASV866	Fungi_ASV866	Fungi_ASV866	Fungi_ASV866
ASV870	4	317	0.598113	63	0	Fungi	Ascomycota	Dothideomycetes	Pleosporales	Pleosporaceae	Curvularia	Curvularia_sorghina
ASV873	13	333	0.628302	20	0	Fungi	Basidiomycota	Agaricomycetes	Agaricales	Psathyrellaceae	Coprinellus	Coprinellus_xanthothrix
ASV875	2	314	0.592453	157	0	Fungi	Basidiomycota	Tremellomycetes	Tremellales	Rhynchogastremataceae	Papiliotrema	Papiliotrema_laurentii
ASV877	2	313	0.590566	156.5	0	Fungi	Basidiomycota	Agaricomycetes	Russulales	Peniophoraceae	Peniophora	Peniophora_ASV877
ASV878	8	313	0.590566	10	0	Fungi	Ascomycota	Sordariomycetes	Hypocreales	Stachybotryaceae	Stachybotryaceae_ASV878	Stachybotryaceae_ASV878
ASV880	3	310	0.584906	35	0	Fungi	Ascomycota	Leotiomycetes	Erysiphales	Erysiphaceae	Podosphaera	Podosphaera_ASV880
ASV882	4	308	0.581132	19.5	0	Fungi	Ascomycota	Dothideomycetes	Pleosporales	Phaeosphaeriaceae	Chaetosphaeronema	Chaetosphaeronema_ASV882
ASV886	24	304	0.573585	3.5	0	Fungi	Ascomycota	Sordariomycetes	Hypocreales	Hypocreales_fam_Incertae_sedis	Acremonium	Acremonium_ASV886
ASV887	5	299	0.564151	35	0	Fungi	Basidiomycota	Cystobasidiomycetes	Cystobasidiomycetes_ord_Incertae_sedis	Buckleyzymaceae	Buckleyzyma	Buckleyzyma_phyllomatis
ASV889	11	455	0.858491	22	0	Fungi	Ascomycota	Eurotiomycetes	Chaetothyriales	Trichomeriaceae	Knufia	Knufia_perforans
ASV890	7	304	0.573585	1	0	Fungi	Ascomycota	Dothideomycetes	Pleosporales	Leptosphaeriaceae	Leptosphaeriaceae_ASV890	Leptosphaeriaceae_ASV890
ASV891	11	303	0.571698	17	0	Fungi	Ascomycota	Sordariomycetes	Hypocreales	Stachybotryaceae	Stachybotrys	Stachybotrys_chartarum
ASV892	14	302	0.569811	5.5	0	Fungi	Ascomycota	Sordariomycetes	Xylariales	Microdochiaceae	Microdochium	Microdochium_ASV892
ASV893	3	301	0.567925	137	0	Fungi	Basidiomycota	Basidiomycota_ASV893	Basidiomycota_ASV893	Basidiomycota_ASV893	Basidiomycota_ASV893	Basidiomycota_ASV893
ASV895	7	300	0.566038	1	0	Fungi	Ascomycota	Dothideomycetes	Pleosporales	Pleosporaceae	Pleosporaceae_ASV895	Pleosporaceae_ASV895
ASV897	7	298	0.562264	22	0	Fungi	Ascomycota	Dothideomycetes	Pleosporales	Didymellaceae	Phoma	Phoma_saxea
ASV898	18	298	0.562264	1	0	Fungi	Ascomycota	Dothideomycetes	Pleosporales	Phaeosphaeriaceae	Phaeosphaeriaceae_ASV898	Phaeosphaeriaceae_ASV898
ASV902	4	306	0.577358	50	0	Fungi	Ascomycota	Eurotiomycetes	Eurotiales	Aspergillaceae	Aspergillus	Aspergillus_melleus
ASV903	2	295	0.556604	147.5	0	Fungi	Basidiomycota	Tremellomycetes	Filobasidiales	Piskurozymaceae	Piskurozyma	Piskurozyma_ASV903
ASV904	9	294	0.554717	27	0	Fungi	Ascomycota	Sordariomycetes	Sordariales	Chaetomiaceae	Chaetomiaceae_ASV904	Chaetomiaceae_ASV904
ASV905	2	322	0.607547	161	0	Fungi	Ascomycota	Dothideomycetes	Capnodiales	Cladosporiaceae	Toxicocladosporium	Toxicocladosporium_strelitziae
ASV907	2	292	0.550943	146	0	Fungi	Ascomycota	Ascomycota_ASV907	Ascomycota_ASV907	Ascomycota_ASV907	Ascomycota_ASV907	Ascomycota_ASV907
ASV908	3	291	0.549057	4	0	Fungi	Ascomycota	Dothideomycetes	Capnodiales	Capnodiales_ASV908	Capnodiales_ASV908	Capnodiales_ASV908
ASV909	16	291	0.549057	1	0	Fungi	Basidiomycota	Microbotryomycetes	Leucosporidiales	Leucosporidiaceae	Leucosporidium	Leucosporidium_ASV909
ASV910	9	288	0.543396	12	0	Fungi	Ascomycota	Sordariomycetes	Hypocreales	Hypocreales_fam_Incertae_sedis	Acremonium	Acremonium_furcatum
ASV912	3	291	0.549057	1	0	Fungi	Basidiomycota	Tremellomycetes	Tremellales	Sirobasidiaceae	Fibulobasidium	Fibulobasidium_inconspicuum
ASV913	1	290	0.54717	290	0	Fungi	Fungi_ASV913	Fungi_ASV913	Fungi_ASV913	Fungi_ASV913	Fungi_ASV913	Fungi_ASV913
ASV914	21	289	0.545283	1	0	Fungi	Basidiomycota	Tremellomycetes	Filobasidiales	Filobasidiaceae	Filobasidium	Filobasidium_ASV914
ASV915	5	288	0.543396	3	0	Fungi	Ascomycota	Saccharomycetes	Saccharomycetales	Saccharomycetales_ASV915	Saccharomycetales_ASV915	Saccharomycetales_ASV915
ASV918	10	287	0.541509	18	0	Fungi	Ascomycota	Sordariomycetes	Diaporthales	Harknessiaceae	Harknessia	Harknessia_kleinzeeina
ASV919	6	285	0.537736	35	0	Fungi	Ascomycota	Dothideomycetes	Capnodiales	Cladosporiaceae	Rachicladosporium	Rachicladosporium_alpinum
ASV920	11	285	0.537736	12	0	Fungi	Fungi_ASV920	Fungi_ASV920	Fungi_ASV920	Fungi_ASV920	Fungi_ASV920	Fungi_ASV920
ASV921	2	285	0.537736	142.5	0	Fungi	Ascomycota	Dothideomycetes	Pleosporales	Pleosporaceae	Pleosporaceae_ASV921	Pleosporaceae_ASV921
ASV924	15	472	0.890566	13	0	Fungi	Ascomycota	Eurotiomycetes	Eurotiales	Aspergillaceae	Penicillium	Penicillium_brevicompactum
ASV925	3	282	0.532075	2	0	Fungi	Mucoromycota	Umbelopsidomycetes	Umbelopsidales	Umbelopsidaceae	Umbelopsis	Umbelopsis_ASV925
ASV927	11	280	0.528302	13	0	Fungi	Ascomycota	Dothideomycetes	Capnodiales	Cladosporiaceae	Cladosporiaceae_ASV927	Cladosporiaceae_ASV927
ASV931	7	355	0.669811	26	0	Fungi	Ascomycota	Leotiomycetes	Thelebolales	Pseudeurotiaceae	Geomyces	Geomyces_auratus
ASV932	2	277	0.522642	138.5	0	Fungi	Basidiomycota	Cystobasidiomycetes	Cystobasidiomycetes_ASV932	Cystobasidiomycetes_ASV932	Cystobasidiomycetes_ASV932	Cystobasidiomycetes_ASV932
ASV935	4	275	0.518868	6.5	0	Fungi	Basidiomycota	Microbotryomycetes	Microbotryomycetes_ord_Incertae_sedis	Chrysozymaceae	Udeniozyma	Udeniozyma_ferulica
ASV936	12	591	1.11509	14.5	0	Fungi	Ascomycota	Dothideomycetes	Capnodiales	Extremaceae	Saxophila	Saxophila_tyrrhenica
ASV937	8	372	0.701887	27.5	0	Fungi	Basidiomycota	Cystobasidiomycetes	Cystobasidiomycetes_ord_Incertae_sedis	Symmetrosporaceae	Symmetrospora	Symmetrospora_foliicola
ASV938	1	274	0.516981	274	0	Fungi	Ascomycota	Sordariomycetes	Hypocreales	Nectriaceae	Ilyonectria	Ilyonectria_macrodidyma
ASV941	7	272	0.513208	19	0	Fungi	Fungi_ASV941	Fungi_ASV941	Fungi_ASV941	Fungi_ASV941	Fungi_ASV941	Fungi_ASV941
ASV942	2	271	0.511321	135.5	0	Fungi	Basidiomycota	Agaricomycetes	Cantharellales	Ceratobasidiaceae	Ceratobasidiaceae_ASV942	Ceratobasidiaceae_ASV942
ASV943	8	270	0.509434	17.5	0	Fungi	Ascomycota	Sordariomycetes	Sordariomycetes_ASV943	Sordariomycetes_ASV943	Sordariomycetes_ASV943	Sordariomycetes_ASV943
ASV949	7	266	0.501887	1	0	Fungi	Ascomycota	Dothideomycetes	Dothideomycetes_ASV949	Dothideomycetes_ASV949	Dothideomycetes_ASV949	Dothideomycetes_ASV949
ASV951	4	265	0.5	16	0	Fungi	Fungi_ASV951	Fungi_ASV951	Fungi_ASV951	Fungi_ASV951	Fungi_ASV951	Fungi_ASV951
ASV953	5	265	0.5	31	0	Fungi	Ascomycota	Dothideomycetes	Pleosporales	Didymellaceae	Didymellaceae_ASV953	Didymellaceae_ASV953
ASV954	7	264	0.498113	12	0	Fungi	Ascomycota	Dothideomycetes	Pleosporales	Periconiaceae	Periconia	Periconia_digitata
ASV955	26	305	0.575472	4	0	Fungi	Ascomycota	Dothideomycetes	Capnodiales	Neodevriesiaceae	Neodevriesia	Neodevriesia_stirlingiae
ASV957	4	262	0.49434	16	0	Fungi	Ascomycota	Leotiomycetes	Erysiphales	Erysiphaceae	Erysiphe	Erysiphe_ASV957
ASV959	2	261	0.492453	130.5	0	Fungi	Fungi_ASV959	Fungi_ASV959	Fungi_ASV959	Fungi_ASV959	Fungi_ASV959	Fungi_ASV959
ASV961	18	258	0.486792	8	0	Fungi	Ascomycota	Dothideomycetes	Capnodiales	Cladosporiaceae	Cladosporiaceae_ASV961	Cladosporiaceae_ASV961
ASV963	5	257	0.484906	1	0	Fungi	Basidiomycota	Cystobasidiomycetes	Cystobasidiales	Cystobasidiaceae	Cystobasidium	Cystobasidium_benthicum
ASV966	11	256	0.483019	11	0	Fungi	Ascomycota	Leotiomycetes	Helotiales	Helotiales_ASV966	Helotiales_ASV966	Helotiales_ASV966
ASV967	1	256	0.483019	256	0	Fungi	Ascomycota	Pezizomycetes	Pezizales	Pezizaceae	Peziza	Peziza_pseudoviolacea
ASV968	6	255	0.481132	9	0	Fungi	Fungi_ASV968	Fungi_ASV968	Fungi_ASV968	Fungi_ASV968	Fungi_ASV968	Fungi_ASV968
ASV969	6	287	0.541509	1	0	Fungi	Mortierellomycota	Mortierellomycetes	Mortierellales	Mortierellaceae	Mortierella	Mortierella_elongata
ASV970	1	254	0.479245	254	0	Fungi	Ascomycota	Ascomycota_ASV970	Ascomycota_ASV970	Ascomycota_ASV970	Ascomycota_ASV970	Ascomycota_ASV970
ASV975	4	252	0.475472	48	0	Fungi	Ascomycota	Sordariomycetes	Hypocreales	Nectriaceae	Fusarium	Fusarium_ASV975
ASV976	5	252	0.475472	22	0	Fungi	Ascomycota	Dothideomycetes	Pleosporales	Pleosporales_ASV976	Pleosporales_ASV976	Pleosporales_ASV976
ASV978	4	236	0.445283	38	0	Fungi	Basidiomycota	Tremellomycetes	Cystofilobasidiales	Cystofilobasidiaceae	Guehomyces	Guehomyces_pullulans
ASV979	2	250	0.471698	125	0	Fungi	Ascomycota	Dothideomycetes	Pleosporales	Leptosphaeriaceae	Leptosphaeriaceae_ASV979	Leptosphaeriaceae_ASV979
ASV984	1	245	0.462264	245	0	Fungi	Ascomycota	Dothideomycetes	Venturiales	Sympoventuriaceae	Ochroconis	Ochroconis_mirabilis
ASV985	2	245	0.462264	122.5	0	Fungi	Ascomycota	Dothideomycetes	Pleosporales	Sporormiaceae	Preussia	Preussia_ASV985
ASV986	10	501	0.945283	36.5	0	Fungi	Ascomycota	Dothideomycetes	Pleosporales	Sporormiaceae	Preussia	Preussia_flanaganii
ASV990	10	253	0.477358	20.5	0	Fungi	Ascomycota	Dothideomycetes	Pleosporales	Pleosporaceae	Alternaria	Alternaria_obclavata
ASV993	3	240	0.45283	75	0	Fungi	Ascomycota	Dothideomycetes	Capnodiales	Mycosphaerellaceae	Ramularia	Ramularia_ASV993
ASV995	42	229	0.432075	4	0	Fungi	Fungi_ASV995	Fungi_ASV995	Fungi_ASV995	Fungi_ASV995	Fungi_ASV995	Fungi_ASV995
ASV996	7	239	0.450943	5	0	Fungi	Basidiomycota	Tremellomycetes	Filobasidiales	Filobasidiaceae	Filobasidium	Filobasidium_ASV996
ASV997	12	239	0.450943	14	0	Fungi	Ascomycota	Pezizomycotina_Incertae sedis	Pezizomycotina_Incertae sedis	Pezizomycotina_Incertae sedis	Torula	Torula_caligans
ASV998	4	423	0.798113	95.5	0	Fungi	Basidiomycota	Agaricomycetes	Agaricales	Psathyrellaceae	Psathyrella	Psathyrella_candolleana
ASV999	1	239	0.450943	239	0	Fungi	Ascomycota	Dothideomycetes	Pleosporales	Phaeosphaeriaceae	Ophiosphaerella	Ophiosphaerella_ASV999
ASV1001	10	402	0.758491	4.5	0	Fungi	Ascomycota	Dothideomycetes	Pleosporales	Periconiaceae	Periconia	Periconia_macrospinosa
ASV1002	3	258	0.486792	60	0	Fungi	Ascomycota	Dothideomycetes	Pleosporales	Phaeosphaeriaceae	Leptospora	Leptospora_rubella
ASV1004	3	237	0.44717	105	0	Fungi	Basidiomycota	Agaricostilbomycetes	Agaricostilbales	Ruineniaceae	Ruinenia	Ruinenia_clavata
ASV1006	1	237	0.44717	237	0	Fungi	Basidiomycota	Tremellomycetes	Tremellales	Tremellales_ASV1006	Tremellales_ASV1006	Tremellales_ASV1006
ASV1007	5	368	0.69434	59	0	Fungi	Basidiomycota	Agaricomycetes	Polyporales	Ganodermataceae	Ganoderma	Ganoderma_mbrekobenum
ASV1008	3	236	0.445283	54	0	Fungi	Basidiomycota	Agaricomycetes	Polyporales	Meruliaceae	Phanerochaete	Phanerochaete_ASV1008
ASV1009	5	234	0.441509	16	0	Fungi	Basidiomycota	Cystobasidiomycetes	Cystobasidiales	Cystobasidiaceae	Cystobasidium	Cystobasidium_ASV1009
ASV1012	7	232	0.437736	22	0	Fungi	Basidiomycota	Basidiomycota_ASV1012	Basidiomycota_ASV1012	Basidiomycota_ASV1012	Basidiomycota_ASV1012	Basidiomycota_ASV1012
ASV1014	13	232	0.437736	17	0	Fungi	Ascomycota	Dothideomycetes	Capnodiales	Neodevriesiaceae	Neodevriesiaceae_ASV1014	Neodevriesiaceae_ASV1014
ASV1015	6	232	0.437736	14.5	0	Fungi	Ascomycota	Dothideomycetes	Pleosporales	Didymosphaeriaceae	Didymosphaeriaceae_ASV1015	Didymosphaeriaceae_ASV1015
ASV1020	2	229	0.432075	114.5	0	Fungi	Ascomycota	Dothideomycetes	Pleosporales	Sporormiaceae	Preussia	Preussia_ASV1020
ASV1021	1	229	0.432075	229	0	Fungi	Basidiomycota	Microbotryomycetes	Leucosporidiales	Leucosporidiaceae	Leucosporidium	Leucosporidium_golubevii
ASV1022	7	283	0.533962	17	0	Fungi	Basidiomycota	Agaricomycetes	Agaricales	Physalacriaceae	Cryptomarasmius	Cryptomarasmius_crescentiae
ASV1023	7	228	0.430189	10	0	Fungi	Ascomycota	Dothideomycetes	Capnodiales	Neodevriesiaceae	Neodevriesia	Neodevriesia_ASV1023
ASV1024	2	227	0.428302	113.5	0	Fungi	Basidiomycota	Basidiomycota_ASV1024	Basidiomycota_ASV1024	Basidiomycota_ASV1024	Basidiomycota_ASV1024	Basidiomycota_ASV1024
ASV1028	7	225	0.424528	1	0	Fungi	Ascomycota	Sordariomycetes	Hypocreales	Hypocreales_fam_Incertae_sedis	Acremonium	Acremonium_fusidioides
ASV1030	6	225	0.424528	6	0	Fungi_ASV1030	Fungi_ASV1030	Fungi_ASV1030	Fungi_ASV1030	Fungi_ASV1030	Fungi_ASV1030	Fungi_ASV1030
ASV1031	5	224	0.422642	6	0	Fungi	Ascomycota	Sordariomycetes	Hypocreales	Nectriaceae	Fusarium	Fusarium_ASV1031
ASV1033	6	223	0.420755	5.5	0	Fungi	Ascomycota	Dothideomycetes	Dothideomycetes_ASV1033	Dothideomycetes_ASV1033	Dothideomycetes_ASV1033	Dothideomycetes_ASV1033
ASV1034	17	222	0.418868	6	0	Fungi	Ascomycota	Dothideomycetes	Capnodiales	Neodevriesiaceae	Neodevriesia	Neodevriesia_ASV1034
ASV1036	3	259	0.488679	22	0	Fungi	Basidiomycota	Agaricomycetes	Cantharellales	Ceratobasidiaceae	Thanatephorus	Thanatephorus_cucumeris
ASV1037	1	220	0.415094	220	0	Fungi	Fungi_ASV1037	Fungi_ASV1037	Fungi_ASV1037	Fungi_ASV1037	Fungi_ASV1037	Fungi_ASV1037
ASV1038	2	220	0.415094	110	0	Fungi	Ascomycota	Ascomycota_ASV1038	Ascomycota_ASV1038	Ascomycota_ASV1038	Ascomycota_ASV1038	Ascomycota_ASV1038
ASV1039	3	219	0.413208	5	0	Fungi	Fungi_ASV1039	Fungi_ASV1039	Fungi_ASV1039	Fungi_ASV1039	Fungi_ASV1039	Fungi_ASV1039
ASV1040	3	219	0.413208	1	0	Fungi	Basidiomycota	Tremellomycetes	Filobasidiales	Filobasidiaceae	Filobasidiaceae_ASV1040	Filobasidiaceae_ASV1040
ASV1041	2	219	0.413208	109.5	0	Fungi	Ascomycota	Sordariomycetes	Sordariomycetes_ASV1041	Sordariomycetes_ASV1041	Sordariomycetes_ASV1041	Sordariomycetes_ASV1041
ASV1042	7	218	0.411321	16	0	Fungi	Fungi_ASV1042	Fungi_ASV1042	Fungi_ASV1042	Fungi_ASV1042	Fungi_ASV1042	Fungi_ASV1042
ASV1043	2	219	0.413208	109.5	0	Fungi	Ascomycota	Dothideomycetes	Pleosporales	Didymellaceae	Boeremia	Boeremia_exigua
ASV1044	15	219	0.413208	4	0	Fungi	Ascomycota	Dothideomycetes	Pleosporales	Thyridariaceae	Thyridariaceae_ASV1044	Thyridariaceae_ASV1044
ASV1045	5	218	0.411321	17	0	Fungi	Ascomycota	Sordariomycetes	Hypocreales	Hypocreales_fam_Incertae_sedis	Acremonium	Acremonium_ASV1045
ASV1046	6	218	0.411321	29.5	0	Fungi	Ascomycota	Dothideomycetes	Pleosporales	Pleosporaceae	Bipolaris	Bipolaris_ASV1046
ASV1048	3	217	0.409434	1	0	Fungi	Basidiomycota	Agaricomycetes	Atheliales	Atheliaceae	Atheliaceae_ASV1048	Atheliaceae_ASV1048
ASV1049	5	216	0.407547	23	0	Fungi	Fungi_ASV1049	Fungi_ASV1049	Fungi_ASV1049	Fungi_ASV1049	Fungi_ASV1049	Fungi_ASV1049
ASV1050	7	215	0.40566	6	0	Fungi	Basidiomycota	Microbotryomycetes	Sporidiobolales	Sporidiobolaceae	Rhodosporidiobolus	Rhodosporidiobolus_odoratus
ASV1052	8	305	0.575472	19.5	0	Fungi	Ascomycota	Dothideomycetes	Capnodiales	Cladosporiaceae	Cladosporium	Cladosporium_salinae
ASV1056	6	213	0.401887	9.5	0	Fungi	Ascomycota	Dothideomycetes	Capnodiales	Mycosphaerellaceae	Ramularia	Ramularia_ASV1056
ASV1057	10	317	0.598113	13.5	0	Fungi	Ascomycota	Dothideomycetes	Pleosporales	Lophiostomataceae	Sigarispora	Sigarispora_coronillae
ASV1058	1	213	0.401887	213	0	Fungi	Ascomycota	Sordariomycetes	Sordariomycetes_ASV1058	Sordariomycetes_ASV1058	Sordariomycetes_ASV1058	Sordariomycetes_ASV1058
ASV1060	6	212	0.4	44.5	0	Fungi	Ascomycota	Pezizomycetes	Pezizales	Pezizaceae	Peziza	Peziza_ASV1060
ASV1061	3	212	0.4	2	0	Fungi	Fungi_ASV1061	Fungi_ASV1061	Fungi_ASV1061	Fungi_ASV1061	Fungi_ASV1061	Fungi_ASV1061
ASV1062	10	211	0.398113	3.5	0	Fungi	Ascomycota	Sordariomycetes	Xylariales	Microdochiaceae	Microdochium	Microdochium_ASV1062
ASV1064	3	210	0.396226	96	0	Fungi	Ascomycota	Pezizomycetes	Pezizales	Pezizaceae	Pezizaceae_ASV1064	Pezizaceae_ASV1064
ASV1067	2	209	0.39434	104.5	0	Fungi_ASV1067	Fungi_ASV1067	Fungi_ASV1067	Fungi_ASV1067	Fungi_ASV1067	Fungi_ASV1067	Fungi_ASV1067
ASV1068	2	209	0.39434	104.5	0	Fungi	Fungi_ASV1068	Fungi_ASV1068	Fungi_ASV1068	Fungi_ASV1068	Fungi_ASV1068	Fungi_ASV1068
ASV1069	1	208	0.392453	208	0	Fungi	Ascomycota	Eurotiomycetes	Chaetothyriales	Cyphellophoraceae	Cyphellophora	Cyphellophora_sessilis
ASV1071	2	206	0.388679	103	0	Fungi_ASV1071	Fungi_ASV1071	Fungi_ASV1071	Fungi_ASV1071	Fungi_ASV1071	Fungi_ASV1071	Fungi_ASV1071
ASV1073	5	205	0.386792	14	0	Fungi	Ascomycota	Dothideomycetes	Pleosporales	Phaeosphaeriaceae	Phaeosphaeria	Phaeosphaeria_ASV1073
ASV1074	1	205	0.386792	205	0	Fungi	Ascomycota	Leotiomycetes	Phacidiales	Phacidiaceae	Phacidium	Phacidium_pseudophacidioides
ASV1076	6	204	0.384906	15	0	Fungi	Ascomycota	Ascomycota_ASV1076	Ascomycota_ASV1076	Ascomycota_ASV1076	Ascomycota_ASV1076	Ascomycota_ASV1076
ASV1079	3	203	0.383019	8	0	Fungi	Ascomycota	Dothideomycetes	Capnodiales	Cladosporiaceae	Toxicocladosporium	Toxicocladosporium_ASV1079
ASV1080	12	201	0.379245	8.5	0	Fungi	Ascomycota	Dothideomycetes	Capnodiales	Neodevriesiaceae	Neodevriesia	Neodevriesia_ASV1080
ASV1081	6	201	0.379245	31	0	Fungi	Ascomycota	Dothideomycetes	Pleosporales	Leptosphaeriaceae	Leptosphaeriaceae_ASV1081	Leptosphaeriaceae_ASV1081
ASV1083	8	200	0.377358	17	0	Fungi	Ascomycota	Eurotiomycetes	Eurotiales	Aspergillaceae	Penicillium	Penicillium_corylophilum
ASV1085	8	199	0.375472	5.5	0	Fungi	Ascomycota	Dothideomycetes	Pleosporales	Phaeosphaeriaceae	Phaeosphaeriaceae_ASV1085	Phaeosphaeriaceae_ASV1085
ASV1087	18	199	0.375472	1	0	Fungi	Ascomycota	Dothideomycetes	Pleosporales	Phaeosphaeriaceae	Phaeosphaeriaceae_ASV1087	Phaeosphaeriaceae_ASV1087
ASV1088	7	199	0.375472	1	0	Fungi	Ascomycota	Dothideomycetes	Pleosporales	Didymosphaeriaceae	Paraconiothyrium	Paraconiothyrium_africanum
ASV1089	5	198	0.373585	14	0	Fungi	Basidiomycota	Tremellomycetes	Tremellales	Bulleribasidiaceae	Dioszegia	Dioszegia_ASV1089
ASV1092	6	197	0.371698	28	0	Fungi	Ascomycota	Dothideomycetes	Pleosporales	Lentitheciaceae	Keissleriella	Keissleriella_ASV1092
ASV1093	3	197	0.371698	73	0	Fungi	Ascomycota	Eurotiomycetes	Eurotiales	Aspergillaceae	Aspergillus	Aspergillus_sesamicola
ASV1095	3	197	0.371698	5	0	Fungi	Basidiomycota	Basidiomycota_ASV1095	Basidiomycota_ASV1095	Basidiomycota_ASV1095	Basidiomycota_ASV1095	Basidiomycota_ASV1095
ASV1096	2	197	0.371698	98.5	0	Fungi	Ascomycota	Dothideomycetes	Pleosporales	Pleosporaceae	Curvularia	Curvularia_inaequalis
ASV1097	1	196	0.369811	196	0	Fungi	Basidiomycota	Basidiomycota_ASV1097	Basidiomycota_ASV1097	Basidiomycota_ASV1097	Basidiomycota_ASV1097	Basidiomycota_ASV1097
ASV1098	5	196	0.369811	26	0	Fungi	Ascomycota	Ascomycota_ASV1098	Ascomycota_ASV1098	Ascomycota_ASV1098	Ascomycota_ASV1098	Ascomycota_ASV1098
ASV1099	1	196	0.369811	196	0	Fungi	Fungi_ASV1099	Fungi_ASV1099	Fungi_ASV1099	Fungi_ASV1099	Fungi_ASV1099	Fungi_ASV1099
ASV1100	6	195	0.367925	21	0	Fungi	Basidiomycota	Microbotryomycetes	Leucosporidiales	Leucosporidiaceae	Leucosporidium	Leucosporidium_ASV1100
ASV1102	14	193	0.364151	9.5	0	Fungi	Ascomycota	Dothideomycetes	Capnodiales	Cladosporiaceae	Cladosporiaceae_ASV1102	Cladosporiaceae_ASV1102
ASV1103	3	193	0.364151	15	0	Fungi	Ascomycota	Dothideomycetes	Pleosporales	Pleosporaceae	Alternaria	Alternaria_longissima
ASV1104	3	193	0.364151	90	0	Fungi	Ascomycota	Sordariomycetes	Hypocreales	Hypocreales_fam_Incertae_sedis	Acremonium	Acremonium_alternatum
ASV1105	1	193	0.364151	193	0	Fungi	Basidiomycota	Basidiomycota_ASV1105	Basidiomycota_ASV1105	Basidiomycota_ASV1105	Basidiomycota_ASV1105	Basidiomycota_ASV1105
ASV1107	6	192	0.362264	6.5	0	Fungi	Ascomycota	Dothideomycetes	Pleosporales	Pleosporales_ASV1107	Pleosporales_ASV1107	Pleosporales_ASV1107
ASV1108	6	192	0.362264	17.5	0	Fungi	Fungi_ASV1108	Fungi_ASV1108	Fungi_ASV1108	Fungi_ASV1108	Fungi_ASV1108	Fungi_ASV1108
ASV1110	7	191	0.360377	1	0	Fungi	Ascomycota	Dothideomycetes	Pleosporales	Pleosporaceae	Curvularia	Curvularia_caricae-papayae
ASV1112	5	191	0.360377	18	0	Fungi	Ascomycota	Saccharomycetes	Saccharomycetales	Saccharomycetales_ASV1112	Saccharomycetales_ASV1112	Saccharomycetales_ASV1112
ASV1114	5	191	0.360377	22	0	Fungi	Basidiomycota	Tremellomycetes	Tremellales	Bulleribasidiaceae	Dioszegia	Dioszegia_takashimae
ASV1117	5	187	0.35283	39	0	Fungi	Ascomycota	Sordariomycetes	Hypocreales	Hypocreaceae	Trichoderma	Trichoderma_koningiopsis
ASV1118	8	299	0.564151	4.5	0	Fungi	Ascomycota	Saccharomycetes	Saccharomycetales	Pichiaceae	Pichia	Pichia_mandshurica
ASV1119	3	189	0.356604	25	0	Fungi_ASV1119	Fungi_ASV1119	Fungi_ASV1119	Fungi_ASV1119	Fungi_ASV1119	Fungi_ASV1119	Fungi_ASV1119
ASV1121	1	189	0.356604	189	0	Fungi	Ascomycota	Dothideomycetes	Dothideomycetes_ord_Incertae_sedis	Eremomycetaceae	Arthrographis	Arthrographis_ASV1121
ASV1124	2	188	0.354717	94	0	Fungi	Fungi_ASV1124	Fungi_ASV1124	Fungi_ASV1124	Fungi_ASV1124	Fungi_ASV1124	Fungi_ASV1124
ASV1125	5	187	0.35283	6	0	Fungi	Ascomycota	Leotiomycetes	Helotiales	Sclerotiniaceae	Botrytis	Botrytis_caroliniana
ASV1126	1	187	0.35283	187	0	Fungi	Basidiomycota	Basidiomycota_ASV1126	Basidiomycota_ASV1126	Basidiomycota_ASV1126	Basidiomycota_ASV1126	Basidiomycota_ASV1126
ASV1127	1	185	0.349057	185	0	Fungi	Ascomycota	Eurotiomycetes	Eurotiales	Aspergillaceae	Penicillium	Penicillium_adametzioides
ASV1130	10	184	0.34717	5.5	0	Fungi	Ascomycota	Leotiomycetes	Helotiales	Helotiaceae	Crocicreas	Crocicreas_ASV1130
ASV1132	3	183	0.345283	34	0	Fungi	Ascomycota	Dothideomycetes	Capnodiales	Neodevriesiaceae	Neodevriesia	Neodevriesia_ASV1132
ASV1133	2	183	0.345283	91.5	0	Fungi	Ascomycota	Saccharomycetes	Saccharomycetales	Trichomonascaceae	Trichomonascus	Trichomonascus_ciferrii
ASV1136	8	182	0.343396	12.5	0	Fungi	Mucoromycota	Mucoromycetes	Mucorales	Rhizopodaceae	Rhizopus	Rhizopus_arrhizus
ASV1137	3	181	0.341509	1	0	Fungi	Ascomycota	Pezizomycetes	Pezizales	Pezizaceae	Pezizaceae_ASV1137	Pezizaceae_ASV1137
ASV1139	8	181	0.341509	2.5	0	Fungi	Ascomycota	Dothideomycetes	Pleosporales	Pleosporales_ASV1139	Pleosporales_ASV1139	Pleosporales_ASV1139
ASV1140	5	181	0.341509	36	0	Fungi	Ascomycota	Dothideomycetes	Pleosporales	Pleosporaceae	Curvularia	Curvularia_ASV1140
ASV1142	15	180	0.339623	9	0	Fungi	Ascomycota	Dothideomycetes	Capnodiales	Neodevriesiaceae	Neodevriesia	Neodevriesia_ASV1142
ASV1143	6	283	0.533962	25.5	0	Fungi	Basidiomycota	Agaricomycetes	Hymenochaetales	Hymenochaetaceae	Inocutis	Inocutis_tamaricis
ASV1146	3	178	0.335849	3	0	Fungi	Ascomycota	Sordariomycetes	Hypocreales	Hypocreales_ASV1146	Hypocreales_ASV1146	Hypocreales_ASV1146
ASV1148	4	176	0.332075	1	0	Fungi	Ascomycota	Dothideomycetes	Pleosporales	Pleosporaceae	Alternaria	Alternaria_ASV1148
ASV1149	4	207	0.390566	46.5	0	Fungi	Basidiomycota	Agaricomycetes	Boletales	Suillaceae	Suillus	Suillus_collinitus
ASV1150	2	176	0.332075	88	0	Fungi	Ascomycota	Sordariomycetes	Hypocreales	Hypocreales_fam_Incertae_sedis	Acremonium	Acremonium_persicinum
ASV1151	5	176	0.332075	18	0	Fungi	Basidiomycota	Wallemiomycetes	Wallemiales	Wallemiaceae	Wallemia	Wallemia_ASV1151
ASV1152	2	175	0.330189	87.5	0	Fungi	Ascomycota	Dothideomycetes	Capnodiales	Mycosphaerellaceae	Mycosphaerellaceae_ASV1152	Mycosphaerellaceae_ASV1152
ASV1153	3	174	0.328302	86	0	Fungi	Basidiomycota	Tremellomycetes	Tremellales	Bulleribasidiaceae	Hannaella	Hannaella_ASV1153
ASV1155	2	174	0.328302	87	0	Fungi	Ascomycota	Dothideomycetes	Pleosporales	Phaeosphaeriaceae	Setophaeosphaeria	Setophaeosphaeria_badalingensis
ASV1156	5	174	0.328302	1	0	Fungi	Ascomycota	Dothideomycetes	Pleosporales	Sporormiaceae	Sporormiaceae_ASV1156	Sporormiaceae_ASV1156
ASV1160	4	171	0.322642	17	0	Fungi	Fungi_ASV1160	Fungi_ASV1160	Fungi_ASV1160	Fungi_ASV1160	Fungi_ASV1160	Fungi_ASV1160
ASV1161	13	171	0.322642	1	0	Fungi	Ascomycota	Dothideomycetes	Pleosporales	Phaeosphaeriaceae	Phaeosphaeriaceae_ASV1161	Phaeosphaeriaceae_ASV1161
ASV1162	5	170	0.320755	4	0	Fungi	Ascomycota	Dothideomycetes	Pleosporales	Phaeosphaeriaceae	Phaeosphaeriaceae_ASV1162	Phaeosphaeriaceae_ASV1162
ASV1163	3	170	0.320755	1	0	Fungi	Ascomycota	Dothideomycetes	Dothideomycetes_ASV1163	Dothideomycetes_ASV1163	Dothideomycetes_ASV1163	Dothideomycetes_ASV1163
ASV1164	1	170	0.320755	170	0	Fungi	Ascomycota	Eurotiomycetes	Chaetothyriales	Herpotrichiellaceae	Exophiala	Exophiala_ASV1164
ASV1168	3	169	0.318868	9	0	Fungi	Fungi_ASV1168	Fungi_ASV1168	Fungi_ASV1168	Fungi_ASV1168	Fungi_ASV1168	Fungi_ASV1168
ASV1169	2	168	0.316981	84	0	Fungi	Ascomycota	Dothideomycetes	Pleosporales	Pleosporaceae	Edenia	Edenia_gomezpompae
ASV1173	3	167	0.315094	23	0	Fungi	Ascomycota	Dothideomycetes	Pleosporales	Phaeosphaeriaceae	Phaeosphaeria	Phaeosphaeria_ASV1173
ASV1174	5	277	0.522642	4	0	Fungi	Ascomycota	Saccharomycetes	Saccharomycetales	Saccharomycetaceae	Issatchenkia	Issatchenkia_orientalis
ASV1175	7	166	0.313208	6	0	Fungi	Basidiomycota	Agaricomycetes	Russulales	Peniophoraceae	Peniophoraceae_ASV1175	Peniophoraceae_ASV1175
ASV1178	5	165	0.311321	15	0	Fungi	Basidiomycota	Agaricomycetes	Polyporales	Meruliaceae	Ceriporia	Ceriporia_lacerata
ASV1180	5	164	0.309434	23	0	Fungi	Ascomycota	Eurotiomycetes	Eurotiales	Aspergillaceae	Aspergillus	Aspergillus_croceus
ASV1183	1	164	0.309434	164	0	Fungi	Basidiomycota	Agaricomycetes	Agaricales	Pluteaceae	Pluteus	Pluteus_cinereofuscus
ASV1184	6	162	0.30566	1.5	0	Fungi	Ascomycota	Eurotiomycetes	Eurotiales	Aspergillaceae	Aspergillus	Aspergillus_ASV1184
ASV1187	5	162	0.30566	20	0	Fungi	Basidiomycota	Agaricomycetes	Russulales	Wrightoporiaceae	Amylosporus	Amylosporus_campbellii
ASV1189	6	162	0.30566	21.5	0	Fungi	Ascomycota	Dothideomycetes	Capnodiales	Capnodiales_ASV1189	Capnodiales_ASV1189	Capnodiales_ASV1189
ASV1190	1	161	0.303774	161	0	Fungi	Ascomycota	Ascomycota_ASV1190	Ascomycota_ASV1190	Ascomycota_ASV1190	Ascomycota_ASV1190	Ascomycota_ASV1190
ASV1191	4	161	0.303774	23	0	Fungi	Ascomycota	Sordariomycetes	Glomerellales	Plectosphaerellaceae	Lectera	Lectera_colletotrichoides
ASV1192	5	194	0.366038	13	0	Fungi	Ascomycota	Dothideomycetes	Pleosporales	Lophiotremataceae	Lophiotrema	Lophiotrema_rubi
ASV1193	1	161	0.303774	161	0	Fungi	Ascomycota	Ascomycota_ASV1193	Ascomycota_ASV1193	Ascomycota_ASV1193	Ascomycota_ASV1193	Ascomycota_ASV1193
ASV1196	5	182	0.343396	23	0	Fungi	Ascomycota	Saccharomycetes	Saccharomycetales	Debaryomycetaceae	Hyphopichia	Hyphopichia_burtonii
ASV1197	1	159	0.3	159	0	Fungi	Ascomycota	Sordariomycetes	Hypocreales	Nectriaceae	Fusarium	Fusarium_penzigii
ASV1200	1	159	0.3	159	0	Fungi_ASV1200	Fungi_ASV1200	Fungi_ASV1200	Fungi_ASV1200	Fungi_ASV1200	Fungi_ASV1200	Fungi_ASV1200
ASV1202	2	302	0.569811	151	0	Fungi	Ascomycota	Saccharomycetes	Saccharomycetales	Debaryomycetaceae	Meyerozyma	Meyerozyma_guilliermondii
ASV1206	1	157	0.296226	157	0	Fungi	Ascomycota	Dothideomycetes	Pleosporales	Pleosporaceae	Pleosporaceae_ASV1206	Pleosporaceae_ASV1206
ASV1207	12	156	0.29434	3	0	Fungi	Ascomycota	Ascomycota_ASV1207	Ascomycota_ASV1207	Ascomycota_ASV1207	Ascomycota_ASV1207	Ascomycota_ASV1207
ASV1208	2	156	0.29434	78	0	Fungi	Ascomycota	Dothideomycetes	Capnodiales	Capnodiales_ASV1208	Capnodiales_ASV1208	Capnodiales_ASV1208
ASV1210	2	156	0.29434	78	0	Fungi	Ascomycota	Sordariomycetes	Xylariales	Microdochiaceae	Microdochium	Microdochium_ASV1210
ASV1211	1	156	0.29434	156	0	Fungi	Ascomycota	Ascomycota_ASV1211	Ascomycota_ASV1211	Ascomycota_ASV1211	Ascomycota_ASV1211	Ascomycota_ASV1211
ASV1213	2	155	0.292453	77.5	0	Fungi	Ascomycota	Eurotiomycetes	Onygenales	Onygenaceae	Aphanoascus	Aphanoascus_keratinophilus
ASV1214	2	137	0.258491	68.5	0	Fungi	Basidiomycota	Agaricomycetes	Polyporales	Fomitopsidaceae	Fibroporia	Fibroporia_vaillantii
ASV1215	5	154	0.290566	12	0	Fungi	Ascomycota	Dothideomycetes	Capnodiales	Cladosporiaceae	Cladosporium	Cladosporium_ASV1215
ASV1216	1	154	0.290566	154	0	Fungi	Ascomycota	Dothideomycetes	Pleosporales	Melanommataceae	Melanommataceae_ASV1216	Melanommataceae_ASV1216
ASV1217	3	188	0.354717	35	0	Fungi	Basidiomycota	Agaricomycetes	Cantharellales	Cantharellales_fam_Incertae_sedis	Sistotrema	Sistotrema_brinkmannii
ASV1218	2	152	0.286792	76	0	Fungi	Mortierellomycota	Mortierellomycetes	Mortierellales	Mortierellaceae	Mortierella	Mortierella_parvispora
ASV1219	4	152	0.286792	33	0	Fungi	Ascomycota	Dothideomycetes	Pleosporales	Phaeosphaeriaceae	Phaeosphaeriaceae_ASV1219	Phaeosphaeriaceae_ASV1219
ASV1220	2	152	0.286792	76	0	Fungi	Ascomycota	Ascomycota_ASV1220	Ascomycota_ASV1220	Ascomycota_ASV1220	Ascomycota_ASV1220	Ascomycota_ASV1220
ASV1221	8	151	0.284906	7	0	Fungi	Ascomycota	Dothideomycetes	Pleosporales	Phaeosphaeriaceae	Phaeosphaeria	Phaeosphaeria_ASV1221
ASV1223	5	151	0.284906	33	0	Fungi	Basidiomycota	Tremellomycetes	Tremellales	Tremellales_ASV1223	Tremellales_ASV1223	Tremellales_ASV1223
ASV1224	7	151	0.284906	14	0	Fungi	Ascomycota	Dothideomycetes	Capnodiales	Cladosporiaceae	Cladosporiaceae_ASV1224	Cladosporiaceae_ASV1224
ASV1227	1	150	0.283019	150	0	Fungi	Basidiomycota	Microbotryomycetes	Microbotryomycetes_ord_Incertae_sedis	Chrysozymaceae	Pseudohyphozyma	Pseudohyphozyma_ASV1227
ASV1228	1	150	0.283019	150	0	Fungi	Ascomycota	Dothideomycetes	Pleosporales	Didymosphaeriaceae	Kalmusia	Kalmusia_variispora
ASV1230	2	149	0.281132	74.5	0	Fungi	Basidiomycota	Agaricomycetes	Polyporales	Coriolaceae	Trametes	Trametes_elegans
ASV1231	4	207	0.390566	29	0	Fungi	Ascomycota	Dothideomycetes	Pleosporales	Pleosporales_fam_Incertae_sedis	Latorua	Latorua_caligans
ASV1233	2	149	0.281132	74.5	0	Fungi	Ascomycota	Sordariomycetes	Xylariales	Microdochiaceae	Microdochium	Microdochium_ASV1233
ASV1234	1	149	0.281132	149	0	Fungi	Ascomycota	Sordariomycetes	Sordariales	Chaetomiaceae	Chaetomiaceae_ASV1234	Chaetomiaceae_ASV1234
ASV1235	7	149	0.281132	2	0	Fungi	Ascomycota	Dothideomycetes	Pleosporales	Phaeosphaeriaceae	Chaetosphaeronema	Chaetosphaeronema_ASV1235
ASV1236	5	148	0.279245	1	0	Fungi	Ascomycota	Dothideomycetes	Capnodiales	Teratosphaeriaceae	Teratosphaeriaceae_ASV1236	Teratosphaeriaceae_ASV1236
ASV1237	2	148	0.279245	74	0	Fungi	Ascomycota	Saccharomycetes	Saccharomycetales	Dipodascaceae	Dipodascaceae_ASV1237	Dipodascaceae_ASV1237
ASV1238	2	148	0.279245	74	0	Fungi	Fungi_ASV1238	Fungi_ASV1238	Fungi_ASV1238	Fungi_ASV1238	Fungi_ASV1238	Fungi_ASV1238
ASV1240	4	147	0.277358	27.5	0	Fungi	Basidiomycota	Tremellomycetes	Filobasidiales	Filobasidiaceae	Filobasidium	Filobasidium_ASV1240
ASV1241	1	147	0.277358	147	0	Fungi	Ascomycota	Dothideomycetes	Pleosporales	Didymellaceae	Stagonosporopsis	Stagonosporopsis_ASV1241
ASV1242	6	139	0.262264	1	0	Fungi	Basidiomycota	Microbotryomycetes	Sporidiobolales	Sporidiobolaceae	Sporobolomyces	Sporobolomyces_ASV1242
ASV1243	1	146	0.275472	146	0	Fungi	Basidiomycota	Tremellomycetes	Cystofilobasidiales	Cystofilobasidiaceae	Cystofilobasidium	Cystofilobasidium_infirmominiatum
ASV1244	4	146	0.275472	1	0	Fungi	Ascomycota	Sordariomycetes	Diaporthales	Diaporthaceae	Diaporthe	Diaporthe_lusitanicae
ASV1249	2	146	0.275472	73	0	Fungi	Ascomycota	Dothideomycetes	Pleosporales	Phaeosphaeriaceae	Phaeosphaeriaceae_ASV1249	Phaeosphaeriaceae_ASV1249
ASV1251	4	145	0.273585	36	0	Fungi	Ascomycota	Leotiomycetes	Erysiphales	Erysiphaceae	Erysiphe	Erysiphe_necator
ASV1254	3	333	0.628302	143	0	Fungi	Ascomycota	Saccharomycetes	Saccharomycetales	Metschnikowiaceae	Clavispora	Clavispora_lusitaniae
ASV1255	4	145	0.273585	34.5	0	Fungi	Ascomycota	Dothideomycetes	Pleosporales	Phaeosphaeriaceae	Phaeosphaeriaceae_ASV1255	Phaeosphaeriaceae_ASV1255
ASV1256	2	145	0.273585	72.5	0	Fungi	Fungi_ASV1256	Fungi_ASV1256	Fungi_ASV1256	Fungi_ASV1256	Fungi_ASV1256	Fungi_ASV1256
ASV1265	3	142	0.267925	1	0	Fungi	Ascomycota	Dothideomycetes	Pleosporales	Phaeosphaeriaceae	Phaeosphaeriaceae_ASV1265	Phaeosphaeriaceae_ASV1265
ASV1267	2	141	0.266038	70.5	0	Fungi	Ascomycota	Ascomycota_ASV1267	Ascomycota_ASV1267	Ascomycota_ASV1267	Ascomycota_ASV1267	Ascomycota_ASV1267
ASV1274	3	139	0.262264	38	0	Fungi	Basidiomycota	Cystobasidiomycetes	Cystobasidiales	Cystobasidiaceae	Occultifur	Occultifur_ASV1274
ASV1276	1	138	0.260377	138	0	Fungi	Basidiomycota	Basidiomycota_ASV1276	Basidiomycota_ASV1276	Basidiomycota_ASV1276	Basidiomycota_ASV1276	Basidiomycota_ASV1276
ASV1277	5	138	0.260377	5	0	Fungi	Ascomycota	Dothideomycetes	Pleosporales	Didymellaceae	Didymella	Didymella_ASV1277
ASV1279	11	137	0.258491	2	0	Fungi	Ascomycota	Leotiomycetes	Helotiales	Helotiaceae	Crocicreas	Crocicreas_cyathoideum
ASV1280	6	137	0.258491	15.5	0	Fungi	Ascomycota	Dothideomycetes	Capnodiales	Neodevriesiaceae	Neodevriesia	Neodevriesia_capensis
ASV1283	12	136	0.256604	2	0	Fungi	Ascomycota	Ascomycota_ASV1283	Ascomycota_ASV1283	Ascomycota_ASV1283	Ascomycota_ASV1283	Ascomycota_ASV1283
ASV1286	5	136	0.256604	1	0	Fungi	Ascomycota	Dothideomycetes	Botryosphaeriales	Botryosphaeriaceae	Lasiodiplodia	Lasiodiplodia_brasiliensis
ASV1287	2	136	0.256604	68	0	Fungi	Basidiomycota	Agaricomycetes	Polyporales	Meruliaceae	Phanerochaete	Phanerochaete_tuberculata
ASV1288	1	136	0.256604	136	0	Fungi	Ascomycota	Dothideomycetes	Pleosporales	Sporormiaceae	Sporormiaceae_ASV1288	Sporormiaceae_ASV1288
ASV1289	2	136	0.256604	68	0	Fungi	Basidiomycota	Agaricomycetes	Agaricomycetes_ASV1289	Agaricomycetes_ASV1289	Agaricomycetes_ASV1289	Agaricomycetes_ASV1289
ASV1290	10	135	0.254717	10.5	0	Fungi	Ascomycota	Eurotiomycetes	Eurotiales	Aspergillaceae	Penicillium	Penicillium_ASV1290
ASV1291	38	149	0.281132	2	0	Fungi	Basidiomycota	Agaricostilbomycetes	Agaricostilbales	Kondoaceae	Kondoa	Kondoa_aeria
ASV1292	1	135	0.254717	135	0	Fungi	Ascomycota	Eurotiomycetes	Eurotiales	Aspergillaceae	Aspergillus	Aspergillus_ASV1292
ASV1294	35	134	0.25283	2	0	Fungi	Ascomycota	Ascomycota_ASV1294	Ascomycota_ASV1294	Ascomycota_ASV1294	Ascomycota_ASV1294	Ascomycota_ASV1294
ASV1296	31	132	0.249057	2	0	Fungi	Ascomycota	Ascomycota_ASV1296	Ascomycota_ASV1296	Ascomycota_ASV1296	Ascomycota_ASV1296	Ascomycota_ASV1296
ASV1297	2	133	0.250943	66.5	0	Fungi	Basidiomycota	Microbotryomycetes	Microbotryomycetes_ASV1297	Microbotryomycetes_ASV1297	Microbotryomycetes_ASV1297	Microbotryomycetes_ASV1297
ASV1298	1	133	0.250943	133	0	Fungi	Ascomycota	Sordariomycetes	Microascales	Microascaceae	Parascedosporium	Parascedosporium_putredinis
ASV1299	2	132	0.249057	66	0	Fungi	Ascomycota	Eurotiomycetes	Eurotiales	Aspergillaceae	Penicillium	Penicillium_ASV1299
ASV1300	7	132	0.249057	8	0	Fungi	Ascomycota	Leotiomycetes	Erysiphales	Erysiphaceae	Podosphaera	Podosphaera_lini
ASV1302	5	131	0.24717	23	0	Fungi	Ascomycota	Dothideomycetes	Pleosporales	Didymellaceae	Didymellaceae_ASV1302	Didymellaceae_ASV1302
ASV1303	3	131	0.24717	39	0	Fungi	Basidiomycota	Agaricomycetes	Agaricomycetes_ASV1303	Agaricomycetes_ASV1303	Agaricomycetes_ASV1303	Agaricomycetes_ASV1303
ASV1304	10	131	0.24717	2	0	Fungi	Ascomycota	Ascomycota_ASV1304	Ascomycota_ASV1304	Ascomycota_ASV1304	Ascomycota_ASV1304	Ascomycota_ASV1304
ASV1306	2	131	0.24717	65.5	0	Fungi	Basidiomycota	Wallemiomycetes	Wallemiales	Wallemiaceae	Wallemia	Wallemia_ASV1306
ASV1307	3	130	0.245283	1	0	Fungi	Ascomycota	Dothideomycetes	Pleosporales	Phaeosphaeriaceae	Phaeosphaeria	Phaeosphaeria_ASV1307
ASV1309	2	130	0.245283	65	0	Fungi	Basidiomycota	Cystobasidiomycetes	Cystobasidiomycetes_ord_Incertae_sedis	Symmetrosporaceae	Symmetrospora	Symmetrospora_ASV1309
ASV1311	3	129	0.243396	1	0	Fungi	Ascomycota	Arthoniomycetes	Lichenostigmatales	Phaeococcomycetaceae	Phaeococcomyces	Phaeococcomyces_ASV1311
ASV1312	5	129	0.243396	35	0	Fungi	Ascomycota	Dothideomycetes	Pleosporales	Pleosporales_ASV1312	Pleosporales_ASV1312	Pleosporales_ASV1312
ASV1313	5	129	0.243396	26	0	Fungi	Ascomycota	Dothideomycetes	Pleosporales	Pleosporaceae	Pleosporaceae_ASV1313	Pleosporaceae_ASV1313
ASV1314	1	129	0.243396	129	0	Fungi	Ascomycota	Dothideomycetes	Dothideomycetes_ASV1314	Dothideomycetes_ASV1314	Dothideomycetes_ASV1314	Dothideomycetes_ASV1314
ASV1315	1	129	0.243396	129	0	Fungi	Ascomycota	Sordariomycetes	Xylariales	Sporocadaceae	Pestalotiopsis	Pestalotiopsis_ASV1315
ASV1317	7	128	0.241509	5	0	Fungi	Ascomycota	Leotiomycetes	Helotiales	Helotiales_ASV1317	Helotiales_ASV1317	Helotiales_ASV1317
ASV1318	4	128	0.241509	6	0	Fungi	Basidiomycota	Basidiomycota_ASV1318	Basidiomycota_ASV1318	Basidiomycota_ASV1318	Basidiomycota_ASV1318	Basidiomycota_ASV1318
ASV1319	2	127	0.239623	63.5	0	Fungi	Ascomycota	Saccharomycetes	Saccharomycetales	Saccharomycetales_ASV1319	Saccharomycetales_ASV1319	Saccharomycetales_ASV1319
ASV1320	5	127	0.239623	13	0	Fungi	Ascomycota	Eurotiomycetes	Eurotiales	Aspergillaceae	Aspergillus	Aspergillus_pseudodeflectus
ASV1321	1	127	0.239623	127	0	Fungi	Basidiomycota	Basidiomycota_ASV1321	Basidiomycota_ASV1321	Basidiomycota_ASV1321	Basidiomycota_ASV1321	Basidiomycota_ASV1321
ASV1322	1	126	0.237736	126	0	Fungi_ASV1322	Fungi_ASV1322	Fungi_ASV1322	Fungi_ASV1322	Fungi_ASV1322	Fungi_ASV1322	Fungi_ASV1322
ASV1324	2	126	0.237736	63	0	Fungi	Ascomycota	Eurotiomycetes	Chaetothyriales	Trichomeriaceae	Knufia	Knufia_epidermidis
ASV1326	2	126	0.237736	63	0	Fungi	Ascomycota	Dothideomycetes	Capnodiales	Mycosphaerellaceae	Zymoseptoria	Zymoseptoria_ASV1326
ASV1327	1	126	0.237736	126	0	Fungi	Ascomycota	Pezizomycetes	Pezizales	Pyronemataceae	Harmoniella	Harmoniella_ASV1327
ASV1329	1	125	0.235849	125	0	Fungi	Ascomycota	Dothideomycetes	Pleosporales	Phaeosphaeriaceae	Chaetosphaeronema	Chaetosphaeronema_ASV1329
ASV1330	3	125	0.235849	14	0	Fungi	Ascomycota	Dothideomycetes	Pleosporales	Didymellaceae	Didymella	Didymella_ASV1330
ASV1331	4	125	0.235849	33	0	Fungi	Basidiomycota	Tremellomycetes	Tremellales	Rhynchogastremataceae	Papiliotrema	Papiliotrema_ASV1331
ASV1333	3	123	0.232075	1	0	Fungi	Rozellomycota	Rozellomycotina_cls_Incertae_sedis	Rozellomycotina_ord_Incertae_sedis	Rozellomycotina_fam_Incertae_sedis	Paramicrosporidium	Paramicrosporidium_saccamoebae
ASV1335	5	123	0.232075	20	0	Fungi	Ascomycota	Sordariomycetes	Diaporthales	Diaporthaceae	Diaporthe	Diaporthe_foeniculina
ASV1336	3	123	0.232075	16	0	Fungi	Basidiomycota	Tremellomycetes	Filobasidiales	Filobasidiaceae	Filobasidium	Filobasidium_ASV1336
ASV1337	13	122	0.230189	3	0	Fungi	Ascomycota	Leotiomycetes	Helotiales	Helotiaceae	Crocicreas	Crocicreas_ASV1337
ASV1340	3	121	0.228302	18	0	Fungi	Ascomycota	Dothideomycetes	Pleosporales	Pleosporaceae	Alternaria	Alternaria_hyacinthi
ASV1341	2	121	0.228302	60.5	0	Fungi	Ascomycota	Dothideomycetes	Pleosporales	Sporormiaceae	Sporormiaceae_ASV1341	Sporormiaceae_ASV1341
ASV1342	5	121	0.228302	1	0	Fungi	Ascomycota	Ascomycota_ASV1342	Ascomycota_ASV1342	Ascomycota_ASV1342	Ascomycota_ASV1342	Ascomycota_ASV1342
ASV1343	1	121	0.228302	121	0	Fungi	Basidiomycota	Tremellomycetes	Tremellales	Bulleraceae	Bullera	Bullera_alba
ASV1344	1	121	0.228302	121	0	Fungi	Ascomycota	Saccharomycetes	Saccharomycetales	Saccharomycetales_ASV1344	Saccharomycetales_ASV1344	Saccharomycetales_ASV1344
ASV1345	2	121	0.228302	60.5	0	Fungi	Basidiomycota	Basidiomycota_ASV1345	Basidiomycota_ASV1345	Basidiomycota_ASV1345	Basidiomycota_ASV1345	Basidiomycota_ASV1345
ASV1347	3	120	0.226415	52	0	Fungi	Ascomycota	Sordariomycetes	Hypocreales	Hypocreales_ASV1347	Hypocreales_ASV1347	Hypocreales_ASV1347
ASV1350	10	118	0.222642	4	0	Fungi	Ascomycota	Eurotiomycetes	Eurotiales	Aspergillaceae	Penicillium	Penicillium_kongii
ASV1351	1	120	0.226415	120	0	Fungi	Fungi_ASV1351	Fungi_ASV1351	Fungi_ASV1351	Fungi_ASV1351	Fungi_ASV1351	Fungi_ASV1351
ASV1353	2	120	0.226415	60	0	Fungi	Basidiomycota	Cystobasidiomycetes	Cystobasidiales	Cystobasidiaceae	Cystobasidium	Cystobasidium_ASV1353
ASV1354	3	120	0.226415	36	0	Fungi	Ascomycota	Dothideomycetes	Dothideales	Dothioraceae	Hormonema	Hormonema_viticola
ASV1355	1	119	0.224528	119	0	Fungi	Ascomycota	Sordariomycetes	Microascales	Microascaceae	Microascaceae_ASV1355	Microascaceae_ASV1355
ASV1356	3	105	0.198113	34	0	Fungi	Basidiomycota	Agaricomycetes	Agaricales	Agaricaceae	Agaricus	Agaricus_bisporus
ASV1359	5	118	0.222642	15	0	Fungi	Ascomycota	Dothideomycetes	Dothideomycetes_ASV1359	Dothideomycetes_ASV1359	Dothideomycetes_ASV1359	Dothideomycetes_ASV1359
ASV1360	2	117	0.220755	58.5	0	Fungi	Basidiomycota	Agaricomycetes	Polyporales	Polyporaceae	Rhodonia	Rhodonia_placenta
ASV1361	1	117	0.220755	117	0	Fungi	Basidiomycota	Agaricomycetes	Agaricales	Agaricaceae	Tulostoma	Tulostoma_ASV1361
ASV1362	5	117	0.220755	7	0	Fungi	Ascomycota	Dothideomycetes	Capnodiales	Cladosporiaceae	Cladosporiaceae_ASV1362	Cladosporiaceae_ASV1362
ASV1363	10	194	0.366038	8	0	Fungi	Ascomycota	Sordariomycetes	Hypocreales	Cordycipitaceae	Cordyceps	Cordyceps_bassiana
ASV1364	3	116	0.218868	4	0	Fungi	Ascomycota	Leotiomycetes	Helotiales	Rutstroemiaceae	Rutstroemiaceae_ASV1364	Rutstroemiaceae_ASV1364
ASV1365	1	116	0.218868	116	0	Fungi	Ascomycota	Dothideomycetes	Pleosporales	Pleosporaceae	Pleosporaceae_ASV1365	Pleosporaceae_ASV1365
ASV1367	1	114	0.215094	114	0	Fungi	Ascomycota	Dothideomycetes	Pleosporales	Cucurbitariaceae	Pyrenochaetopsis	Pyrenochaetopsis_ASV1367
ASV1368	1	115	0.216981	115	0	Fungi	Ascomycota	Dothideomycetes	Pleosporales	Pleosporaceae	Alternaria	Alternaria_ASV1368
ASV1370	5	115	0.216981	3	0	Fungi	Ascomycota	Leotiomycetes	Helotiales	Sclerotiniaceae	Sclerotiniaceae_ASV1370	Sclerotiniaceae_ASV1370
ASV1371	4	115	0.216981	3	0	Fungi	Fungi_ASV1371	Fungi_ASV1371	Fungi_ASV1371	Fungi_ASV1371	Fungi_ASV1371	Fungi_ASV1371
ASV1374	15	115	0.216981	2	0	Fungi	Ascomycota	Dothideomycetes	Pleosporales	Pleosporaceae	Alternaria	Alternaria_ASV1374
ASV1375	3	115	0.216981	1	0	Fungi	Ascomycota	Leotiomycetes	Helotiales	Hyaloscyphaceae	Tetrachaetum	Tetrachaetum_ASV1375
ASV1376	1	115	0.216981	115	0	Fungi	Fungi_ASV1376	Fungi_ASV1376	Fungi_ASV1376	Fungi_ASV1376	Fungi_ASV1376	Fungi_ASV1376
ASV1378	2	115	0.216981	57.5	0	Fungi	Ascomycota	Dothideomycetes	Capnodiales	Neodevriesiaceae	Neodevriesia	Neodevriesia_ASV1378
ASV1379	2	115	0.216981	57.5	0	Fungi	Ascomycota	Eurotiomycetes	Eurotiales	Aspergillaceae	Penicillium	Penicillium_ASV1379
ASV1381	5	181	0.341509	36	0	Fungi	Ascomycota	Dothideomycetes	Dothideomycetes_Incertae sedis	Myxotrichaceae	Gymnostellatospora	Gymnostellatospora_japonica
ASV1382	1	115	0.216981	115	0	Fungi	Ascomycota	Ascomycota_ASV1382	Ascomycota_ASV1382	Ascomycota_ASV1382	Ascomycota_ASV1382	Ascomycota_ASV1382
ASV1384	2	114	0.215094	57	0	Fungi	Basidiomycota	Agaricomycetes	Gloeophyllales	Gloeophyllaceae	Gloeophyllum	Gloeophyllum_abietinum
ASV1385	5	114	0.215094	12	0	Fungi	Ascomycota	Dothideomycetes	Capnodiales	Cladosporiaceae	Cladosporiaceae_ASV1385	Cladosporiaceae_ASV1385
ASV1386	5	114	0.215094	10	0	Fungi	Ascomycota	Dothideomycetes	Dothideales	Dothideales_ASV1386	Dothideales_ASV1386	Dothideales_ASV1386
ASV1387	1	114	0.215094	114	0	Fungi	Ascomycota	Eurotiomycetes	Eurotiales	Aspergillaceae	Aspergillus	Aspergillus_tamarii
ASV1388	3	114	0.215094	1	0	Fungi	Ascomycota	Dothideomycetes	Pleosporales	Pleosporaceae	Pleosporaceae_ASV1388	Pleosporaceae_ASV1388
ASV1389	2	113	0.213208	56.5	0	Fungi	Ascomycota	Saccharomycetes	Saccharomycetales	Saccharomycetales_fam_Incertae_sedis	Candida	Candida_subhashii
ASV1392	2	112	0.211321	56	0	Fungi	Basidiomycota	Agaricomycetes	Polyporales	Meruliaceae	Meruliaceae_ASV1392	Meruliaceae_ASV1392
ASV1394	4	111	0.209434	23.5	0	Fungi	Ascomycota	Arthoniomycetes	Lichenostigmatales	Phaeococcomycetaceae	Phaeococcomyces	Phaeococcomyces_ASV1394
ASV1395	3	111	0.209434	40	0	Fungi	Ascomycota	Dothideomycetes	Pleosporales	Pleosporaceae	Pleosporaceae_ASV1395	Pleosporaceae_ASV1395
ASV1396	3	165	0.311321	63	0	Fungi	Ascomycota	Eurotiomycetes	Eurotiales	Aspergillaceae	Aspergillus	Aspergillus_olivicola
ASV1397	1	111	0.209434	111	0	Fungi	Ascomycota	Dothideomycetes	Pleosporales	Pleosporales_ASV1397	Pleosporales_ASV1397	Pleosporales_ASV1397
ASV1400	1	110	0.207547	110	0	Fungi	Mucoromycota	Mucoromycetes	Mucorales	Lichtheimiaceae	Lichtheimia	Lichtheimia_sphaerocystis
ASV1402	3	110	0.207547	14	0	Fungi	Ascomycota	Dothideomycetes	Pleosporales	Phaeosphaeriaceae	Tintelnotia	Tintelnotia_destructans
ASV1404	1	110	0.207547	110	0	Fungi	Ascomycota	Leotiomycetes	Helotiales	Helotiaceae	Crocicreas	Crocicreas_ASV1404
ASV1406	15	109	0.20566	4	0	Fungi	Fungi_ASV1406	Fungi_ASV1406	Fungi_ASV1406	Fungi_ASV1406	Fungi_ASV1406	Fungi_ASV1406
ASV1407	2	109	0.20566	54.5	0	Fungi	Basidiomycota	Tremellomycetes	Filobasidiales	Filobasidiaceae	Filobasidium	Filobasidium_ASV1407
ASV1408	3	108	0.203774	44	0	Fungi	Basidiomycota	Tremellomycetes	Tremellales	Bulleribasidiaceae	Bulleribasidiaceae_ASV1408	Bulleribasidiaceae_ASV1408
ASV1410	2	108	0.203774	54	0	Fungi	Basidiomycota	Tremellomycetes	Tremellales	Bulleribasidiaceae	Dioszegia	Dioszegia_ASV1410
ASV1411	8	108	0.203774	4.5	0	Fungi	Ascomycota	Dothideomycetes	Capnodiales	Teratosphaeriaceae	Teratosphaeriaceae_ASV1411	Teratosphaeriaceae_ASV1411
ASV1412	2	184	0.34717	92	0	Fungi	Ascomycota	Eurotiomycetes	Eurotiales	Aspergillaceae	Penicillium	Penicillium_citreonigrum
ASV1414	1	108	0.203774	108	0	Fungi	Fungi_ASV1414	Fungi_ASV1414	Fungi_ASV1414	Fungi_ASV1414	Fungi_ASV1414	Fungi_ASV1414
ASV1415	1	107	0.201887	107	0	Fungi	Basidiomycota	Agaricomycetes	Agaricales	Tricholomataceae	Hemimycena	Hemimycena_lactea
ASV1416	1	107	0.201887	107	0	Fungi	Ascomycota	Saccharomycetes	Saccharomycetales	Dipodascaceae	Dipodascaceae_ASV1416	Dipodascaceae_ASV1416
ASV1417	1	106	0.2	106	0	Fungi	Ascomycota	Dothideomycetes	Pleosporales	Pleosporales_fam_Incertae_sedis	Ochrocladosporium	Ochrocladosporium_adansoniae
ASV1418	3	106	0.2	29	0	Fungi	Basidiomycota	Agaricomycetes	Auriculariales	Auriculariaceae	Auricularia	Auricularia_auricula-judae
ASV1419	4	105	0.198113	21.5	0	Fungi	Ascomycota	Dothideomycetes	Capnodiales	Cladosporiaceae	Cladosporium	Cladosporium_aciculare
ASV1420	1	105	0.198113	105	0	Fungi	Basidiomycota	Agaricomycetes	Polyporales	Steccherinaceae	Steccherinaceae_ASV1420	Steccherinaceae_ASV1420
ASV1421	1	105	0.198113	105	0	Fungi	Basidiomycota	Agaricomycetes	Russulales	Peniophoraceae	Peniophoraceae_ASV1421	Peniophoraceae_ASV1421
ASV1423	2	105	0.198113	52.5	0	Fungi	Basidiomycota	Basidiomycota_ASV1423	Basidiomycota_ASV1423	Basidiomycota_ASV1423	Basidiomycota_ASV1423	Basidiomycota_ASV1423
ASV1424	1	105	0.198113	105	0	Fungi	Fungi_ASV1424	Fungi_ASV1424	Fungi_ASV1424	Fungi_ASV1424	Fungi_ASV1424	Fungi_ASV1424
ASV1426	1	104	0.196226	104	0	Fungi	Basidiomycota	Basidiomycota_ASV1426	Basidiomycota_ASV1426	Basidiomycota_ASV1426	Basidiomycota_ASV1426	Basidiomycota_ASV1426
ASV1427	4	104	0.196226	15	0	Fungi	Fungi_ASV1427	Fungi_ASV1427	Fungi_ASV1427	Fungi_ASV1427	Fungi_ASV1427	Fungi_ASV1427
ASV1428	1	104	0.196226	104	0	Fungi	Basidiomycota	Agaricomycetes	Agaricales	Psathyrellaceae	Coprinopsis	Coprinopsis_radiata
ASV1429	1	104	0.196226	104	0	Fungi	Basidiomycota	Agaricomycetes	Cantharellales	Cantharellales_ASV1429	Cantharellales_ASV1429	Cantharellales_ASV1429
ASV1430	5	102	0.192453	18	0	Fungi	Fungi_ASV1430	Fungi_ASV1430	Fungi_ASV1430	Fungi_ASV1430	Fungi_ASV1430	Fungi_ASV1430
ASV1432	2	102	0.192453	51	0	Fungi	Basidiomycota	Agaricomycetes	Polyporales	Fomitopsidaceae	Pilatoporus	Pilatoporus_bondartsevae
ASV1433	19	102	0.192453	3	0	Fungi	Basidiomycota	Agaricostilbomycetes	Agaricostilbales	Kondoaceae	Bensingtonia	Bensingtonia_ASV1433
ASV1435	9	101	0.190566	1	0	Fungi	Ascomycota	Dothideomycetes	Pleosporales	Didymellaceae	Didymellaceae_ASV1435	Didymellaceae_ASV1435
ASV1436	1	101	0.190566	101	0	Fungi	Ascomycota	Eurotiomycetes	Eurotiales	Aspergillaceae	Penicillium	Penicillium_ASV1436
ASV1437	2	101	0.190566	50.5	0	Fungi	Basidiomycota	Agaricomycetes	Russulales	Peniophoraceae	Peniophoraceae_ASV1437	Peniophoraceae_ASV1437
ASV1438	1	101	0.190566	101	0	Fungi	Ascomycota	Eurotiomycetes	Chaetothyriales	Herpotrichiellaceae	Herpotrichiellaceae_ASV1438	Herpotrichiellaceae_ASV1438
ASV1439	1	101	0.190566	101	0	Fungi	Ascomycota	Dothideomycetes	Pleosporales	Didymellaceae	Neoascochyta	Neoascochyta_graminicola
ASV1440	56	100	0.188679	1.5	0	Fungi	Ascomycota	Dothideomycetes	Capnodiales	Capnodiales_ASV1440	Capnodiales_ASV1440	Capnodiales_ASV1440
ASV1441	9	100	0.188679	2	0	Fungi_ASV1441	Fungi_ASV1441	Fungi_ASV1441	Fungi_ASV1441	Fungi_ASV1441	Fungi_ASV1441	Fungi_ASV1441
ASV1442	1	100	0.188679	100	0	Fungi	Fungi_ASV1442	Fungi_ASV1442	Fungi_ASV1442	Fungi_ASV1442	Fungi_ASV1442	Fungi_ASV1442
ASV1443	2	100	0.188679	50	0	Fungi	Basidiomycota	Agaricomycetes	Geastrales	Geastraceae	Myriostoma	Myriostoma_coliforme
ASV1444	2	99	0.186792	49.5	0	Fungi	Ascomycota	Saccharomycetes	Saccharomycetales	Dipodascaceae	Dipodascaceae_ASV1444	Dipodascaceae_ASV1444
ASV1448	2	99	0.186792	49.5	0	Fungi	Ascomycota	Eurotiomycetes	Eurotiales	Aspergillaceae	Aspergillus	Aspergillus_granulosus
ASV1450	5	99	0.186792	11	0	Fungi	Ascomycota	Dothideomycetes	Pleosporales	Pleosporales_ASV1450	Pleosporales_ASV1450	Pleosporales_ASV1450
ASV1451	2	98	0.184906	49	0	Fungi	Ascomycota	Saccharomycetes	Saccharomycetales	Dipodascaceae	Geotrichum	Geotrichum_ASV1451
ASV1452	3	160	0.301887	64	0	Fungi	Ascomycota	Sordariomycetes	Sordariales	Lasiosphaeriaceae	Cladorrhinum	Cladorrhinum_flexuosum
ASV1453	3	98	0.184906	1	0	Fungi	Ascomycota	Sordariomycetes	Xylariales	Hyponectriaceae	Microdochium	Microdochium_bolleyi
ASV1454	1	98	0.184906	98	0	Fungi	Fungi_ASV1454	Fungi_ASV1454	Fungi_ASV1454	Fungi_ASV1454	Fungi_ASV1454	Fungi_ASV1454
ASV1456	1	97	0.183019	97	0	Fungi	Basidiomycota	Agaricomycetes	Polyporales	Meruliaceae	Phlebia	Phlebia_ASV1456
ASV1457	1	97	0.183019	97	0	Fungi	Ascomycota	Sordariomycetes	Hypocreales	Hypocreales_ASV1457	Hypocreales_ASV1457	Hypocreales_ASV1457
ASV1458	2	136	0.256604	68	0	Fungi	Ascomycota	Dothideomycetes	Capnodiales	Mycosphaerellaceae	Ramularia	Ramularia_pratensis
ASV1459	3	97	0.183019	25	0	Fungi	Ascomycota	Dothideomycetes	Capnodiales	Teratosphaeriaceae	Neocatenulostroma	Neocatenulostroma_microsporum
ASV1462	2	96	0.181132	48	0	Fungi	Basidiomycota	Tremellomycetes	Tremellales	Bulleribasidiaceae	Dioszegia	Dioszegia_ASV1462
ASV1463	1	96	0.181132	96	0	Fungi	Fungi_ASV1463	Fungi_ASV1463	Fungi_ASV1463	Fungi_ASV1463	Fungi_ASV1463	Fungi_ASV1463
ASV1464	2	95	0.179245	47.5	0	Fungi	Ascomycota	Leotiomycetes	Helotiales	Helotiaceae	Meliniomyces	Meliniomyces_ASV1464
ASV1465	10	95	0.179245	3	0	Fungi	Fungi_ASV1465	Fungi_ASV1465	Fungi_ASV1465	Fungi_ASV1465	Fungi_ASV1465	Fungi_ASV1465
ASV1466	6	95	0.179245	11.5	0	Fungi	Ascomycota	Dothideomycetes	Capnodiales	Teratosphaeriaceae	Teratosphaeriaceae_ASV1466	Teratosphaeriaceae_ASV1466
ASV1467	1	95	0.179245	95	0	Fungi	Ascomycota	Dothideomycetes	Pleosporales	Pleosporaceae	Pleosporaceae_ASV1467	Pleosporaceae_ASV1467
ASV1468	2	95	0.179245	47.5	0	Fungi	Ascomycota	Dothideomycetes	Pleosporales	Phaeosphaeriaceae	Phaeosphaeriaceae_ASV1468	Phaeosphaeriaceae_ASV1468
ASV1469	5	95	0.179245	1	0	Fungi	Ascomycota	Dothideomycetes	Pleosporales	Lentitheciaceae	Keissleriella	Keissleriella_culmifida
ASV1470	2	94	0.177358	47	0	Fungi	Ascomycota	Dothideomycetes	Capnodiales	Cladosporiaceae	Cladosporiaceae_ASV1470	Cladosporiaceae_ASV1470
ASV1471	13	94	0.177358	3	0	Fungi	Ascomycota	Eurotiomycetes	Eurotiales	Aspergillaceae	Aspergillus	Aspergillus_ASV1471
ASV1473	2	94	0.177358	47	0	Fungi	Ascomycota	Dothideomycetes	Pleosporales	Didymellaceae	Neoascochyta	Neoascochyta_europaea
ASV1475	1	94	0.177358	94	0	Fungi	Basidiomycota	Basidiomycota_ASV1475	Basidiomycota_ASV1475	Basidiomycota_ASV1475	Basidiomycota_ASV1475	Basidiomycota_ASV1475
ASV1476	1	94	0.177358	94	0	Fungi	Basidiomycota	Agaricomycetes	Cantharellales	Ceratobasidiaceae	Ceratobasidiaceae_ASV1476	Ceratobasidiaceae_ASV1476
ASV1478	10	93	0.175472	1	0	Fungi	Ascomycota	Sordariomycetes	Glomerellales	Glomerellaceae	Colletotrichum	Colletotrichum_anthrisci
ASV1479	6	93	0.175472	6.5	0	Fungi	Ascomycota	Leotiomycetes	Helotiales	Hyaloscyphaceae	Cistella	Cistella_ASV1479
ASV1480	1	93	0.175472	93	0	Fungi	Basidiomycota	Basidiomycota_ASV1480	Basidiomycota_ASV1480	Basidiomycota_ASV1480	Basidiomycota_ASV1480	Basidiomycota_ASV1480
ASV1482	7	88	0.166038	1	0	Fungi	Fungi_ASV1482	Fungi_ASV1482	Fungi_ASV1482	Fungi_ASV1482	Fungi_ASV1482	Fungi_ASV1482
ASV1484	17	92	0.173585	3	0	Fungi	Basidiomycota	Basidiomycota_ASV1484	Basidiomycota_ASV1484	Basidiomycota_ASV1484	Basidiomycota_ASV1484	Basidiomycota_ASV1484
ASV1485	4	92	0.173585	3	0	Fungi	Ascomycota	Sordariomycetes	Xylariales	Xylariaceae	Hypoxylon	Hypoxylon_ASV1485
ASV1488	1	92	0.173585	92	0	Fungi	Ascomycota	Dothideomycetes	Pleosporales	Pleosporales_ASV1488	Pleosporales_ASV1488	Pleosporales_ASV1488
ASV1489	1	92	0.173585	92	0	Fungi	Basidiomycota	Tremellomycetes	Filobasidiales	Filobasidiaceae	Filobasidium	Filobasidium_ASV1489
ASV1490	3	92	0.173585	17	0	Fungi	Fungi_ASV1490	Fungi_ASV1490	Fungi_ASV1490	Fungi_ASV1490	Fungi_ASV1490	Fungi_ASV1490
ASV1492	2	91	0.171698	45.5	0	Fungi	Basidiomycota	Tremellomycetes	Tremellales	Rhynchogastremataceae	Papiliotrema	Papiliotrema_ASV1492
ASV1493	6	110	0.207547	17	0	Fungi	Ascomycota	Eurotiomycetes	Eurotiales	Aspergillaceae	Penicillium	Penicillium_paczoskii
ASV1494	1	91	0.171698	91	0	Fungi_ASV1494	Fungi_ASV1494	Fungi_ASV1494	Fungi_ASV1494	Fungi_ASV1494	Fungi_ASV1494	Fungi_ASV1494
ASV1495	3	91	0.171698	3	0	Fungi	Ascomycota	Dothideomycetes	Capnodiales	Teratosphaeriaceae	Teratosphaeriaceae_ASV1495	Teratosphaeriaceae_ASV1495
ASV1496	3	90	0.169811	1	0	Fungi	Ascomycota	Orbiliomycetes	Orbiliales	Orbiliaceae	Orbiliaceae_ASV1496	Orbiliaceae_ASV1496
ASV1498	1	90	0.169811	90	0	Fungi	Ascomycota	Saccharomycetes	Saccharomycetales	Phaffomycetaceae	Wickerhamomyces	Wickerhamomyces_anomalus
ASV1499	4	90	0.169811	13	0	Fungi	Ascomycota	Dothideomycetes	Dothideomycetes_ASV1499	Dothideomycetes_ASV1499	Dothideomycetes_ASV1499	Dothideomycetes_ASV1499
ASV1502	9	89	0.167925	5	0	Fungi	Ascomycota	Dothideomycetes	Pleosporales	Lophiostomataceae	Guttulispora	Guttulispora_crataegi
ASV1504	3	89	0.167925	27	0	Fungi	Ascomycota	Sordariomycetes	Sordariales	Chaetomiaceae	Chaetomiaceae_ASV1504	Chaetomiaceae_ASV1504
ASV1505	1	89	0.167925	89	0	Fungi	Basidiomycota	Agaricomycetes	Corticiales	Corticiales_ASV1505	Corticiales_ASV1505	Corticiales_ASV1505
ASV1506	1	88	0.166038	88	0	Fungi	Basidiomycota	Agaricomycetes	Polyporales	Polyporaceae	Megasporoporia	Megasporoporia_ASV1506
ASV1508	5	87	0.164151	21	0	Fungi	Basidiomycota	Agaricomycetes	Polyporales	Polyporales_ASV1508	Polyporales_ASV1508	Polyporales_ASV1508
ASV1510	1	87	0.164151	87	0	Fungi	Basidiomycota	Microbotryomycetes	Sporidiobolales	Sporidiobolaceae	Rhodosporidiobolus	Rhodosporidiobolus_ASV1510
ASV1512	2	87	0.164151	43.5	0	Fungi	Basidiomycota	Agaricomycetes	Auriculariales	Auriculariales_ASV1512	Auriculariales_ASV1512	Auriculariales_ASV1512
ASV1514	1	86	0.162264	86	0	Fungi	Ascomycota	Sordariomycetes	Hypocreales	Clavicipitaceae	Paecilomyces	Paecilomyces_penicillatus
ASV1516	15	86	0.162264	1	0	Fungi	Ascomycota	Dothideomycetes	Pleosporales	Pleosporaceae	Pleosporaceae_ASV1516	Pleosporaceae_ASV1516
ASV1517	6	86	0.162264	11	0	Fungi	Ascomycota	Dothideomycetes	Capnodiales	Capnodiales_ASV1517	Capnodiales_ASV1517	Capnodiales_ASV1517
ASV1518	1	86	0.162264	86	0	Fungi	Ascomycota	Dothideomycetes	Dothideales	Dothideales_ASV1518	Dothideales_ASV1518	Dothideales_ASV1518
ASV1519	4	86	0.162264	4	0	Fungi	Ascomycota	Dothideomycetes	Capnodiales	Teratosphaeriaceae	Capnobotryella	Capnobotryella_ASV1519
ASV1520	2	85	0.160377	42.5	0	Fungi	Ascomycota	Sordariomycetes	Hypocreales	Nectriaceae	Fusarium	Fusarium_ASV1520
ASV1521	3	85	0.160377	32	0	Fungi	Basidiomycota	Tremellomycetes	Tremellales	Tremellales_ASV1521	Tremellales_ASV1521	Tremellales_ASV1521
ASV1522	2	85	0.160377	42.5	0	Fungi	Basidiomycota	Tremellomycetes	Tremellales	Tremellaceae	Cryptococcus	Cryptococcus_ASV1522
ASV1525	1	85	0.160377	85	0	Fungi	Ascomycota	Ascomycota_ASV1525	Ascomycota_ASV1525	Ascomycota_ASV1525	Ascomycota_ASV1525	Ascomycota_ASV1525
ASV1526	1	85	0.160377	85	0	Fungi	Ascomycota	Eurotiomycetes	Eurotiales	Aspergillaceae	Penicillium	Penicillium_decumbens
ASV1527	3	85	0.160377	21	0	Fungi	Fungi_ASV1527	Fungi_ASV1527	Fungi_ASV1527	Fungi_ASV1527	Fungi_ASV1527	Fungi_ASV1527
ASV1528	2	121	0.228302	60.5	0	Fungi	Basidiomycota	Agaricomycetes	Hymenochaetales	Schizoporaceae	Hyphodontia	Hyphodontia_setulosa
ASV1529	3	84	0.158491	1	0	Fungi	Ascomycota	Dothideomycetes	Pleosporales	Phaeosphaeriaceae	Phaeosphaeriaceae_ASV1529	Phaeosphaeriaceae_ASV1529
ASV1530	1	84	0.158491	84	0	Fungi	Basidiomycota	Agaricomycetes	Polyporales	Meruliaceae	Phanerochaete	Phanerochaete_ASV1530
ASV1531	1	84	0.158491	84	0	Fungi	Basidiomycota	Tremellomycetes	Cystofilobasidiales	Mrakiaceae	Udeniomyces	Udeniomyces_ASV1531
ASV1533	4	83	0.156604	19	0	Fungi	Ascomycota	Dothideomycetes	Pleosporales	Didymellaceae	Phoma	Phoma_ASV1533
ASV1534	2	83	0.156604	41.5	0	Fungi	Ascomycota	Sordariomycetes	Hypocreales	Hypocreales_fam_Incertae_sedis	Acremonium	Acremonium_charticola
ASV1535	3	83	0.156604	26	0	Fungi	Ascomycota	Sordariomycetes	Sordariomycetes_ASV1535	Sordariomycetes_ASV1535	Sordariomycetes_ASV1535	Sordariomycetes_ASV1535
ASV1540	4	81	0.15283	9	0	Fungi	Ascomycota	Dothideomycetes	Pleosporales	Didymellaceae	Phoma	Phoma_bulgarica
ASV1542	2	81	0.15283	40.5	0	Fungi	Ascomycota	Dothideomycetes	Pleosporales	Didymosphaeriaceae	Kalmusia	Kalmusia_ASV1542
ASV1543	3	81	0.15283	19	0	Fungi	Ascomycota	Dothideomycetes	Pleosporales	Periconiaceae	Periconia	Periconia_ASV1543
ASV1545	1	81	0.15283	81	0	Fungi	Basidiomycota	Tremellomycetes	Tremellales	Rhynchogastremataceae	Papiliotrema	Papiliotrema_pseudoalba
ASV1546	3	81	0.15283	11	0	Fungi	Ascomycota	Sordariomycetes	Xylariales	Sporocadaceae	Immersidiscosia	Immersidiscosia_eucalypti
ASV1547	5	80	0.150943	1	0	Fungi	Basidiomycota	Wallemiomycetes	Wallemiales	Wallemiaceae	Wallemia	Wallemia_ASV1547
ASV1548	3	80	0.150943	15	0	Fungi	Ascomycota	Dothideomycetes	Dothideomycetes_ASV1548	Dothideomycetes_ASV1548	Dothideomycetes_ASV1548	Dothideomycetes_ASV1548
ASV1550	5	80	0.150943	15	0	Fungi	Fungi_ASV1550	Fungi_ASV1550	Fungi_ASV1550	Fungi_ASV1550	Fungi_ASV1550	Fungi_ASV1550
ASV1554	2	79	0.149057	39.5	0	Fungi	Basidiomycota	Agaricomycetes	Russulales	Peniophoraceae	Peniophora	Peniophora_ASV1554
ASV1555	1	79	0.149057	79	0	Fungi	Fungi_ASV1555	Fungi_ASV1555	Fungi_ASV1555	Fungi_ASV1555	Fungi_ASV1555	Fungi_ASV1555
ASV1557	1	79	0.149057	79	0	Fungi	Fungi_ASV1557	Fungi_ASV1557	Fungi_ASV1557	Fungi_ASV1557	Fungi_ASV1557	Fungi_ASV1557
ASV1558	1	79	0.149057	79	0	Fungi	Basidiomycota	Agaricomycetes	Agaricomycetes_ASV1558	Agaricomycetes_ASV1558	Agaricomycetes_ASV1558	Agaricomycetes_ASV1558
ASV1561	2	78	0.14717	39	0	Fungi	Ascomycota	Sordariomycetes	Xylariales	Diatrypaceae	Cryptovalsa	Cryptovalsa_ampelina
ASV1567	11	77	0.145283	5	0	Fungi	Ascomycota	Dothideomycetes	Capnodiales	Teratosphaeriaceae	Teratosphaeriaceae_ASV1567	Teratosphaeriaceae_ASV1567
ASV1568	3	77	0.145283	10	0	Fungi	Ascomycota	Dothideomycetes	Capnodiales	Cladosporiaceae	Cladosporiaceae_ASV1568	Cladosporiaceae_ASV1568
ASV1571	1	77	0.145283	77	0	Fungi	Ascomycota	Eurotiomycetes	Chaetothyriales	Trichomeriaceae	Knufia	Knufia_mediterranea
ASV1572	1	77	0.145283	77	0	Fungi	Ascomycota	Ascomycota_ASV1572	Ascomycota_ASV1572	Ascomycota_ASV1572	Ascomycota_ASV1572	Ascomycota_ASV1572
ASV1575	8	77	0.145283	1.5	0	Fungi	Ascomycota	Eurotiomycetes	Eurotiales	Aspergillaceae	Penicillium	Penicillium_ASV1575
ASV1576	1	77	0.145283	77	0	Fungi	Ascomycota	Dothideomycetes	Pleosporales	Sporormiaceae	Sporormiaceae_ASV1576	Sporormiaceae_ASV1576
ASV1578	9	76	0.143396	4	0	Fungi	Fungi_ASV1578	Fungi_ASV1578	Fungi_ASV1578	Fungi_ASV1578	Fungi_ASV1578	Fungi_ASV1578
ASV1580	8	76	0.143396	3	0	Fungi	Ascomycota	Ascomycota_ASV1580	Ascomycota_ASV1580	Ascomycota_ASV1580	Ascomycota_ASV1580	Ascomycota_ASV1580
ASV1582	5	76	0.143396	16	0	Fungi	Ascomycota	Lecanoromycetes	Lecanoromycetes_ASV1582	Lecanoromycetes_ASV1582	Lecanoromycetes_ASV1582	Lecanoromycetes_ASV1582
ASV1583	2	76	0.143396	38	0	Fungi	Ascomycota	Ascomycota_ASV1583	Ascomycota_ASV1583	Ascomycota_ASV1583	Ascomycota_ASV1583	Ascomycota_ASV1583
ASV1587	3	75	0.141509	3	0	Fungi	Ascomycota	Sordariomycetes	Hypocreales	Hypocreales_fam_Incertae_sedis	Acremonium	Acremonium_ASV1587
ASV1589	24	75	0.141509	2	0	Fungi	Basidiomycota	Ustilaginomycetes	Ustilaginales	Ustilaginaceae	Ustilago	Ustilago_hordei
ASV1590	4	75	0.141509	1.5	0	Fungi	Basidiomycota	Microbotryomycetes	Sporidiobolales	Sporidiobolales_Incertae sedis	Sporobolomyces	Sporobolomyces_vermiculatus
ASV1591	4	75	0.141509	15.5	0	Fungi	Ascomycota	Sordariomycetes	Hypocreales	Nectriaceae	Fusarium	Fusarium_nelsonii
ASV1592	1	75	0.141509	75	0	Fungi	Basidiomycota	Agaricomycetes	Agaricomycetes_ASV1592	Agaricomycetes_ASV1592	Agaricomycetes_ASV1592	Agaricomycetes_ASV1592
ASV1594	2	74	0.139623	37	0	Fungi	Ascomycota	Dothideomycetes	Pleosporales	Leptosphaeriaceae	Leptosphaeriaceae_ASV1594	Leptosphaeriaceae_ASV1594
ASV1595	1	74	0.139623	74	0	Fungi	Ascomycota	Dothideomycetes	Pleosporales	Thyridariaceae	Thyridariaceae_ASV1595	Thyridariaceae_ASV1595
ASV1596	6	74	0.139623	4	0	Fungi	Ascomycota	Dothideomycetes	Pleosporales	Thyridariaceae	Thyridariaceae_ASV1596	Thyridariaceae_ASV1596
ASV1597	3	74	0.139623	4	0	Fungi	Ascomycota	Dothideomycetes	Capnodiales	Cladosporiaceae	Cladosporiaceae_ASV1597	Cladosporiaceae_ASV1597
ASV1598	5	74	0.139623	1	0	Fungi	Ascomycota	Dothideomycetes	Dothideomycetes_ASV1598	Dothideomycetes_ASV1598	Dothideomycetes_ASV1598	Dothideomycetes_ASV1598
ASV1599	3	73	0.137736	27	0	Fungi	Ascomycota	Eurotiomycetes	Chaetothyriales	Trichomeriaceae	Knufia	Knufia_karalitana
ASV1600	5	92	0.173585	11	0	Fungi	Ascomycota	Sordariomycetes	Hypocreales	Bionectriaceae	Valsonectria	Valsonectria_pulchella
ASV1601	1	73	0.137736	73	0	Fungi	Ascomycota	Eurotiomycetes	Eurotiales	Aspergillaceae	Penicillium	Penicillium_ASV1601
ASV1603	9	73	0.137736	6	0	Fungi	Ascomycota	Sordariomycetes	Xylariales	Diatrypaceae	Eutypa	Eutypa_consobrina
ASV1604	2	73	0.137736	36.5	0	Fungi	Ascomycota	Sordariomycetes	Sordariomycetes_ASV1604	Sordariomycetes_ASV1604	Sordariomycetes_ASV1604	Sordariomycetes_ASV1604
ASV1606	3	73	0.137736	8	0	Fungi	Basidiomycota	Agaricomycetes	Polyporales	Ganodermataceae	Ganoderma	Ganoderma_adspersum
ASV1607	27	72	0.135849	2	0	Fungi	Fungi_ASV1607	Fungi_ASV1607	Fungi_ASV1607	Fungi_ASV1607	Fungi_ASV1607	Fungi_ASV1607
ASV1608	4	72	0.135849	2	0	Fungi	Ascomycota	Sordariomycetes	Hypocreales	Hypocreales_fam_Incertae_sedis	Acremonium	Acremonium_ASV1608
ASV1609	2	72	0.135849	36	0	Fungi	Ascomycota	Leotiomycetes	Helotiales	Sclerotiniaceae	Sclerotiniaceae_ASV1609	Sclerotiniaceae_ASV1609
ASV1610	4	72	0.135849	1.5	0	Fungi	Basidiomycota	Tremellomycetes	Tremellales	Phaeotremellaceae	Gelidatrema	Gelidatrema_spencermartinsiae
ASV1611	1	72	0.135849	72	0	Fungi	Ascomycota	Lecanoromycetes	Acarosporales	Acarosporaceae	Sarcogyne	Sarcogyne_regularis
ASV1612	2	72	0.135849	36	0	Fungi	Ascomycota	Dothideomycetes	Capnodiales	Mycosphaerellaceae	Mycosphaerellaceae_ASV1612	Mycosphaerellaceae_ASV1612
ASV1614	2	71	0.133962	35.5	0	Fungi	Basidiomycota	Agaricomycetes	Agaricales	Omphalotaceae	Marasmiellus	Marasmiellus_ASV1614
ASV1616	4	71	0.133962	6.5	0	Fungi	Ascomycota	Sordariomycetes	Hypocreales	Stachybotryaceae	Stachybotryaceae_ASV1616	Stachybotryaceae_ASV1616
ASV1617	3	71	0.133962	7	0	Fungi	Ascomycota	Sordariomycetes	Hypocreales	Hypocreales_fam_Incertae_sedis	Acremonium	Acremonium_ASV1617
ASV1618	1	71	0.133962	71	0	Fungi	Ascomycota	Dothideomycetes	Pleosporales	Pleosporales_ASV1618	Pleosporales_ASV1618	Pleosporales_ASV1618
ASV1619	1	70	0.132075	70	0	Fungi	Ascomycota	Dothideomycetes	Botryosphaeriales	Phyllostictaceae	Phyllosticta	Phyllosticta_capitalensis
ASV1620	4	70	0.132075	6.5	0	Fungi	Fungi_ASV1620	Fungi_ASV1620	Fungi_ASV1620	Fungi_ASV1620	Fungi_ASV1620	Fungi_ASV1620
ASV1621	4	70	0.132075	10	0	Fungi	Ascomycota	Dothideomycetes	Capnodiales	Cladosporiaceae	Cladosporiaceae_ASV1621	Cladosporiaceae_ASV1621
ASV1622	4	70	0.132075	4	0	Fungi	Ascomycota	Dothideomycetes	Capnodiales	Neodevriesiaceae	Neodevriesia	Neodevriesia_ASV1622
ASV1623	1	70	0.132075	70	0	Fungi	Basidiomycota	Agaricomycetes	Agaricomycetes_ASV1623	Agaricomycetes_ASV1623	Agaricomycetes_ASV1623	Agaricomycetes_ASV1623
ASV1624	4	70	0.132075	5	0	Fungi	Ascomycota	Dothideomycetes	Pleosporales	Phaeosphaeriaceae	Phaeosphaeriaceae_ASV1624	Phaeosphaeriaceae_ASV1624
ASV1625	1	70	0.132075	70	0	Fungi	Basidiomycota	Agaricomycetes	Cantharellales	Ceratobasidiaceae	Ceratobasidiaceae_ASV1625	Ceratobasidiaceae_ASV1625
ASV1627	1	69	0.130189	69	0	Fungi	Basidiomycota	Microbotryomycetes	Microbotryomycetes_ord_Incertae_sedis	Chrysozymaceae	Pseudohyphozyma	Pseudohyphozyma_ASV1627
ASV1628	1	69	0.130189	69	0	Fungi	Fungi_ASV1628	Fungi_ASV1628	Fungi_ASV1628	Fungi_ASV1628	Fungi_ASV1628	Fungi_ASV1628
ASV1631	2	68	0.128302	34	0	Fungi	Ascomycota	Saccharomycetes	Saccharomycetales	Dipodascaceae	Dipodascaceae_ASV1631	Dipodascaceae_ASV1631
ASV1632	1	68	0.128302	68	0	Fungi	Fungi_ASV1632	Fungi_ASV1632	Fungi_ASV1632	Fungi_ASV1632	Fungi_ASV1632	Fungi_ASV1632
ASV1633	1	68	0.128302	68	0	Fungi	Ascomycota	Sordariomycetes	Hypocreales	Hypocreales_fam_Incertae_sedis	Sarocladium	Sarocladium_summerbellii
ASV1634	2	68	0.128302	34	0	Fungi	Fungi_ASV1634	Fungi_ASV1634	Fungi_ASV1634	Fungi_ASV1634	Fungi_ASV1634	Fungi_ASV1634
ASV1635	4	82	0.154717	14	0	Fungi	Ascomycota	Arthoniomycetes	Arthoniales	Arthoniaceae	Arthothelium	Arthothelium_spectabile
ASV1638	4	66	0.124528	13.5	0	Fungi	Ascomycota	Dothideomycetes	Capnodiales	Teratosphaeriaceae	Eupenidiella	Eupenidiella_venezuelensis
ASV1640	3	66	0.124528	1	0	Fungi	Ascomycota	Dothideomycetes	Pleosporales	Phaeosphaeriaceae	Phaeosphaeriaceae_ASV1640	Phaeosphaeriaceae_ASV1640
ASV1641	2	66	0.124528	33	0	Fungi	Basidiomycota	Microbotryomycetes	Sporidiobolales	Sporidiobolaceae	Rhodosporidiobolus	Rhodosporidiobolus_ASV1641
ASV1642	3	66	0.124528	24	0	Fungi	Ascomycota	Dothideomycetes	Botryosphaeriales	Botryosphaeriaceae	Botryosphaeria	Botryosphaeria_dothidea
ASV1643	4	174	0.328302	53.5	0	Fungi	Ascomycota	Dothideomycetes	Venturiales	Sympoventuriaceae	Ochroconis	Ochroconis_musae
ASV1644	3	66	0.124528	17	0	Fungi	Ascomycota	Eurotiomycetes	Eurotiales	Aspergillaceae	Aspergillus	Aspergillus_halophilicus
ASV1647	2	65	0.122642	32.5	0	Fungi_ASV1647	Fungi_ASV1647	Fungi_ASV1647	Fungi_ASV1647	Fungi_ASV1647	Fungi_ASV1647	Fungi_ASV1647
ASV1651	4	64	0.120755	16	0	Fungi	Ascomycota	Eurotiomycetes	Eurotiales	Aspergillaceae	Aspergillus	Aspergillus_ASV1651
ASV1653	1	64	0.120755	64	0	Fungi	Basidiomycota	Agaricomycetes	Russulales	Wrightoporiaceae	Amylosporus	Amylosporus_ASV1653
ASV1654	1	64	0.120755	64	0	Fungi	Ascomycota	Leotiomycetes	Helotiales	Helotiaceae	Tetracladium	Tetracladium_ASV1654
ASV1655	1	111	0.209434	111	0	Fungi	Ascomycota	Eurotiomycetes	Eurotiales	Aspergillaceae	Penicillium	Penicillium_longicatenatum
ASV1656	1	64	0.120755	64	0	Fungi	Ascomycota	Dothideomycetes	Pleosporales	Massarinaceae	Saccharicola	Saccharicola_ASV1656
ASV1657	1	64	0.120755	64	0	Fungi	Ascomycota	Eurotiomycetes	Eurotiales	Trichocomaceae	Talaromyces	Talaromyces_ASV1657
ASV1658	16	63	0.118868	2	0	Fungi	Ascomycota	Ascomycota_ASV1658	Ascomycota_ASV1658	Ascomycota_ASV1658	Ascomycota_ASV1658	Ascomycota_ASV1658
ASV1660	1	63	0.118868	63	0	Fungi	Basidiomycota	Agaricomycetes	Cantharellales	Ceratobasidiaceae	Ceratobasidium	Ceratobasidium_ASV1660
ASV1661	3	69	0.130189	6	0	Fungi	Ascomycota	Sordariomycetes	Diaporthales	Diaporthaceae	Diaporthe	Diaporthe_toxica
ASV1662	1	62	0.116981	62	0	Fungi	Basidiomycota	Agaricomycetes	Polyporales	Fomitopsidaceae	Laetiporus	Laetiporus_gilbertsonii
ASV1663	3	62	0.116981	9	0	Fungi	Ascomycota	Leotiomycetes	Helotiales	Chaetomellaceae	Pilidium	Pilidium_concavum
ASV1664	10	61	0.115094	2.5	0	Fungi	Basidiomycota	Agaricomycetes	Agaricomycetes_ASV1664	Agaricomycetes_ASV1664	Agaricomycetes_ASV1664	Agaricomycetes_ASV1664
ASV1665	17	59	0.111321	2	0	Fungi	Ascomycota	Ascomycota_ASV1665	Ascomycota_ASV1665	Ascomycota_ASV1665	Ascomycota_ASV1665	Ascomycota_ASV1665
ASV1666	4	62	0.116981	3.5	0	Fungi	Ascomycota	Dothideomycetes	Pleosporales	Phaeosphaeriaceae	Phaeosphaeriaceae_ASV1666	Phaeosphaeriaceae_ASV1666
ASV1668	1	62	0.116981	62	0	Fungi	Basidiomycota	Agaricomycetes	Hymenochaetales	Schizoporaceae	Hyphodontia	Hyphodontia_microspora
ASV1670	8	62	0.116981	5	0	Fungi	Fungi_ASV1670	Fungi_ASV1670	Fungi_ASV1670	Fungi_ASV1670	Fungi_ASV1670	Fungi_ASV1670
ASV1671	1	62	0.116981	62	0	Fungi	Glomeromycota	Glomeromycetes	Glomerales	Claroideoglomeraceae	Claroideoglomeraceae_ASV1671	Claroideoglomeraceae_ASV1671
ASV1676	3	61	0.115094	2	0	Fungi	Ascomycota	Dothideomycetes	Dothideomycetes_ASV1676	Dothideomycetes_ASV1676	Dothideomycetes_ASV1676	Dothideomycetes_ASV1676
ASV1678	3	61	0.115094	12	0	Fungi	Ascomycota	Eurotiomycetes	Chaetothyriales	Herpotrichiellaceae	Phialophora	Phialophora_ASV1678
ASV1679	1	61	0.115094	61	0	Fungi	Basidiomycota	Agaricomycetes	Agaricomycetes_ASV1679	Agaricomycetes_ASV1679	Agaricomycetes_ASV1679	Agaricomycetes_ASV1679
ASV1681	3	61	0.115094	15	0	Fungi	Ascomycota	Sordariomycetes	Sordariales	Chaetomiaceae	Zopfiella	Zopfiella_marina
ASV1682	1	60	0.113208	60	0	Fungi	Ascomycota	Eurotiomycetes	Chaetothyriales	Trichomeriaceae	Knufia	Knufia_ASV1682
ASV1683	5	60	0.113208	1	0	Fungi	Ascomycota	Dothideomycetes	Pleosporales	Phaeosphaeriaceae	Phaeosphaeriaceae_ASV1683	Phaeosphaeriaceae_ASV1683
ASV1684	2	60	0.113208	30	0	Fungi	Ascomycota	Dothideomycetes	Pleosporales	Torulaceae	Torula	Torula_hollandica
ASV1686	6	60	0.113208	8	0	Fungi	Ascomycota	Eurotiomycetes	Eurotiales	Aspergillaceae	Penicillium	Penicillium_jensenii
ASV1687	1	60	0.113208	60	0	Fungi_ASV1687	Fungi_ASV1687	Fungi_ASV1687	Fungi_ASV1687	Fungi_ASV1687	Fungi_ASV1687	Fungi_ASV1687
ASV1688	3	76	0.143396	30	0	Fungi	Basidiomycota	Tremellomycetes	Tremellales	Bulleribasidiaceae	Vishniacozyma	Vishniacozyma_tephrensis
ASV1689	1	60	0.113208	60	0	Fungi	Ascomycota	Saccharomycetes	Saccharomycetales	Phaffomycetaceae	Wickerhamomyces	Wickerhamomyces_ASV1689
ASV1691	4	59	0.111321	9	0	Fungi	Ascomycota	Sordariomycetes	Hypocreales	Stachybotryaceae	Stachybotryaceae_ASV1691	Stachybotryaceae_ASV1691
ASV1693	3	59	0.111321	23	0	Fungi	Ascomycota	Ascomycota_ASV1693	Ascomycota_ASV1693	Ascomycota_ASV1693	Ascomycota_ASV1693	Ascomycota_ASV1693
ASV1695	4	59	0.111321	10	0	Fungi	Fungi_ASV1695	Fungi_ASV1695	Fungi_ASV1695	Fungi_ASV1695	Fungi_ASV1695	Fungi_ASV1695
ASV1696	1	59	0.111321	59	0	Fungi	Basidiomycota	Agaricomycetes	Polyporales	Meruliaceae	Phanerochaete	Phanerochaete_ASV1696
ASV1698	2	58	0.109434	29	0	Fungi	Ascomycota	Saccharomycetes	Saccharomycetales	Saccharomycodaceae	Hanseniaspora	Hanseniaspora_uvarum
ASV1700	9	58	0.109434	3	0	Fungi	Fungi_ASV1700	Fungi_ASV1700	Fungi_ASV1700	Fungi_ASV1700	Fungi_ASV1700	Fungi_ASV1700
ASV1701	1	58	0.109434	58	0	Fungi	Ascomycota	Leotiomycetes	Helotiales	Helotiaceae	Crocicreas	Crocicreas_ASV1701
ASV1702	1	54	0.101887	54	0	Fungi	Basidiomycota	Agaricomycetes	Agaricales	Pluteaceae	Volvopluteus	Volvopluteus_gloiocephalus
ASV1703	1	58	0.109434	58	0	Fungi	Fungi_ASV1703	Fungi_ASV1703	Fungi_ASV1703	Fungi_ASV1703	Fungi_ASV1703	Fungi_ASV1703
ASV1704	2	58	0.109434	29	0	Fungi	Ascomycota	Ascomycota_ASV1704	Ascomycota_ASV1704	Ascomycota_ASV1704	Ascomycota_ASV1704	Ascomycota_ASV1704
ASV1705	1	58	0.109434	58	0	Fungi	Ascomycota	Dothideomycetes	Capnodiales	Neodevriesiaceae	Neodevriesia	Neodevriesia_ASV1705
ASV1706	4	58	0.109434	8.5	0	Fungi	Ascomycota	Dothideomycetes	Pleosporales	Pleosporaceae	Alternaria	Alternaria_carotiincultae
ASV1707	2	58	0.109434	29	0	Fungi	Ascomycota	Dothideomycetes	Pleosporales	Pleosporales_ASV1707	Pleosporales_ASV1707	Pleosporales_ASV1707
ASV1708	3	58	0.109434	17	0	Fungi	Basidiomycota	Agaricomycetes	Agaricales	Agaricales_ASV1708	Agaricales_ASV1708	Agaricales_ASV1708
ASV1709	3	62	0.116981	10	0	Fungi	Basidiomycota	Agaricomycetes	Cantharellales	Ceratobasidiaceae	Waitea	Waitea_circinata
ASV1710	1	58	0.109434	58	0	Fungi	Ascomycota	Dothideomycetes	Dothideomycetes_ASV1710	Dothideomycetes_ASV1710	Dothideomycetes_ASV1710	Dothideomycetes_ASV1710
ASV1712	16	57	0.107547	2	0	Fungi	Ascomycota	Ascomycota_ASV1712	Ascomycota_ASV1712	Ascomycota_ASV1712	Ascomycota_ASV1712	Ascomycota_ASV1712
ASV1713	6	57	0.107547	11	0	Fungi	Ascomycota	Eurotiomycetes	Chaetothyriales	Herpotrichiellaceae	Rhinocladiella	Rhinocladiella_ASV1713
ASV1714	6	56	0.10566	3	0	Fungi	Fungi_ASV1714	Fungi_ASV1714	Fungi_ASV1714	Fungi_ASV1714	Fungi_ASV1714	Fungi_ASV1714
ASV1715	2	57	0.107547	28.5	0	Fungi_ASV1715	Fungi_ASV1715	Fungi_ASV1715	Fungi_ASV1715	Fungi_ASV1715	Fungi_ASV1715	Fungi_ASV1715
ASV1716	2	57	0.107547	28.5	0	Fungi	Ascomycota	Dothideomycetes	Pleosporales	Phaeosphaeriaceae	Phaeosphaeria	Phaeosphaeria_ASV1716
ASV1717	2	57	0.107547	28.5	0	Fungi	Ascomycota	Sordariomycetes	Hypocreales	Hypocreales_ASV1717	Hypocreales_ASV1717	Hypocreales_ASV1717
ASV1719	1	57	0.107547	57	0	Fungi	Ascomycota	Dothideomycetes	Dothideales	Dothioraceae	Hormonema	Hormonema_macrosporum
ASV1720	1	56	0.10566	56	0	Fungi	Ascomycota	Sordariomycetes	Hypocreales	Hypocreales_fam_Incertae_sedis	Emericellopsis	Emericellopsis_ASV1720
ASV1721	1	56	0.10566	56	0	Fungi	Ascomycota	Sordariomycetes	Xylariales	Beltraniaceae	Beltrania	Beltrania_pseudorhombica
ASV1722	4	56	0.10566	7.5	0	Fungi	Ascomycota	Dothideomycetes	Capnodiales	Teratosphaeriaceae	Catenulostroma	Catenulostroma_elginense
ASV1724	3	56	0.10566	21	0	Fungi	Ascomycota	Dothideomycetes	Pleosporales	Pleosporales_ASV1724	Pleosporales_ASV1724	Pleosporales_ASV1724
ASV1725	4	56	0.10566	16	0	Fungi	Ascomycota	Dothideomycetes	Pleosporales	Phaeosphaeriaceae	Phaeosphaeriaceae_ASV1725	Phaeosphaeriaceae_ASV1725
ASV1726	1	56	0.10566	56	0	Fungi	Ascomycota	Ascomycota_ASV1726	Ascomycota_ASV1726	Ascomycota_ASV1726	Ascomycota_ASV1726	Ascomycota_ASV1726
ASV1727	1	56	0.10566	56	0	Fungi	Basidiomycota	Tremellomycetes	Tremellales	Trimorphomycetaceae	Saitozyma	Saitozyma_ASV1727
ASV1728	1	56	0.10566	56	0	Fungi	Basidiomycota	Agaricomycetes	Agaricomycetes_ASV1728	Agaricomycetes_ASV1728	Agaricomycetes_ASV1728	Agaricomycetes_ASV1728
ASV1730	12	48	0.090566	2.5	0	Fungi	Fungi_ASV1730	Fungi_ASV1730	Fungi_ASV1730	Fungi_ASV1730	Fungi_ASV1730	Fungi_ASV1730
ASV1731	4	55	0.103774	9	0	Fungi	Ascomycota	Ascomycota_ASV1731	Ascomycota_ASV1731	Ascomycota_ASV1731	Ascomycota_ASV1731	Ascomycota_ASV1731
ASV1736	1	55	0.103774	55	0	Fungi	Basidiomycota	Cystobasidiomycetes	Cystobasidiomycetes_ord_Incertae_sedis	Symmetrosporaceae	Symmetrospora	Symmetrospora_ASV1736
ASV1737	1	55	0.103774	55	0	Fungi	Ascomycota	Dothideomycetes	Pleosporales	Phaeosphaeriaceae	Phaeosphaeriaceae_ASV1737	Phaeosphaeriaceae_ASV1737
ASV1739	1	39	0.0735849	39	0	Fungi	Basidiomycota	Agaricomycetes	Corticiales	Corticiaceae	Corticiaceae_ASV1739	Corticiaceae_ASV1739
ASV1741	12	54	0.101887	1	0	Fungi	Ascomycota	Ascomycota_ASV1741	Ascomycota_ASV1741	Ascomycota_ASV1741	Ascomycota_ASV1741	Ascomycota_ASV1741
ASV1743	5	54	0.101887	1	0	Fungi	Ascomycota	Sordariomycetes	Sordariales	Chaetomiaceae	Chaetomium	Chaetomium_brasiliense
ASV1745	1	54	0.101887	54	0	Fungi	Ascomycota	Sordariomycetes	Sordariales	Lasiosphaeriaceae	Lasiosphaeriaceae_ASV1745	Lasiosphaeriaceae_ASV1745
ASV1746	2	54	0.101887	27	0	Fungi	Ascomycota	Dothideomycetes	Pleosporales	Pleosporaceae	Exserohilum	Exserohilum_rostratum
ASV1747	4	54	0.101887	10.5	0	Fungi	Ascomycota	Dothideomycetes	Pleosporales	Didymellaceae	Phoma	Phoma_ASV1747
ASV1748	4	54	0.101887	6.5	0	Fungi	Ascomycota	Dothideomycetes	Dothideales	Dothideales_ASV1748	Dothideales_ASV1748	Dothideales_ASV1748
ASV1749	2	53	0.1	26.5	0	Fungi	Ascomycota	Saccharomycetes	Saccharomycetales	Pichiaceae	Pichia	Pichia_membranifaciens
ASV1750	1	53	0.1	53	0	Fungi	Ascomycota	Sordariomycetes	Xylariales	Xylariaceae	Rosellinia	Rosellinia_mammiformis
ASV1751	1	53	0.1	53	0	Fungi	Ascomycota	Dothideomycetes	Pleosporales	Pleosporaceae	Pleosporaceae_ASV1751	Pleosporaceae_ASV1751
ASV1752	1	53	0.1	53	0	Fungi	Fungi_ASV1752	Fungi_ASV1752	Fungi_ASV1752	Fungi_ASV1752	Fungi_ASV1752	Fungi_ASV1752
ASV1756	1	53	0.1	53	0	Fungi	Ascomycota	Ascomycota_ASV1756	Ascomycota_ASV1756	Ascomycota_ASV1756	Ascomycota_ASV1756	Ascomycota_ASV1756
ASV1757	1	53	0.1	53	0	Fungi	Ascomycota	Dothideomycetes	Pleosporales	Amorosiaceae	Angustimassarina	Angustimassarina_acerina
ASV1759	11	50	0.0943396	3	0	Fungi	Ascomycota	Ascomycota_ASV1759	Ascomycota_ASV1759	Ascomycota_ASV1759	Ascomycota_ASV1759	Ascomycota_ASV1759
ASV1760	4	52	0.0981132	1.5	0	Fungi	Ascomycota	Dothideomycetes	Pleosporales	Pleosporaceae	Alternaria	Alternaria_ASV1760
ASV1761	2	52	0.0981132	26	0	Fungi	Basidiomycota	Basidiomycota_ASV1761	Basidiomycota_ASV1761	Basidiomycota_ASV1761	Basidiomycota_ASV1761	Basidiomycota_ASV1761
ASV1762	2	51	0.0962264	25.5	0	Fungi	Ascomycota	Ascomycota_ASV1762	Ascomycota_ASV1762	Ascomycota_ASV1762	Ascomycota_ASV1762	Ascomycota_ASV1762
ASV1763	6	61	0.115094	4	0	Fungi	Ascomycota	Dothideomycetes	Capnodiales	Teratosphaeriaceae	Devriesia	Devriesia_pseudoamericana
ASV1766	2	50	0.0943396	25	0	Fungi	Ascomycota	Dothideomycetes	Pleosporales	Pleosporales_ASV1766	Pleosporales_ASV1766	Pleosporales_ASV1766
ASV1767	1	50	0.0943396	50	0	Fungi	Basidiomycota	Tremellomycetes	Filobasidiales	Filobasidiaceae	Naganishia	Naganishia_friedmannii
ASV1769	1	50	0.0943396	50	0	Fungi	Basidiomycota	Agaricomycetes	Russulales	Peniophoraceae	Peniophora	Peniophora_ASV1769
ASV1770	4	50	0.0943396	4.5	0	Fungi	Ascomycota	Sordariomycetes	Sordariales	Chaetomiaceae	Thielavia	Thielavia_subthermophila
ASV1771	2	50	0.0943396	25	0	Fungi	Ascomycota	Saccharomycetes	Saccharomycetales	Saccharomycetales_ASV1771	Saccharomycetales_ASV1771	Saccharomycetales_ASV1771
ASV1772	2	50	0.0943396	25	0	Fungi	Basidiomycota	Agaricomycetes	Polyporales	Ganodermataceae	Ganoderma	Ganoderma_resinaceum
ASV1774	1	50	0.0943396	50	0	Fungi	Ascomycota	Dothideomycetes	Venturiales	Sympoventuriaceae	Ochroconis	Ochroconis_verrucosa
ASV1775	2	50	0.0943396	25	0	Fungi	Basidiomycota	Cystobasidiomycetes	Cystobasidiales	Cystobasidiaceae	Cystobasidium	Cystobasidium_oligophagum
ASV1776	1	50	0.0943396	50	0	Fungi	Ascomycota	Dothideomycetes	Pleosporales	Pleosporales_ASV1776	Pleosporales_ASV1776	Pleosporales_ASV1776
ASV1777	2	49	0.0924528	24.5	0	Fungi	Entomophthoromycota	Entomophthoromycetes	Entomophthorales	Entomophthoraceae	Pandora	Pandora_formicae
ASV1778	11	49	0.0924528	2	0	Fungi	Ascomycota	Ascomycota_ASV1778	Ascomycota_ASV1778	Ascomycota_ASV1778	Ascomycota_ASV1778	Ascomycota_ASV1778
ASV1779	9	49	0.0924528	1	0	Fungi	Basidiomycota	Tremellomycetes	Tremellales	Bulleribasidiaceae	Vishniacozyma	Vishniacozyma_peneaus
ASV1781	1	49	0.0924528	49	0	Fungi	Ascomycota	Dothideomycetes	Pleosporales	Pleosporales_ASV1781	Pleosporales_ASV1781	Pleosporales_ASV1781
ASV1782	1	49	0.0924528	49	0	Fungi	Basidiomycota	Basidiomycota_ASV1782	Basidiomycota_ASV1782	Basidiomycota_ASV1782	Basidiomycota_ASV1782	Basidiomycota_ASV1782
ASV1783	2	49	0.0924528	24.5	0	Fungi	Ascomycota	Lecanoromycetes	Lecanoromycetes_ASV1783	Lecanoromycetes_ASV1783	Lecanoromycetes_ASV1783	Lecanoromycetes_ASV1783
ASV1784	1	49	0.0924528	49	0	Fungi	Ascomycota	Dothideomycetes	Pleosporales	Montagnulaceae	Montagnulaceae_ASV1784	Montagnulaceae_ASV1784
ASV1785	2	49	0.0924528	24.5	0	Fungi	Ascomycota	Leotiomycetes	Helotiales	Vibrisseaceae	Phialocephala	Phialocephala_fluminis
ASV1789	2	48	0.090566	24	0	Fungi	Ascomycota	Sordariomycetes	Xylariales	Microdochiaceae	Microdochium	Microdochium_ASV1789
ASV1790	2	48	0.090566	24	0	Fungi	Basidiomycota	Agaricomycetes	Corticiales	Corticiaceae	Corticiaceae_ASV1790	Corticiaceae_ASV1790
ASV1792	1	48	0.090566	48	0	Fungi	Ascomycota	Ascomycota_ASV1792	Ascomycota_ASV1792	Ascomycota_ASV1792	Ascomycota_ASV1792	Ascomycota_ASV1792
ASV1793	2	48	0.090566	24	0	Fungi	Ascomycota	Dothideomycetes	Pleosporales	Pleosporaceae	Alternaria	Alternaria_ASV1793
ASV1794	1	48	0.090566	48	0	Fungi_ASV1794	Fungi_ASV1794	Fungi_ASV1794	Fungi_ASV1794	Fungi_ASV1794	Fungi_ASV1794	Fungi_ASV1794
ASV1795	1	48	0.090566	48	0	Fungi	Basidiomycota	Agaricomycetes	Agaricales	Agaricaceae	Battarrea	Battarrea_phalloides
ASV1796	1	48	0.090566	48	0	Fungi	Basidiomycota	Agaricomycetes	Agaricomycetes_ASV1796	Agaricomycetes_ASV1796	Agaricomycetes_ASV1796	Agaricomycetes_ASV1796
ASV1797	1	47	0.0886792	47	0	Fungi	Fungi_ASV1797	Fungi_ASV1797	Fungi_ASV1797	Fungi_ASV1797	Fungi_ASV1797	Fungi_ASV1797
ASV1799	1	47	0.0886792	47	0	Fungi	Mortierellomycota	Mortierellomycetes	Mortierellales	Mortierellaceae	Mortierella	Mortierella_ASV1799
ASV1802	1	47	0.0886792	47	0	Fungi	Basidiomycota	Agaricomycetes	Corticiales	Corticiales_ASV1802	Corticiales_ASV1802	Corticiales_ASV1802
ASV1803	2	47	0.0886792	23.5	0	Fungi	Fungi_ASV1803	Fungi_ASV1803	Fungi_ASV1803	Fungi_ASV1803	Fungi_ASV1803	Fungi_ASV1803
ASV1804	2	47	0.0886792	23.5	0	Fungi	Ascomycota	Dothideomycetes	Pleosporales	Phaeosphaeriaceae	Phaeosphaeriaceae_ASV1804	Phaeosphaeriaceae_ASV1804
ASV1805	1	68	0.128302	68	0	Fungi	Basidiomycota	Tremellomycetes	Cystofilobasidiales	Mrakiaceae	Mrakia	Mrakia_frigida
ASV1807	1	46	0.0867925	46	0	Fungi	Ascomycota	Dothideomycetes	Pleosporales	Lentitheciaceae	Poaceascoma	Poaceascoma_helicoides
ASV1808	1	46	0.0867925	46	0	Fungi	Basidiomycota	Agaricomycetes	Agaricomycetes_ASV1808	Agaricomycetes_ASV1808	Agaricomycetes_ASV1808	Agaricomycetes_ASV1808
ASV1809	1	46	0.0867925	46	0	Fungi	Fungi_ASV1809	Fungi_ASV1809	Fungi_ASV1809	Fungi_ASV1809	Fungi_ASV1809	Fungi_ASV1809
ASV1810	1	46	0.0867925	46	0	Fungi	Basidiomycota	Agaricomycetes	Agaricomycetes_ASV1810	Agaricomycetes_ASV1810	Agaricomycetes_ASV1810	Agaricomycetes_ASV1810
ASV1811	1	46	0.0867925	46	0	Fungi	Basidiomycota	Agaricomycetes	Agaricales	Psathyrellaceae	Coprinopsis	Coprinopsis_ASV1811
ASV1812	1	46	0.0867925	46	0	Fungi	Neocallimastigomycota	Neocallimastigomycetes	Neocallimastigales	Neocallimastigaceae	Caecomyces	Caecomyces_communis
ASV1813	1	46	0.0867925	46	0	Fungi	Ascomycota	Dothideomycetes	Dothideomycetes_ASV1813	Dothideomycetes_ASV1813	Dothideomycetes_ASV1813	Dothideomycetes_ASV1813
ASV1814	1	46	0.0867925	46	0	Fungi	Ascomycota	Ascomycota_ASV1814	Ascomycota_ASV1814	Ascomycota_ASV1814	Ascomycota_ASV1814	Ascomycota_ASV1814
ASV1815	1	46	0.0867925	46	0	Fungi	Ascomycota	Dothideomycetes	Pleosporales	Cucurbitariaceae	Pyrenochaeta	Pyrenochaeta_ASV1815
ASV1817	1	45	0.0849057	45	0	Fungi	Ascomycota	Dothideomycetes	Pleosporales	Phaeosphaeriaceae	Phaeosphaeriaceae_ASV1817	Phaeosphaeriaceae_ASV1817
ASV1819	2	45	0.0849057	22.5	0	Fungi	Ascomycota	Dothideomycetes	Capnodiales	Teratosphaeriaceae	Teratosphaeriaceae_ASV1819	Teratosphaeriaceae_ASV1819
ASV1820	2	45	0.0849057	22.5	0	Fungi	Ascomycota	Leotiomycetes	Thelebolales	Pseudeurotiaceae	Pseudogymnoascus	Pseudogymnoascus_roseus
ASV1821	1	45	0.0849057	45	0	Fungi	Ascomycota	Dothideomycetes	Pleosporales	Phaeosphaeriaceae	Phaeosphaeriaceae_ASV1821	Phaeosphaeriaceae_ASV1821
ASV1822	2	45	0.0849057	22.5	0	Fungi_ASV1822	Fungi_ASV1822	Fungi_ASV1822	Fungi_ASV1822	Fungi_ASV1822	Fungi_ASV1822	Fungi_ASV1822
ASV1825	11	39	0.0735849	3	0	Fungi	Ascomycota	Ascomycota_ASV1825	Ascomycota_ASV1825	Ascomycota_ASV1825	Ascomycota_ASV1825	Ascomycota_ASV1825
ASV1827	1	44	0.0830189	44	0	Fungi	Ascomycota	Ascomycota_ASV1827	Ascomycota_ASV1827	Ascomycota_ASV1827	Ascomycota_ASV1827	Ascomycota_ASV1827
ASV1828	7	44	0.0830189	2	0	Fungi	Ascomycota	Ascomycota_ASV1828	Ascomycota_ASV1828	Ascomycota_ASV1828	Ascomycota_ASV1828	Ascomycota_ASV1828
ASV1829	1	44	0.0830189	44	0	Fungi	Ascomycota	Leotiomycetes	Helotiales	Helotiaceae	Articulospora	Articulospora_ASV1829
ASV1830	4	44	0.0830189	1.5	0	Fungi	Ascomycota	Leotiomycetes	Erysiphales	Erysiphaceae	Golovinomyces	Golovinomyces_sonchicola
ASV1831	2	44	0.0830189	22	0	Fungi	Ascomycota	Dothideomycetes	Botryosphaeriales	Botryosphaeriaceae	Neofusicoccum	Neofusicoccum_parvum
ASV1833	4	115	0.216981	34.5	0	Fungi	Ascomycota	Dothideomycetes	Pleosporales	Phaeosphaeriaceae	Paraphoma	Paraphoma_fimeti
ASV1834	1	44	0.0830189	44	0	Fungi	Basidiomycota	Basidiomycota_ASV1834	Basidiomycota_ASV1834	Basidiomycota_ASV1834	Basidiomycota_ASV1834	Basidiomycota_ASV1834
ASV1837	2	43	0.0811321	21.5	0	Fungi	Ascomycota	Sordariomycetes	Hypocreales	Hypocreales_fam_Incertae_sedis	Acremonium	Acremonium_ASV1837
ASV1838	1	43	0.0811321	43	0	Fungi	Ascomycota	Saccharomycetes	Saccharomycetales	Saccharomycetales_fam_Incertae_sedis	Candida	Candida_ethanolica
ASV1839	4	43	0.0811321	10	0	Fungi	Ascomycota	Eurotiomycetes	Chaetothyriales	Chaetothyriales_ASV1839	Chaetothyriales_ASV1839	Chaetothyriales_ASV1839
ASV1840	26	51	0.0962264	1	0	Fungi	Basidiomycota	Malasseziomycetes	Malasseziales	Malasseziaceae	Malassezia	Malassezia_restricta
ASV1841	6	43	0.0811321	2	0	Fungi	Ascomycota	Ascomycota_ASV1841	Ascomycota_ASV1841	Ascomycota_ASV1841	Ascomycota_ASV1841	Ascomycota_ASV1841
ASV1842	4	43	0.0811321	2.5	0	Fungi	Ascomycota	Sordariomycetes	Sordariales	Chaetomiaceae	Chaetomium	Chaetomium_carinthiacum
ASV1843	1	43	0.0811321	43	0	Fungi	Fungi_ASV1843	Fungi_ASV1843	Fungi_ASV1843	Fungi_ASV1843	Fungi_ASV1843	Fungi_ASV1843
ASV1845	1	33	0.0622642	33	0	Fungi	Ascomycota	Eurotiomycetes	Eurotiales	Aspergillaceae	Xeromyces	Xeromyces_bisporus
ASV1846	2	43	0.0811321	21.5	0	Fungi	Ascomycota	Dothideomycetes	Capnodiales	Dissoconiaceae	Uwebraunia	Uwebraunia_dekkeri
ASV1847	2	43	0.0811321	21.5	0	Fungi	Ascomycota	Sordariomycetes	Sordariomycetes_ASV1847	Sordariomycetes_ASV1847	Sordariomycetes_ASV1847	Sordariomycetes_ASV1847
ASV1848	1	43	0.0811321	43	0	Fungi	Ascomycota	Dothideomycetes	Pleosporales	Phaeosphaeriaceae	Phaeosphaeriaceae_ASV1848	Phaeosphaeriaceae_ASV1848
ASV1850	1	42	0.0792453	42	0	Fungi	Ascomycota	Dothideomycetes	Pleosporales	Didymellaceae	Didymellaceae_ASV1850	Didymellaceae_ASV1850
ASV1855	2	42	0.0792453	21	0	Fungi	Ascomycota	Eurotiomycetes	Chaetothyriales	Herpotrichiellaceae	Cladophialophora	Cladophialophora_ASV1855
ASV1856	1	42	0.0792453	42	0	Fungi	Ascomycota	Dothideomycetes	Pleosporales	Lentitheciaceae	Keissleriella	Keissleriella_taminensis
ASV1857	1	42	0.0792453	42	0	Fungi	Basidiomycota	Basidiomycota_ASV1857	Basidiomycota_ASV1857	Basidiomycota_ASV1857	Basidiomycota_ASV1857	Basidiomycota_ASV1857
ASV1858	1	42	0.0792453	42	0	Fungi	Basidiomycota	Basidiomycota_ASV1858	Basidiomycota_ASV1858	Basidiomycota_ASV1858	Basidiomycota_ASV1858	Basidiomycota_ASV1858
ASV1860	13	41	0.0773585	2	0	Fungi	Ascomycota	Ascomycota_ASV1860	Ascomycota_ASV1860	Ascomycota_ASV1860	Ascomycota_ASV1860	Ascomycota_ASV1860
ASV1861	4	39	0.0735849	1.5	0	Fungi	Ascomycota	Ascomycota_ASV1861	Ascomycota_ASV1861	Ascomycota_ASV1861	Ascomycota_ASV1861	Ascomycota_ASV1861
ASV1862	1	41	0.0773585	41	0	Fungi	Basidiomycota	Tremellomycetes	Tremellales	Rhynchogastremataceae	Papiliotrema	Papiliotrema_flavescens
ASV1864	7	41	0.0773585	6	0	Fungi	Ascomycota	Dothideomycetes	Capnodiales	Capnodiales_ASV1864	Capnodiales_ASV1864	Capnodiales_ASV1864
ASV1868	1	41	0.0773585	41	0	Fungi	Ascomycota	Dothideomycetes	Capnodiales	Neodevriesiaceae	Neodevriesia	Neodevriesia_ASV1868
ASV1869	1	41	0.0773585	41	0	Fungi	Fungi_ASV1869	Fungi_ASV1869	Fungi_ASV1869	Fungi_ASV1869	Fungi_ASV1869	Fungi_ASV1869
ASV1870	1	41	0.0773585	41	0	Fungi	Basidiomycota	Agaricomycetes	Agaricales	Agaricales_ASV1870	Agaricales_ASV1870	Agaricales_ASV1870
ASV1871	1	41	0.0773585	41	0	Fungi	Ascomycota	Leotiomycetes	Thelebolales	Thelebolales_ASV1871	Thelebolales_ASV1871	Thelebolales_ASV1871
ASV1872	2	40	0.0754717	20	0	Fungi	Ascomycota	Eurotiomycetes	Eurotiales	Aspergillaceae	Aspergillus	Aspergillus_ASV1872
ASV1875	2	40	0.0754717	20	0	Fungi	Fungi_ASV1875	Fungi_ASV1875	Fungi_ASV1875	Fungi_ASV1875	Fungi_ASV1875	Fungi_ASV1875
ASV1876	2	40	0.0754717	20	0	Fungi	Ascomycota	Eurotiomycetes	Eurotiales	Aspergillaceae	Penicillium	Penicillium_ASV1876
ASV1878	4	47	0.0886792	7	0	Fungi	Ascomycota	Pezizomycetes	Pezizales	Pezizaceae	Peziza	Peziza_ammophila
ASV1879	1	40	0.0754717	40	0	Fungi_ASV1879	Fungi_ASV1879	Fungi_ASV1879	Fungi_ASV1879	Fungi_ASV1879	Fungi_ASV1879	Fungi_ASV1879
ASV1880	1	40	0.0754717	40	0	Fungi	Ascomycota	Leotiomycetes	Helotiales	Helotiaceae	Crocicreas	Crocicreas_ASV1880
ASV1881	1	40	0.0754717	40	0	Fungi	Ascomycota	Dothideomycetes	Dothideales	Dothideales_ASV1881	Dothideales_ASV1881	Dothideales_ASV1881
ASV1882	1	40	0.0754717	40	0	Fungi	Ascomycota	Sordariomycetes	Sordariales	Chaetomiaceae	Chaetomiaceae_ASV1882	Chaetomiaceae_ASV1882
ASV1883	1	40	0.0754717	40	0	Fungi	Basidiomycota	Agaricomycetes	Agaricomycetes_ASV1883	Agaricomycetes_ASV1883	Agaricomycetes_ASV1883	Agaricomycetes_ASV1883
ASV1885	3	39	0.0735849	15	0	Fungi	Ascomycota	Sordariomycetes	Hypocreales	Hypocreaceae	Trichoderma	Trichoderma_citrinoviride
ASV1886	2	39	0.0735849	19.5	0	Fungi	Ascomycota	Leotiomycetes	Helotiales	Helotiaceae	Crocicreas	Crocicreas_ASV1886
ASV1890	1	39	0.0735849	39	0	Fungi	Fungi_ASV1890	Fungi_ASV1890	Fungi_ASV1890	Fungi_ASV1890	Fungi_ASV1890	Fungi_ASV1890
ASV1891	1	39	0.0735849	39	0	Fungi	Basidiomycota	Agaricomycetes	Agaricales	Agaricaceae	Agaricus	Agaricus_devoniensis
ASV1892	1	39	0.0735849	39	0	Fungi	Fungi_ASV1892	Fungi_ASV1892	Fungi_ASV1892	Fungi_ASV1892	Fungi_ASV1892	Fungi_ASV1892
ASV1893	8	39	0.0735849	3	0	Fungi	Ascomycota	Dothideomycetes	Capnodiales	Cladosporiaceae	Cladosporiaceae_ASV1893	Cladosporiaceae_ASV1893
ASV1894	1	39	0.0735849	39	0	Fungi	Ascomycota	Dothideomycetes	Pleosporales	Pleosporales_ASV1894	Pleosporales_ASV1894	Pleosporales_ASV1894
ASV1896	1	39	0.0735849	39	0	Fungi	Basidiomycota	Basidiomycota_ASV1896	Basidiomycota_ASV1896	Basidiomycota_ASV1896	Basidiomycota_ASV1896	Basidiomycota_ASV1896
ASV1898	1	39	0.0735849	39	0	Fungi	Ascomycota	Sordariomycetes	Hypocreales	Hypocreaceae	Monocillium	Monocillium_indicum
ASV1899	1	39	0.0735849	39	0	Fungi	Ascomycota	Saccharomycetes	Saccharomycetales	Saccharomycetales_Incertae sedis	Candida	Candida_sequanensis
ASV1900	3	61	0.115094	16	0	Fungi	Ascomycota	Sordariomycetes	Xylariales	Xylariales_fam_Incertae_sedis	Robillarda	Robillarda_sessilis
ASV1901	1	38	0.0716981	38	0	Fungi	Ascomycota	Dothideomycetes	Capnodiales	Capnodiales_ASV1901	Capnodiales_ASV1901	Capnodiales_ASV1901
ASV1903	2	38	0.0716981	19	0	Fungi	Ascomycota	Sordariomycetes	Sordariales	Lasiosphaeriaceae	Podospora	Podospora_ASV1903
ASV1904	2	38	0.0716981	19	0	Fungi	Ascomycota	Dothideomycetes	Capnodiales	Dissoconiaceae	Ramichloridium	Ramichloridium_indicum
ASV1905	1	38	0.0716981	38	0	Fungi	Basidiomycota	Agaricomycetes	Agaricomycetes_ASV1905	Agaricomycetes_ASV1905	Agaricomycetes_ASV1905	Agaricomycetes_ASV1905
ASV1906	5	38	0.0716981	8	0	Fungi	Ascomycota	Sordariomycetes	Microascales	Halosphaeriaceae	Halosphaeriaceae_ASV1906	Halosphaeriaceae_ASV1906
ASV1907	2	38	0.0716981	19	0	Fungi	Ascomycota	Dothideomycetes	Pleosporales	Pleosporaceae	Alternaria	Alternaria_ASV1907
ASV1908	2	38	0.0716981	19	0	Fungi	Ascomycota	Dothideomycetes	Pleosporales	Pleosporaceae	Drechslera	Drechslera_phlei
ASV1909	1	38	0.0716981	38	0	Fungi	Ascomycota	Dothideomycetes	Pleosporales	Didymosphaeriaceae	Spegazzinia	Spegazzinia_ASV1909
ASV1910	5	36	0.0679245	4	0	Fungi	Ascomycota	Dothideomycetes	Pleosporales	Didymosphaeriaceae	Didymosphaeria	Didymosphaeria_variabile
ASV1911	1	38	0.0716981	38	0	Fungi	Ascomycota	Sordariomycetes	Sordariales	Sordariaceae	Sordaria	Sordaria_fimicola
ASV1912	1	38	0.0716981	38	0	Fungi	Ascomycota	Ascomycota_ASV1912	Ascomycota_ASV1912	Ascomycota_ASV1912	Ascomycota_ASV1912	Ascomycota_ASV1912
ASV1913	1	38	0.0716981	38	0	Fungi	Basidiomycota	Cystobasidiomycetes	Cystobasidiomycetes_ASV1913	Cystobasidiomycetes_ASV1913	Cystobasidiomycetes_ASV1913	Cystobasidiomycetes_ASV1913
ASV1914	1	38	0.0716981	38	0	Fungi	Basidiomycota	Agaricomycetes	Polyporales	Meruliaceae	Meruliaceae_ASV1914	Meruliaceae_ASV1914
ASV1916	2	37	0.0698113	18.5	0	Fungi	Basidiomycota	Agaricomycetes	Agaricomycetes_ASV1916	Agaricomycetes_ASV1916	Agaricomycetes_ASV1916	Agaricomycetes_ASV1916
ASV1917	1	37	0.0698113	37	0	Fungi	Ascomycota	Dothideomycetes	Pleosporales	Lophiostomataceae	Lophiostoma	Lophiostoma_ASV1917
ASV1918	5	37	0.0698113	5	0	Fungi	Ascomycota	Ascomycota_ASV1918	Ascomycota_ASV1918	Ascomycota_ASV1918	Ascomycota_ASV1918	Ascomycota_ASV1918
ASV1920	1	37	0.0698113	37	0	Fungi	Ascomycota	Eurotiomycetes	Chaetothyriales	Cyphellophoraceae	Cyphellophora	Cyphellophora_suttonii
ASV1921	1	37	0.0698113	37	0	Fungi	Fungi_ASV1921	Fungi_ASV1921	Fungi_ASV1921	Fungi_ASV1921	Fungi_ASV1921	Fungi_ASV1921
ASV1922	1	37	0.0698113	37	0	Fungi	Ascomycota	Ascomycota_ASV1922	Ascomycota_ASV1922	Ascomycota_ASV1922	Ascomycota_ASV1922	Ascomycota_ASV1922
ASV1924	1	37	0.0698113	37	0	Fungi	Fungi_ASV1924	Fungi_ASV1924	Fungi_ASV1924	Fungi_ASV1924	Fungi_ASV1924	Fungi_ASV1924
ASV1925	9	36	0.0679245	1	0	Fungi	Ascomycota	Dothideomycetes	Pleosporales	Pleosporaceae	Pleosporaceae_ASV1925	Pleosporaceae_ASV1925
ASV1926	2	36	0.0679245	18	0	Fungi	Ascomycota	Dothideomycetes	Pleosporales	Cucurbitariaceae	Pyrenochaeta	Pyrenochaeta_ASV1926
ASV1927	7	36	0.0679245	2	0	Fungi	Ascomycota	Sordariomycetes	Hypocreales	Cordycipitaceae	Engyodontium	Engyodontium_album
ASV1928	3	36	0.0679245	14	0	Fungi	Basidiomycota	Agaricomycetes	Agaricomycetes_ASV1928	Agaricomycetes_ASV1928	Agaricomycetes_ASV1928	Agaricomycetes_ASV1928
ASV1930	1	36	0.0679245	36	0	Fungi	Fungi_ASV1930	Fungi_ASV1930	Fungi_ASV1930	Fungi_ASV1930	Fungi_ASV1930	Fungi_ASV1930
ASV1931	5	36	0.0679245	3	0	Fungi	Ascomycota	Sordariomycetes	Xylariales	Xylariaceae	Xylariaceae_ASV1931	Xylariaceae_ASV1931
ASV1932	3	36	0.0679245	17	0	Fungi	Ascomycota	Sordariomycetes	Hypocreales	Stachybotryaceae	Stachybotryaceae_ASV1932	Stachybotryaceae_ASV1932
ASV1933	1	36	0.0679245	36	0	Fungi	Ascomycota	Leotiomycetes	Helotiales	Helotiaceae	Articulospora	Articulospora_ASV1933
ASV1934	1	36	0.0679245	36	0	Fungi	Fungi_ASV1934	Fungi_ASV1934	Fungi_ASV1934	Fungi_ASV1934	Fungi_ASV1934	Fungi_ASV1934
ASV1935	3	69	0.130189	31	0	Fungi	Ascomycota	Dothideomycetes	Capnodiales	Neodevriesiaceae	Neodevriesia	Neodevriesia_poagena
ASV1936	1	35	0.0660377	35	0	Fungi	Ascomycota	Sordariomycetes	Hypocreales	Nectriaceae	Nectriaceae_ASV1936	Nectriaceae_ASV1936
ASV1937	2	35	0.0660377	17.5	0	Fungi	Basidiomycota	Agaricomycetes	Russulales	Peniophoraceae	Peniophoraceae_ASV1937	Peniophoraceae_ASV1937
ASV1938	2	35	0.0660377	17.5	0	Fungi	Ascomycota	Saccharomycetes	Saccharomycetales	Debaryomycetaceae	Meyerozyma	Meyerozyma_ASV1938
ASV1939	1	35	0.0660377	35	0	Fungi	Ascomycota	Leotiomycetes	Helotiales	Helotiaceae	Crocicreas	Crocicreas_ASV1939
ASV1940	1	35	0.0660377	35	0	Fungi	Basidiomycota	Agaricomycetes	Russulales	Peniophoraceae	Peniophora	Peniophora_ASV1940
ASV1942	1	35	0.0660377	35	0	Fungi	Fungi_ASV1942	Fungi_ASV1942	Fungi_ASV1942	Fungi_ASV1942	Fungi_ASV1942	Fungi_ASV1942
ASV1943	2	35	0.0660377	17.5	0	Fungi	Basidiomycota	Agaricomycetes	Agaricomycetes_ASV1943	Agaricomycetes_ASV1943	Agaricomycetes_ASV1943	Agaricomycetes_ASV1943
ASV1944	1	35	0.0660377	35	0	Fungi	Fungi_ASV1944	Fungi_ASV1944	Fungi_ASV1944	Fungi_ASV1944	Fungi_ASV1944	Fungi_ASV1944
ASV1945	1	35	0.0660377	35	0	Fungi	Ascomycota	Dothideomycetes	Capnodiales	Cladosporiaceae	Cladosporiaceae_ASV1945	Cladosporiaceae_ASV1945
ASV1948	1	34	0.0641509	34	0	Fungi	Ascomycota	Dothideomycetes	Pleosporales	Pleosporaceae	Bipolaris	Bipolaris_papendorfii
ASV1950	7	34	0.0641509	3	0	Fungi	Basidiomycota	Ustilaginomycetes	Ustilaginales	Ustilaginaceae	Anthracocystis	Anthracocystis_ASV1950
ASV1951	1	34	0.0641509	34	0	Fungi	Fungi_ASV1951	Fungi_ASV1951	Fungi_ASV1951	Fungi_ASV1951	Fungi_ASV1951	Fungi_ASV1951
ASV1953	2	34	0.0641509	17	0	Fungi	Ascomycota	Dothideomycetes	Pleosporales	Phaeosphaeriaceae	Phaeosphaeriaceae_ASV1953	Phaeosphaeriaceae_ASV1953
ASV1955	2	34	0.0641509	17	0	Fungi	Ascomycota	Sordariomycetes	Hypocreales	Hypocreales_ASV1955	Hypocreales_ASV1955	Hypocreales_ASV1955
ASV1956	1	34	0.0641509	34	0	Fungi	Ascomycota	Dothideomycetes	Pleosporales	Pleosporales_ASV1956	Pleosporales_ASV1956	Pleosporales_ASV1956
ASV1957	5	34	0.0641509	7	0	Fungi	Ascomycota	Dothideomycetes	Capnodiales	Neodevriesiaceae	Neodevriesia	Neodevriesia_ASV1957
ASV1958	1	34	0.0641509	34	0	Fungi	Ascomycota	Eurotiomycetes	Chaetothyriales	Cyphellophoraceae	Cyphellophora	Cyphellophora_europaea
ASV1960	2	34	0.0641509	17	0	Fungi	Basidiomycota	Agaricomycetes	Agaricomycetes_ASV1960	Agaricomycetes_ASV1960	Agaricomycetes_ASV1960	Agaricomycetes_ASV1960
ASV1961	1	34	0.0641509	34	0	Fungi	Basidiomycota	Agaricomycetes	Russulales	Peniophoraceae	Peniophoraceae_ASV1961	Peniophoraceae_ASV1961
ASV1962	16	33	0.0622642	2	0	Fungi	Fungi_ASV1962	Fungi_ASV1962	Fungi_ASV1962	Fungi_ASV1962	Fungi_ASV1962	Fungi_ASV1962
ASV1963	2	33	0.0622642	16.5	0	Fungi	Ascomycota	Dothideomycetes	Pleosporales	Didymellaceae	Didymellaceae_ASV1963	Didymellaceae_ASV1963
ASV1964	2	33	0.0622642	16.5	0	Fungi	Ascomycota	Dothideomycetes	Pleosporales	Didymosphaeriaceae	Didymosphaeriaceae_ASV1964	Didymosphaeriaceae_ASV1964
ASV1965	2	33	0.0622642	16.5	0	Fungi	Basidiomycota	Tremellomycetes	Tremellales	Tremellaceae	Tremella	Tremella_ASV1965
ASV1967	2	33	0.0622642	16.5	0	Fungi	Basidiomycota	Agaricomycetes	Agaricales	Agaricaceae	Coprinus	Coprinus_foetidellus
ASV1969	2	33	0.0622642	16.5	0	Fungi	Basidiomycota	Agaricomycetes	Agaricomycetes_ASV1969	Agaricomycetes_ASV1969	Agaricomycetes_ASV1969	Agaricomycetes_ASV1969
ASV1970	8	33	0.0622642	2.5	0	Fungi	Basidiomycota	Agaricostilbomycetes	Agaricostilbales	Kondoaceae	Kondoa	Kondoa_sorbi
ASV1972	2	33	0.0622642	16.5	0	Fungi	Ascomycota	Eurotiomycetes	Phaeomoniellales	Phaeomoniellaceae	Phaeomoniellaceae_ASV1972	Phaeomoniellaceae_ASV1972
ASV1975	1	33	0.0622642	33	0	Fungi_ASV1975	Fungi_ASV1975	Fungi_ASV1975	Fungi_ASV1975	Fungi_ASV1975	Fungi_ASV1975	Fungi_ASV1975
ASV1976	2	33	0.0622642	16.5	0	Fungi	Fungi_ASV1976	Fungi_ASV1976	Fungi_ASV1976	Fungi_ASV1976	Fungi_ASV1976	Fungi_ASV1976
ASV1977	1	33	0.0622642	33	0	Fungi	Ascomycota	Dothideomycetes	Capnodiales	Cladosporiaceae	Cladosporiaceae_ASV1977	Cladosporiaceae_ASV1977
ASV1978	1	33	0.0622642	33	0	Fungi	Fungi_ASV1978	Fungi_ASV1978	Fungi_ASV1978	Fungi_ASV1978	Fungi_ASV1978	Fungi_ASV1978
ASV1979	1	33	0.0622642	33	0	Fungi	Basidiomycota	Basidiomycota_ASV1979	Basidiomycota_ASV1979	Basidiomycota_ASV1979	Basidiomycota_ASV1979	Basidiomycota_ASV1979
ASV1980	2	33	0.0622642	16.5	0	Fungi	Ascomycota	Dothideomycetes	Pleosporales	Didymellaceae	Didymellaceae_ASV1980	Didymellaceae_ASV1980
ASV1981	1	33	0.0622642	33	0	Fungi	Ascomycota	Dothideomycetes	Pleosporales	Phaeosphaeriaceae	Phaeosphaeriaceae_ASV1981	Phaeosphaeriaceae_ASV1981
ASV1983	1	33	0.0622642	33	0	Fungi	Basidiomycota	Microbotryomycetes	Sporidiobolales	Sporidiobolaceae	Rhodotorula	Rhodotorula_ingeniosa
ASV1984	5	28	0.0528302	2	0	Fungi	Basidiomycota	Basidiomycota_ASV1984	Basidiomycota_ASV1984	Basidiomycota_ASV1984	Basidiomycota_ASV1984	Basidiomycota_ASV1984
ASV1985	11	32	0.0603774	2	0	Fungi	Fungi_ASV1985	Fungi_ASV1985	Fungi_ASV1985	Fungi_ASV1985	Fungi_ASV1985	Fungi_ASV1985
ASV1986	1	32	0.0603774	32	0	Fungi	Ascomycota	Dothideomycetes	Capnodiales	Capnodiales_ASV1986	Capnodiales_ASV1986	Capnodiales_ASV1986
ASV1988	10	32	0.0603774	1	0	Fungi	Basidiomycota	Tremellomycetes	Tremellales	Bulleribasidiaceae	Dioszegia	Dioszegia_ASV1988
ASV1989	5	32	0.0603774	1	0	Fungi	Ascomycota	Dothideomycetes	Pleosporales	Pleosporaceae	Pleosporaceae_ASV1989	Pleosporaceae_ASV1989
ASV1991	2	32	0.0603774	16	0	Fungi	Ascomycota	Dothideomycetes	Capnodiales	Teratosphaeriaceae	Teratosphaeria	Teratosphaeria_ASV1991
ASV1992	1	32	0.0603774	32	0	Fungi	Ascomycota	Dothideomycetes	Pleosporales	Phaeosphaeriaceae	Chaetosphaeronema	Chaetosphaeronema_ASV1992
ASV1993	1	32	0.0603774	32	0	Fungi	Ascomycota	Dothideomycetes	Pleosporales	Phaeosphaeriaceae	Phaeosphaeriaceae_ASV1993	Phaeosphaeriaceae_ASV1993
ASV1994	1	31	0.0584906	31	0	Fungi	Ascomycota	Pezizomycetes	Pezizales	Pezizaceae	Pezizaceae_ASV1994	Pezizaceae_ASV1994
ASV1995	7	31	0.0584906	3	0	Fungi	Fungi_ASV1995	Fungi_ASV1995	Fungi_ASV1995	Fungi_ASV1995	Fungi_ASV1995	Fungi_ASV1995
ASV1998	2	31	0.0584906	15.5	0	Fungi	Ascomycota	Sordariomycetes	Xylariales	Xylariales_fam_Incertae_sedis	Bagadiella	Bagadiella_lunata
ASV1999	3	31	0.0584906	4	0	Fungi	Ascomycota	Ascomycota_ASV1999	Ascomycota_ASV1999	Ascomycota_ASV1999	Ascomycota_ASV1999	Ascomycota_ASV1999
ASV2000	2	31	0.0584906	15.5	0	Fungi	Ascomycota	Sordariomycetes	Xylariales	Xylariaceae	Ascotricha	Ascotricha_chartarum
ASV2001	2	31	0.0584906	15.5	0	Fungi	Ascomycota	Eurotiomycetes	Chaetothyriales	Cyphellophoraceae	Cyphellophora	Cyphellophora_ASV2001
ASV2002	6	31	0.0584906	3.5	0	Fungi	Ascomycota	Dothideomycetes	Pleosporales	Pleosporales_ASV2002	Pleosporales_ASV2002	Pleosporales_ASV2002
ASV2003	6	31	0.0584906	4	0	Fungi	Ascomycota	Ascomycota_ASV2003	Ascomycota_ASV2003	Ascomycota_ASV2003	Ascomycota_ASV2003	Ascomycota_ASV2003
ASV2004	1	31	0.0584906	31	0	Fungi	Basidiomycota	Tremellomycetes	Tremellales	Phaeotremellaceae	Phaeotremella	Phaeotremella_skinneri
ASV2005	4	31	0.0584906	6	0	Fungi	Ascomycota	Dothideomycetes	Pleosporales	Pleosporales_ASV2005	Pleosporales_ASV2005	Pleosporales_ASV2005
ASV2006	12	31	0.0584906	1	0	Fungi	Fungi_ASV2006	Fungi_ASV2006	Fungi_ASV2006	Fungi_ASV2006	Fungi_ASV2006	Fungi_ASV2006
ASV2009	8	30	0.0566038	4	0	Fungi	Fungi_ASV2009	Fungi_ASV2009	Fungi_ASV2009	Fungi_ASV2009	Fungi_ASV2009	Fungi_ASV2009
ASV2010	2	30	0.0566038	15	0	Fungi	Ascomycota	Sordariomycetes	Hypocreales	Hypocreales_fam_Incertae_sedis	Sarocladium	Sarocladium_glaucum
ASV2011	1	30	0.0566038	30	0	Fungi	Ascomycota	Pezizomycetes	Pezizomycetes_ASV2011	Pezizomycetes_ASV2011	Pezizomycetes_ASV2011	Pezizomycetes_ASV2011
ASV2013	2	30	0.0566038	15	0	Fungi	Basidiomycota	Basidiomycota_ASV2013	Basidiomycota_ASV2013	Basidiomycota_ASV2013	Basidiomycota_ASV2013	Basidiomycota_ASV2013
ASV2015	4	30	0.0566038	6.5	0	Fungi	Ascomycota	Eurotiomycetes	Chaetothyriales	Herpotrichiellaceae	Phialophora	Phialophora_ASV2015
ASV2016	3	30	0.0566038	9	0	Fungi	Basidiomycota	Tremellomycetes	Trichosporonales	Tetragoniomycetaceae	Cryptotrichosporon	Cryptotrichosporon_ASV2016
ASV2017	2	30	0.0566038	15	0	Fungi	Ascomycota	Dothideomycetes	Capnodiales	Dissoconiaceae	Ramichloridium	Ramichloridium_luteum
ASV2018	1	30	0.0566038	30	0	Fungi	Basidiomycota	Basidiomycota_ASV2018	Basidiomycota_ASV2018	Basidiomycota_ASV2018	Basidiomycota_ASV2018	Basidiomycota_ASV2018
ASV2019	1	3	0.00566038	3	0	Fungi	Fungi_ASV2019	Fungi_ASV2019	Fungi_ASV2019	Fungi_ASV2019	Fungi_ASV2019	Fungi_ASV2019
ASV2020	2	29	0.054717	14.5	0	Fungi	Ascomycota	Eurotiomycetes	Eurotiales	Eurotiales_ASV2020	Eurotiales_ASV2020	Eurotiales_ASV2020
ASV2022	9	29	0.054717	2	0	Fungi	Ascomycota	Ascomycota_ASV2022	Ascomycota_ASV2022	Ascomycota_ASV2022	Ascomycota_ASV2022	Ascomycota_ASV2022
ASV2023	8	29	0.054717	2	0	Fungi	Fungi_ASV2023	Fungi_ASV2023	Fungi_ASV2023	Fungi_ASV2023	Fungi_ASV2023	Fungi_ASV2023
ASV2024	4	52	0.0981132	14	0	Fungi	Ascomycota	Eurotiomycetes	Eurotiales	Aspergillaceae	Penicillium	Penicillium_expansum
ASV2025	1	29	0.054717	29	0	Fungi	Ascomycota	Sordariomycetes	Sordariales	Lasiosphaeriaceae	Lasiosphaeriaceae_ASV2025	Lasiosphaeriaceae_ASV2025
ASV2026	5	29	0.054717	3	0	Fungi	Ascomycota	Dothideomycetes	Pleosporales	Pleosporaceae	Alternaria	Alternaria_ASV2026
ASV2028	3	29	0.054717	1	0	Fungi	Basidiomycota	Tremellomycetes	Tremellales	Cryptococcaceae	Kwoniella	Kwoniella_shivajii
ASV2030	2	29	0.054717	14.5	0	Fungi	Ascomycota	Sordariomycetes	Sordariales	Chaetomiaceae	Chaetomiaceae_ASV2030	Chaetomiaceae_ASV2030
ASV2032	2	29	0.054717	14.5	0	Fungi	Ascomycota	Eurotiomycetes	Chaetothyriales	Trichomeriaceae	Knufia	Knufia_tsunedae
ASV2033	1	29	0.054717	29	0	Fungi_ASV2033	Fungi_ASV2033	Fungi_ASV2033	Fungi_ASV2033	Fungi_ASV2033	Fungi_ASV2033	Fungi_ASV2033
ASV2034	1	29	0.054717	29	0	Fungi	Basidiomycota	Agaricomycetes	Thelephorales	Thelephoraceae	Thelephoraceae_ASV2034	Thelephoraceae_ASV2034
ASV2035	3	28	0.0528302	1	0	Fungi	Ascomycota	Dothideomycetes	Capnodiales	Teratosphaeriaceae	Teratosphaeriaceae_ASV2035	Teratosphaeriaceae_ASV2035
ASV2036	6	28	0.0528302	4.5	0	Fungi	Basidiomycota	Basidiomycota_ASV2036	Basidiomycota_ASV2036	Basidiomycota_ASV2036	Basidiomycota_ASV2036	Basidiomycota_ASV2036
ASV2037	2	28	0.0528302	14	0	Fungi	Ascomycota	Ascomycota_ASV2037	Ascomycota_ASV2037	Ascomycota_ASV2037	Ascomycota_ASV2037	Ascomycota_ASV2037
ASV2038	1	28	0.0528302	28	0	Fungi_ASV2038	Fungi_ASV2038	Fungi_ASV2038	Fungi_ASV2038	Fungi_ASV2038	Fungi_ASV2038	Fungi_ASV2038
ASV2039	8	28	0.0528302	3.5	0	Fungi	Ascomycota	Ascomycota_ASV2039	Ascomycota_ASV2039	Ascomycota_ASV2039	Ascomycota_ASV2039	Ascomycota_ASV2039
ASV2042	1	28	0.0528302	28	0	Fungi	Ascomycota	Dothideomycetes	Pleosporales	Sporormiaceae	Preussia	Preussia_persica
ASV2044	1	28	0.0528302	28	0	Fungi	Basidiomycota	Tremellomycetes	Filobasidiales	Filobasidiaceae	Filobasidium	Filobasidium_ASV2044
ASV2045	1	28	0.0528302	28	0	Fungi	Ascomycota	Dothideomycetes	Pleosporales	Pleosporales_ASV2045	Pleosporales_ASV2045	Pleosporales_ASV2045
ASV2046	1	28	0.0528302	28	0	Fungi	Ascomycota	Sordariomycetes	Hypocreales	Bionectriaceae	Clonostachys	Clonostachys_rosea
ASV2047	1	28	0.0528302	28	0	Fungi	Ascomycota	Sordariomycetes	Xylariales	Xylariaceae	Xylaria	Xylaria_ASV2047
ASV2048	1	27	0.0509434	27	0	Fungi_ASV2048	Fungi_ASV2048	Fungi_ASV2048	Fungi_ASV2048	Fungi_ASV2048	Fungi_ASV2048	Fungi_ASV2048
ASV2050	3	27	0.0509434	7	0	Fungi	Ascomycota	Eurotiomycetes	Eurotiales	Aspergillaceae	Penicillium	Penicillium_singorense
ASV2051	12	27	0.0509434	2	0	Fungi_ASV2051	Fungi_ASV2051	Fungi_ASV2051	Fungi_ASV2051	Fungi_ASV2051	Fungi_ASV2051	Fungi_ASV2051
ASV2052	4	27	0.0509434	5	0	Fungi_ASV2052	Fungi_ASV2052	Fungi_ASV2052	Fungi_ASV2052	Fungi_ASV2052	Fungi_ASV2052	Fungi_ASV2052
ASV2053	2	27	0.0509434	13.5	0	Fungi	Ascomycota	Dothideomycetes	Pleosporales	Cucurbitariaceae	Pyrenochaeta	Pyrenochaeta_keratinophila
ASV2054	6	27	0.0509434	3	0	Fungi	Ascomycota	Sordariomycetes	Sordariales	Lasiosphaeriaceae	Lasiosphaeriaceae_ASV2054	Lasiosphaeriaceae_ASV2054
ASV2056	1	27	0.0509434	27	0	Fungi	Ascomycota	Ascomycota_ASV2056	Ascomycota_ASV2056	Ascomycota_ASV2056	Ascomycota_ASV2056	Ascomycota_ASV2056
ASV2057	2	27	0.0509434	13.5	0	Fungi	Ascomycota	Dothideomycetes	Pleosporales	Lentitheciaceae	Keissleriella	Keissleriella_ASV2057
ASV2058	1	27	0.0509434	27	0	Fungi	Ascomycota	Lecanoromycetes	Teloschistales	Teloschistaceae	Haloplaca	Haloplaca_suaedae
ASV2059	2	27	0.0509434	13.5	0	Fungi	Basidiomycota	Agaricomycetes	Boletales	Pisolithaceae	Pisolithus	Pisolithus_albus
ASV2060	1	27	0.0509434	27	0	Fungi	Basidiomycota	Agaricomycetes	Cantharellales	Ceratobasidiaceae	Rhizoctonia	Rhizoctonia_ASV2060
ASV2061	2	27	0.0509434	13.5	0	Fungi	Fungi_ASV2061	Fungi_ASV2061	Fungi_ASV2061	Fungi_ASV2061	Fungi_ASV2061	Fungi_ASV2061
ASV2062	2	27	0.0509434	13.5	0	Fungi	Ascomycota	Dothideomycetes	Capnodiales	Capnodiales_ASV2062	Capnodiales_ASV2062	Capnodiales_ASV2062
ASV2063	1	27	0.0509434	27	0	Fungi	Ascomycota	Saccharomycetes	Saccharomycetales	Saccharomycetaceae	Torulaspora	Torulaspora_delbrueckii
ASV2064	1	27	0.0509434	27	0	Fungi	Basidiomycota	Agaricomycetes	Polyporales	Fomitopsidaceae	Antrodia	Antrodia_xantha
ASV2065	2	26	0.0490566	13	0	Fungi	Ascomycota	Leotiomycetes	Erysiphales	Erysiphaceae	Neoerysiphe	Neoerysiphe_nevoi
ASV2066	6	23	0.0433962	3	0	Fungi	Ascomycota	Ascomycota_ASV2066	Ascomycota_ASV2066	Ascomycota_ASV2066	Ascomycota_ASV2066	Ascomycota_ASV2066
ASV2067	2	26	0.0490566	13	0	Fungi	Ascomycota	Arthoniomycetes	Lichenostigmatales	Phaeococcomycetaceae	Phaeococcomyces	Phaeococcomyces_eucalypti
ASV2069	1	26	0.0490566	26	0	Fungi	Ascomycota	Ascomycota_ASV2069	Ascomycota_ASV2069	Ascomycota_ASV2069	Ascomycota_ASV2069	Ascomycota_ASV2069
ASV2072	1	26	0.0490566	26	0	Fungi	Fungi_ASV2072	Fungi_ASV2072	Fungi_ASV2072	Fungi_ASV2072	Fungi_ASV2072	Fungi_ASV2072
ASV2073	1	26	0.0490566	26	0	Fungi	Fungi_ASV2073	Fungi_ASV2073	Fungi_ASV2073	Fungi_ASV2073	Fungi_ASV2073	Fungi_ASV2073
ASV2075	1	26	0.0490566	26	0	Fungi	Basidiomycota	Agaricomycetes	Polyporales	Meruliaceae	Phanerochaete	Phanerochaete_velutina
ASV2076	1	26	0.0490566	26	0	Fungi	Fungi_ASV2076	Fungi_ASV2076	Fungi_ASV2076	Fungi_ASV2076	Fungi_ASV2076	Fungi_ASV2076
ASV2077	1	26	0.0490566	26	0	Fungi	Ascomycota	Dothideomycetes	Capnodiales	Capnodiales_ASV2077	Capnodiales_ASV2077	Capnodiales_ASV2077
ASV2078	1	26	0.0490566	26	0	Fungi	Basidiomycota	Agaricomycetes	Agaricales	Agaricales_ASV2078	Agaricales_ASV2078	Agaricales_ASV2078
ASV2079	1	26	0.0490566	26	0	Fungi	Ascomycota	Dothideomycetes	Capnodiales	Cladosporiaceae	Toxicocladosporium	Toxicocladosporium_ASV2079
ASV2080	1	25	0.0471698	25	0	Fungi_ASV2080	Fungi_ASV2080	Fungi_ASV2080	Fungi_ASV2080	Fungi_ASV2080	Fungi_ASV2080	Fungi_ASV2080
ASV2081	8	24	0.045283	2	0	Fungi	Basidiomycota	Agaricomycetes	Agaricomycetes_ASV2081	Agaricomycetes_ASV2081	Agaricomycetes_ASV2081	Agaricomycetes_ASV2081
ASV2082	2	25	0.0471698	12.5	0	Fungi	Ascomycota	Eurotiomycetes	Eurotiales	Aspergillaceae	Aspergillus	Aspergillus_ASV2082
ASV2085	2	25	0.0471698	12.5	0	Fungi	Ascomycota	Dothideomycetes	Capnodiales	Teratosphaeriaceae	Teratosphaeriaceae_ASV2085	Teratosphaeriaceae_ASV2085
ASV2086	1	25	0.0471698	25	0	Fungi	Ascomycota	Sordariomycetes	Hypocreales	Cordycipitaceae	Lecanicillium	Lecanicillium_ASV2086
ASV2088	1	25	0.0471698	25	0	Fungi	Ascomycota	Dothideomycetes	Capnodiales	Neodevriesiaceae	Neodevriesia	Neodevriesia_ASV2088
ASV2089	1	25	0.0471698	25	0	Fungi	Ascomycota	Ascomycota_ASV2089	Ascomycota_ASV2089	Ascomycota_ASV2089	Ascomycota_ASV2089	Ascomycota_ASV2089
ASV2090	3	25	0.0471698	7	0	Fungi	Ascomycota	Ascomycota_ASV2090	Ascomycota_ASV2090	Ascomycota_ASV2090	Ascomycota_ASV2090	Ascomycota_ASV2090
ASV2091	2	25	0.0471698	12.5	0	Fungi	Ascomycota	Sordariomycetes	Hypocreales	Stachybotryaceae	Stachybotrys	Stachybotrys_ASV2091
ASV2094	5	24	0.045283	5	0	Fungi	Fungi_ASV2094	Fungi_ASV2094	Fungi_ASV2094	Fungi_ASV2094	Fungi_ASV2094	Fungi_ASV2094
ASV2095	1	24	0.045283	24	0	Fungi	Fungi_ASV2095	Fungi_ASV2095	Fungi_ASV2095	Fungi_ASV2095	Fungi_ASV2095	Fungi_ASV2095
ASV2097	2	24	0.045283	12	0	Fungi	Ascomycota	Sordariomycetes	Microascales	Microascaceae	Microascaceae_ASV2097	Microascaceae_ASV2097
ASV2099	6	24	0.045283	4	0	Fungi	Basidiomycota	Basidiomycota_ASV2099	Basidiomycota_ASV2099	Basidiomycota_ASV2099	Basidiomycota_ASV2099	Basidiomycota_ASV2099
ASV2101	2	24	0.045283	12	0	Fungi	Ascomycota	Eurotiomycetes	Onygenales	Onygenales_ASV2101	Onygenales_ASV2101	Onygenales_ASV2101
ASV2102	1	24	0.045283	24	0	Fungi	Ascomycota	Dothideomycetes	Pleosporales	Pleosporales_ASV2102	Pleosporales_ASV2102	Pleosporales_ASV2102
ASV2103	1	24	0.045283	24	0	Fungi	Ascomycota	Dothideomycetes	Capnodiales	Neodevriesiaceae	Neodevriesia	Neodevriesia_ASV2103
ASV2104	1	24	0.045283	24	0	Fungi	Ascomycota	Saccharomycetes	Saccharomycetales	Saccharomycodaceae	Hanseniaspora	Hanseniaspora_guilliermondii
ASV2105	1	24	0.045283	24	0	Fungi	Basidiomycota	Agaricomycetes	Agaricomycetes_ASV2105	Agaricomycetes_ASV2105	Agaricomycetes_ASV2105	Agaricomycetes_ASV2105
ASV2106	1	24	0.045283	24	0	Fungi	Ascomycota	Orbiliomycetes	Orbiliales	Orbiliaceae	Orbiliaceae_ASV2106	Orbiliaceae_ASV2106
ASV2107	1	24	0.045283	24	0	Fungi	Basidiomycota	Agaricomycetes	Russulales	Peniophoraceae	Peniophoraceae_ASV2107	Peniophoraceae_ASV2107
ASV2108	11	23	0.0433962	1	0	Fungi_ASV2108	Fungi_ASV2108	Fungi_ASV2108	Fungi_ASV2108	Fungi_ASV2108	Fungi_ASV2108	Fungi_ASV2108
ASV2109	2	23	0.0433962	11.5	0	Fungi	Basidiomycota	Agaricomycetes	Cantharellales	Ceratobasidiaceae	Ceratobasidium	Ceratobasidium_ASV2109
ASV2111	1	23	0.0433962	23	0	Fungi_ASV2111	Fungi_ASV2111	Fungi_ASV2111	Fungi_ASV2111	Fungi_ASV2111	Fungi_ASV2111	Fungi_ASV2111
ASV2112	3	23	0.0433962	1	0	Fungi	Ascomycota	Dothideomycetes	Pleosporales	Cucurbitariaceae	Pyrenochaeta	Pyrenochaeta_ASV2112
ASV2114	2	23	0.0433962	11.5	0	Fungi	Ascomycota	Dothideomycetes	Pleosporales	Phaeosphaeriaceae	Phaeosphaeriaceae_ASV2114	Phaeosphaeriaceae_ASV2114
ASV2116	1	23	0.0433962	23	0	Fungi	Ascomycota	Ascomycota_ASV2116	Ascomycota_ASV2116	Ascomycota_ASV2116	Ascomycota_ASV2116	Ascomycota_ASV2116
ASV2117	7	21	0.0396226	2	0	Fungi	Basidiomycota	Agaricostilbomycetes	Agaricostilbales	Kondoaceae	Bensingtonia	Bensingtonia_ASV2117
ASV2119	2	23	0.0433962	11.5	0	Fungi	Ascomycota	Dothideomycetes	Pleosporales	Phaeosphaeriaceae	Phaeosphaeriaceae_ASV2119	Phaeosphaeriaceae_ASV2119
ASV2120	1	23	0.0433962	23	0	Fungi	Ascomycota	Pezizomycetes	Pezizales	Ascobolaceae	Ascobolaceae_ASV2120	Ascobolaceae_ASV2120
ASV2121	1	23	0.0433962	23	0	Fungi	Ascomycota	Sordariomycetes	Hypocreales	Hypocreales_ASV2121	Hypocreales_ASV2121	Hypocreales_ASV2121
ASV2122	2	23	0.0433962	11.5	0	Fungi	Ascomycota	Dothideomycetes	Pleosporales	Coniothyriaceae	Camarosporium	Camarosporium_ASV2122
ASV2124	1	23	0.0433962	23	0	Fungi	Basidiomycota	Tremellomycetes	Tremellales	Bulleraceae	Bullera	Bullera_crocea
ASV2126	8	22	0.0415094	2	0	Fungi	Ascomycota	Ascomycota_ASV2126	Ascomycota_ASV2126	Ascomycota_ASV2126	Ascomycota_ASV2126	Ascomycota_ASV2126
ASV2127	1	22	0.0415094	22	0	Fungi	Ascomycota	Dothideomycetes	Pleosporales	Lophiostomataceae	Lophiostomataceae_ASV2127	Lophiostomataceae_ASV2127
ASV2128	10	31	0.0584906	2.5	0	Fungi	Basidiomycota	Malasseziomycetes	Malasseziales	Malasseziaceae	Malassezia	Malassezia_globosa
ASV2130	5	22	0.0415094	3	0	Fungi	Fungi_ASV2130	Fungi_ASV2130	Fungi_ASV2130	Fungi_ASV2130	Fungi_ASV2130	Fungi_ASV2130
ASV2131	5	22	0.0415094	2	0	Fungi	Fungi_ASV2131	Fungi_ASV2131	Fungi_ASV2131	Fungi_ASV2131	Fungi_ASV2131	Fungi_ASV2131
ASV2133	1	22	0.0415094	22	0	Fungi	Ascomycota	Leotiomycetes	Erysiphales	Erysiphaceae	Golovinomyces	Golovinomyces_artemisiae
ASV2134	4	22	0.0415094	1	0	Fungi	Fungi_ASV2134	Fungi_ASV2134	Fungi_ASV2134	Fungi_ASV2134	Fungi_ASV2134	Fungi_ASV2134
ASV2135	2	22	0.0415094	11	0	Fungi	Fungi_ASV2135	Fungi_ASV2135	Fungi_ASV2135	Fungi_ASV2135	Fungi_ASV2135	Fungi_ASV2135
ASV2137	1	22	0.0415094	22	0	Fungi	Basidiomycota	Agaricomycetes	Agaricomycetes_ASV2137	Agaricomycetes_ASV2137	Agaricomycetes_ASV2137	Agaricomycetes_ASV2137
ASV2138	1	22	0.0415094	22	0	Fungi	Ascomycota	Sordariomycetes	Xylariales	Xylariaceae	Daldinia	Daldinia_ASV2138
ASV2139	2	22	0.0415094	11	0	Fungi	Ascomycota	Sordariomycetes	Sordariales	Lasiosphaeriaceae	Schizothecium	Schizothecium_glutinans
ASV2140	1	22	0.0415094	22	0	Fungi	Ascomycota	Sordariomycetes	Hypocreales	Cordycipitaceae	Beauveria	Beauveria_ASV2140
ASV2141	1	22	0.0415094	22	0	Fungi	Basidiomycota	Agaricomycetes	Agaricomycetes_ASV2141	Agaricomycetes_ASV2141	Agaricomycetes_ASV2141	Agaricomycetes_ASV2141
ASV2142	1	22	0.0415094	22	0	Fungi	Mucoromycota	Umbelopsidomycetes	Umbelopsidales	Umbelopsidaceae	Umbelopsis	Umbelopsis_isabellina
ASV2145	1	22	0.0415094	22	0	Fungi	Ascomycota	Saccharomycetes	Saccharomycetales	Phaffomycetaceae	Wickerhamomyces	Wickerhamomyces_ASV2145
ASV2148	1	21	0.0396226	21	0	Fungi	Basidiomycota	Agaricomycetes	Russulales	Russulales_ASV2148	Russulales_ASV2148	Russulales_ASV2148
ASV2149	1	21	0.0396226	21	0	Fungi	Basidiomycota	Basidiomycota_ASV2149	Basidiomycota_ASV2149	Basidiomycota_ASV2149	Basidiomycota_ASV2149	Basidiomycota_ASV2149
ASV2150	2	21	0.0396226	10.5	0	Fungi	Ascomycota	Leotiomycetes	Rhytismatales	Rhytismataceae	Lophodermium	Lophodermium_ASV2150
ASV2152	1	21	0.0396226	21	0	Fungi	Basidiomycota	Agaricomycetes	Agaricales	Psathyrellaceae	Coprinopsis	Coprinopsis_pachyderma
ASV2154	3	21	0.0396226	4	0	Fungi	Ascomycota	Dothideomycetes	Capnodiales	Capnodiales_ASV2154	Capnodiales_ASV2154	Capnodiales_ASV2154
ASV2155	1	21	0.0396226	21	0	Fungi	Basidiomycota	Basidiomycota_ASV2155	Basidiomycota_ASV2155	Basidiomycota_ASV2155	Basidiomycota_ASV2155	Basidiomycota_ASV2155
ASV2157	1	21	0.0396226	21	0	Fungi	Basidiomycota	Microbotryomycetes	Sporidiobolales	Sporidiobolaceae	Rhodotorula	Rhodotorula_taiwanensis
ASV2159	2	21	0.0396226	10.5	0	Fungi	Ascomycota	Sordariomycetes	Xylariales	Xylariaceae	Anthostomella	Anthostomella_formosa
ASV2160	1	21	0.0396226	21	0	Fungi	Ascomycota	Dothideomycetes	Capnodiales	Capnodiales_ASV2160	Capnodiales_ASV2160	Capnodiales_ASV2160
ASV2163	1	21	0.0396226	21	0	Fungi	Basidiomycota	Basidiomycota_ASV2163	Basidiomycota_ASV2163	Basidiomycota_ASV2163	Basidiomycota_ASV2163	Basidiomycota_ASV2163
ASV2164	1	21	0.0396226	21	0	Fungi	Ascomycota	Sordariomycetes	Sordariomycetes_ASV2164	Sordariomycetes_ASV2164	Sordariomycetes_ASV2164	Sordariomycetes_ASV2164
ASV2165	1	21	0.0396226	21	0	Fungi	Ascomycota	Dothideomycetes	Pleosporales	Phaeosphaeriaceae	Phaeosphaeriaceae_ASV2165	Phaeosphaeriaceae_ASV2165
ASV2166	1	21	0.0396226	21	0	Fungi	Ascomycota	Orbiliomycetes	Orbiliales	Orbiliaceae	Orbiliaceae_ASV2166	Orbiliaceae_ASV2166
ASV2167	1	21	0.0396226	21	0	Fungi	Ascomycota	Leotiomycetes	Helotiales	Dermateaceae	Mollisia	Mollisia_cinerea
ASV2168	2	21	0.0396226	10.5	0	Fungi	Ascomycota	Dothideomycetes	Pleosporales	Lentitheciaceae	Pleurophoma	Pleurophoma_ASV2168
ASV2169	3	21	0.0396226	5	0	Fungi	Fungi_ASV2169	Fungi_ASV2169	Fungi_ASV2169	Fungi_ASV2169	Fungi_ASV2169	Fungi_ASV2169
ASV2170	1	21	0.0396226	21	0	Fungi	Ascomycota	Sordariomycetes	Sordariales	Lasiosphaeriaceae	Lasiosphaeriaceae_ASV2170	Lasiosphaeriaceae_ASV2170
ASV2171	1	20	0.0377358	20	0	Fungi	Ascomycota	Sordariomycetes	Hypocreales	Hypocreales_ASV2171	Hypocreales_ASV2171	Hypocreales_ASV2171
ASV2172	1	20	0.0377358	20	0	Fungi	Ascomycota	Ascomycota_ASV2172	Ascomycota_ASV2172	Ascomycota_ASV2172	Ascomycota_ASV2172	Ascomycota_ASV2172
ASV2173	2	20	0.0377358	10	0	Fungi	Basidiomycota	Agaricomycetes	Hymenochaetales	Hymenochaetales_fam_Incertae_sedis	Peniophorella	Peniophorella_ASV2173
ASV2177	1	20	0.0377358	20	0	Fungi	Ascomycota	Ascomycota_ASV2177	Ascomycota_ASV2177	Ascomycota_ASV2177	Ascomycota_ASV2177	Ascomycota_ASV2177
ASV2178	7	20	0.0377358	2	0	Fungi	Ascomycota	Ascomycota_ASV2178	Ascomycota_ASV2178	Ascomycota_ASV2178	Ascomycota_ASV2178	Ascomycota_ASV2178
ASV2179	1	20	0.0377358	20	0	Fungi	Ascomycota	Dothideomycetes	Pleosporales	Pleosporaceae	Pleosporaceae_ASV2179	Pleosporaceae_ASV2179
ASV2180	1	20	0.0377358	20	0	Fungi	Ascomycota	Dothideomycetes	Capnodiales	Capnodiaceae	Capnodium	Capnodium_coffeae
ASV2181	1	20	0.0377358	20	0	Fungi	Fungi_ASV2181	Fungi_ASV2181	Fungi_ASV2181	Fungi_ASV2181	Fungi_ASV2181	Fungi_ASV2181
ASV2182	1	20	0.0377358	20	0	Fungi	Basidiomycota	Agaricomycetes	Polyporales	Meruliaceae	Uncobasidium	Uncobasidium_ASV2182
ASV2184	2	20	0.0377358	10	0	Fungi	Ascomycota	Sordariomycetes	Xylariales	Sporocadaceae	Discosia	Discosia_pseudoartocreas
ASV2185	2	20	0.0377358	10	0	Fungi	Ascomycota	Dothideomycetes	Pleosporales	Pleosporaceae	Alternaria	Alternaria_ASV2185
ASV2186	1	20	0.0377358	20	0	Fungi	Ascomycota	Dothideomycetes	Pleosporales	Phaeosphaeriaceae	Phaeosphaeriopsis	Phaeosphaeriopsis_obtusispora
ASV2188	14	19	0.0358491	1	0	Fungi	Ascomycota	Ascomycota_ASV2188	Ascomycota_ASV2188	Ascomycota_ASV2188	Ascomycota_ASV2188	Ascomycota_ASV2188
ASV2189	4	19	0.0358491	2	0	Fungi	Ascomycota	Ascomycota_ASV2189	Ascomycota_ASV2189	Ascomycota_ASV2189	Ascomycota_ASV2189	Ascomycota_ASV2189
ASV2190	6	19	0.0358491	1.5	0	Fungi	Ascomycota	Ascomycota_ASV2190	Ascomycota_ASV2190	Ascomycota_ASV2190	Ascomycota_ASV2190	Ascomycota_ASV2190
ASV2192	3	19	0.0358491	1	0	Fungi	Ascomycota	Sordariomycetes	Sordariales	Lasiosphaeriaceae	Schizothecium	Schizothecium_inaequale
ASV2193	3	19	0.0358491	3	0	Fungi	Fungi_ASV2193	Fungi_ASV2193	Fungi_ASV2193	Fungi_ASV2193	Fungi_ASV2193	Fungi_ASV2193
ASV2194	2	19	0.0358491	9.5	0	Fungi	Fungi_ASV2194	Fungi_ASV2194	Fungi_ASV2194	Fungi_ASV2194	Fungi_ASV2194	Fungi_ASV2194
ASV2196	1	19	0.0358491	19	0	Fungi	Ascomycota	Dothideomycetes	Capnodiales	Capnodiales_ASV2196	Capnodiales_ASV2196	Capnodiales_ASV2196
ASV2198	1	19	0.0358491	19	0	Fungi	Basidiomycota	Basidiomycota_ASV2198	Basidiomycota_ASV2198	Basidiomycota_ASV2198	Basidiomycota_ASV2198	Basidiomycota_ASV2198
ASV2199	1	19	0.0358491	19	0	Fungi	Basidiomycota	Tremellomycetes	Cystofilobasidiales	Mrakiaceae	Udeniomyces	Udeniomyces_pyricola
ASV2201	1	19	0.0358491	19	0	Fungi	Ascomycota	Lecanoromycetes	Lecanoromycetes_ASV2201	Lecanoromycetes_ASV2201	Lecanoromycetes_ASV2201	Lecanoromycetes_ASV2201
ASV2202	1	19	0.0358491	19	0	Fungi	Ascomycota	Ascomycota_ASV2202	Ascomycota_ASV2202	Ascomycota_ASV2202	Ascomycota_ASV2202	Ascomycota_ASV2202
ASV2203	1	19	0.0358491	19	0	Fungi	Fungi_ASV2203	Fungi_ASV2203	Fungi_ASV2203	Fungi_ASV2203	Fungi_ASV2203	Fungi_ASV2203
ASV2204	1	19	0.0358491	19	0	Fungi	Ascomycota	Ascomycota_ASV2204	Ascomycota_ASV2204	Ascomycota_ASV2204	Ascomycota_ASV2204	Ascomycota_ASV2204
ASV2205	2	18	0.0339623	9	0	Fungi	Ascomycota	Dothideomycetes	Dothideales	Dothioraceae	Dothioraceae_ASV2205	Dothioraceae_ASV2205
ASV2206	2	18	0.0339623	9	0	Fungi	Ascomycota	Ascomycota_ASV2206	Ascomycota_ASV2206	Ascomycota_ASV2206	Ascomycota_ASV2206	Ascomycota_ASV2206
ASV2208	1	18	0.0339623	18	0	Fungi	Ascomycota	Sordariomycetes	Sordariomycetes_ASV2208	Sordariomycetes_ASV2208	Sordariomycetes_ASV2208	Sordariomycetes_ASV2208
ASV2209	1	18	0.0339623	18	0	Fungi	Fungi_ASV2209	Fungi_ASV2209	Fungi_ASV2209	Fungi_ASV2209	Fungi_ASV2209	Fungi_ASV2209
ASV2210	1	18	0.0339623	18	0	Fungi	Ascomycota	Dothideomycetes	Venturiales	Sympoventuriaceae	Ochroconis	Ochroconis_sexualis
ASV2211	1	18	0.0339623	18	0	Fungi	Ascomycota	Dothideomycetes	Pleosporales	Phaeosphaeriaceae	Phaeosphaeriaceae_ASV2211	Phaeosphaeriaceae_ASV2211
ASV2213	1	18	0.0339623	18	0	Fungi	Ascomycota	Orbiliomycetes	Orbiliales	Orbiliaceae	Dactylella	Dactylella_xinjiangensis
ASV2214	1	18	0.0339623	18	0	Fungi	Fungi_ASV2214	Fungi_ASV2214	Fungi_ASV2214	Fungi_ASV2214	Fungi_ASV2214	Fungi_ASV2214
ASV2215	4	18	0.0339623	2	0	Fungi	Ascomycota	Eurotiomycetes	Phaeomoniellales	Phaeomoniellaceae	Phaeomoniella	Phaeomoniella_ASV2215
ASV2216	1	18	0.0339623	18	0	Fungi	Ascomycota	Sordariomycetes	Xylariales	Xylariales_ASV2216	Xylariales_ASV2216	Xylariales_ASV2216
ASV2217	1	18	0.0339623	18	0	Fungi	Fungi_ASV2217	Fungi_ASV2217	Fungi_ASV2217	Fungi_ASV2217	Fungi_ASV2217	Fungi_ASV2217
ASV2218	3	17	0.0320755	5	0	Fungi	Ascomycota	Dothideomycetes	Capnodiales	Teratosphaeriaceae	Devriesia	Devriesia_fraserae
ASV2219	1	17	0.0320755	17	0	Fungi	Basidiomycota	Tremellomycetes	Tremellales	Tremellaceae	Cryptococcus	Cryptococcus_dimennae
ASV2220	4	17	0.0320755	4	0	Fungi	Fungi_ASV2220	Fungi_ASV2220	Fungi_ASV2220	Fungi_ASV2220	Fungi_ASV2220	Fungi_ASV2220
ASV2221	1	17	0.0320755	17	0	Fungi	Ascomycota	Leotiomycetes	Helotiales	Hyaloscyphaceae	Hyaloscyphaceae_ASV2221	Hyaloscyphaceae_ASV2221
ASV2222	1	17	0.0320755	17	0	Fungi	Ascomycota	Sordariomycetes	Hypocreales	Clavicipitaceae	Claviceps	Claviceps_ASV2222
ASV2223	1	17	0.0320755	17	0	Fungi	Ascomycota	Leotiomycetes	Helotiales	Hyaloscyphaceae	Cistella	Cistella_ASV2223
ASV2224	3	17	0.0320755	3	0	Fungi	Ascomycota	Dothideomycetes	Tubeufiales	Tubeufiaceae	Helicoma	Helicoma_fumosum
ASV2225	1	17	0.0320755	17	0	Fungi	Ascomycota	Dothideomycetes	Capnodiales	Neodevriesiaceae	Neodevriesia	Neodevriesia_shakazului
ASV2228	1	17	0.0320755	17	0	Fungi	Ascomycota	Leotiomycetes	Helotiales	Helotiales_ASV2228	Helotiales_ASV2228	Helotiales_ASV2228
ASV2229	2	17	0.0320755	8.5	0	Fungi	Ascomycota	Eurotiomycetes	Eurotiales	Trichocomaceae	Thermomyces	Thermomyces_lanuginosus
ASV2230	1	17	0.0320755	17	0	Fungi	Ascomycota	Eurotiomycetes	Eurotiales	Aspergillaceae	Penicillium	Penicillium_cinnamopurpureum
ASV2232	5	17	0.0320755	2	0	Fungi	Fungi_ASV2232	Fungi_ASV2232	Fungi_ASV2232	Fungi_ASV2232	Fungi_ASV2232	Fungi_ASV2232
ASV2234	1	17	0.0320755	17	0	Fungi	Ascomycota	Sordariomycetes	Glomerellales	Reticulascaceae	Reticulascus	Reticulascus_ASV2234
ASV2236	1	17	0.0320755	17	0	Fungi	Ascomycota	Dothideomycetes	Capnodiales	Capnodiales_ASV2236	Capnodiales_ASV2236	Capnodiales_ASV2236
ASV2237	1	17	0.0320755	17	0	Fungi	Ascomycota	Dothideomycetes	Pleosporales	Phaeosphaeriaceae	Paraphoma	Paraphoma_chrysanthemicola
ASV2238	1	17	0.0320755	17	0	Fungi	Ascomycota	Dothideomycetes	Pleosporales	Cucurbitariaceae	Pyrenochaeta	Pyrenochaeta_ASV2238
ASV2239	1	17	0.0320755	17	0	Fungi	Ascomycota	Dothideomycetes	Capnodiales	Capnodiales_fam_Incertae_sedis	Hispidoconidioma	Hispidoconidioma_alpinum
ASV2240	1	17	0.0320755	17	0	Fungi	Ascomycota	Dothideomycetes	Dothideomycetes_ord_Incertae_sedis	Eremomycetaceae	Arthrographis	Arthrographis_ASV2240
ASV2242	1	17	0.0320755	17	0	Fungi	Basidiomycota	Tremellomycetes	Cystofilobasidiales	Cystofilobasidiales_fam_Incertae_sedis	Mrakiella	Mrakiella_aquatica
ASV2243	9	16	0.0301887	1	0	Fungi	Fungi_ASV2243	Fungi_ASV2243	Fungi_ASV2243	Fungi_ASV2243	Fungi_ASV2243	Fungi_ASV2243
ASV2244	3	16	0.0301887	4	0	Fungi	Ascomycota	Sordariomycetes	Microascales	Microascaceae	Petriella	Petriella_ASV2244
ASV2245	12	16	0.0301887	1	0	Fungi	Ascomycota	Ascomycota_ASV2245	Ascomycota_ASV2245	Ascomycota_ASV2245	Ascomycota_ASV2245	Ascomycota_ASV2245
ASV2246	1	16	0.0301887	16	0	Fungi	Ascomycota	Pezizomycetes	Pezizales	Pezizaceae	Peziza	Peziza_fimeti
ASV2247	3	16	0.0301887	1	0	Fungi	Ascomycota	Dothideomycetes	Pleosporales	Pleosporales_ASV2247	Pleosporales_ASV2247	Pleosporales_ASV2247
ASV2248	2	16	0.0301887	8	0	Fungi	Fungi_ASV2248	Fungi_ASV2248	Fungi_ASV2248	Fungi_ASV2248	Fungi_ASV2248	Fungi_ASV2248
ASV2249	2	16	0.0301887	8	0	Fungi	Ascomycota	Sordariomycetes	Xylariales	Sporocadaceae	Pestalotiopsis	Pestalotiopsis_ASV2249
ASV2250	1	16	0.0301887	16	0	Fungi	Ascomycota	Leotiomycetes	Helotiales	Hyaloscyphaceae	Cistella	Cistella_ASV2250
ASV2252	3	16	0.0301887	3	0	Fungi	Basidiomycota	Ustilaginomycetes	Ustilaginales	Ustilaginaceae	Anthracocystis	Anthracocystis_flocculosa
ASV2259	1	16	0.0301887	16	0	Fungi	Fungi_ASV2259	Fungi_ASV2259	Fungi_ASV2259	Fungi_ASV2259	Fungi_ASV2259	Fungi_ASV2259
ASV2261	1	16	0.0301887	16	0	Fungi	Fungi_ASV2261	Fungi_ASV2261	Fungi_ASV2261	Fungi_ASV2261	Fungi_ASV2261	Fungi_ASV2261
ASV2262	2	16	0.0301887	8	0	Fungi	Ascomycota	Taphrinomycetes	Taphrinales	Taphrinaceae	Taphrina	Taphrina_ASV2262
ASV2263	1	16	0.0301887	16	0	Fungi	Ascomycota	Eurotiomycetes	Eurotiales	Trichocomaceae	Sagenomella	Sagenomella_keratitidis
ASV2264	1	16	0.0301887	16	0	Fungi	Basidiomycota	Wallemiomycetes	Wallemiales	Wallemiaceae	Wallemia	Wallemia_ichthyophaga
ASV2265	1	16	0.0301887	16	0	Fungi	Fungi_ASV2265	Fungi_ASV2265	Fungi_ASV2265	Fungi_ASV2265	Fungi_ASV2265	Fungi_ASV2265
ASV2266	1	16	0.0301887	16	0	Fungi	Fungi_ASV2266	Fungi_ASV2266	Fungi_ASV2266	Fungi_ASV2266	Fungi_ASV2266	Fungi_ASV2266
ASV2267	1	16	0.0301887	16	0	Fungi	Ascomycota	Dothideomycetes	Pleosporales	Phaeosphaeriaceae	Phaeosphaeria	Phaeosphaeria_microscopica
ASV2268	7	15	0.0283019	1	0	Fungi	Ascomycota	Ascomycota_ASV2268	Ascomycota_ASV2268	Ascomycota_ASV2268	Ascomycota_ASV2268	Ascomycota_ASV2268
ASV2269	1	15	0.0283019	15	0	Fungi	Fungi_ASV2269	Fungi_ASV2269	Fungi_ASV2269	Fungi_ASV2269	Fungi_ASV2269	Fungi_ASV2269
ASV2271	1	15	0.0283019	15	0	Fungi	Fungi_ASV2271	Fungi_ASV2271	Fungi_ASV2271	Fungi_ASV2271	Fungi_ASV2271	Fungi_ASV2271
ASV2272	1	15	0.0283019	15	0	Fungi	Ascomycota	Ascomycota_ASV2272	Ascomycota_ASV2272	Ascomycota_ASV2272	Ascomycota_ASV2272	Ascomycota_ASV2272
ASV2273	1	15	0.0283019	15	0	Fungi	Ascomycota	Dothideomycetes	Capnodiales	Neodevriesiaceae	Neodevriesia	Neodevriesia_ASV2273
ASV2275	1	15	0.0283019	15	0	Fungi	Ascomycota	Dothideomycetes	Dothideomycetes_ASV2275	Dothideomycetes_ASV2275	Dothideomycetes_ASV2275	Dothideomycetes_ASV2275
ASV2276	1	15	0.0283019	15	0	Fungi	Ascomycota	Dothideomycetes	Pleosporales	Phaeosphaeriaceae	Phaeosphaeria	Phaeosphaeria_ASV2276
ASV2277	1	15	0.0283019	15	0	Fungi	Basidiomycota	Tremellomycetes	Tremellales	Rhynchogastremataceae	Papiliotrema	Papiliotrema_ASV2277
ASV2278	3	15	0.0283019	2	0	Fungi	Ascomycota	Dothideomycetes	Capnodiales	Cladosporiaceae	Cladosporiaceae_ASV2278	Cladosporiaceae_ASV2278
ASV2279	3	15	0.0283019	2	0	Fungi	Ascomycota	Ascomycota_ASV2279	Ascomycota_ASV2279	Ascomycota_ASV2279	Ascomycota_ASV2279	Ascomycota_ASV2279
ASV2280	1	15	0.0283019	15	0	Fungi	Ascomycota	Ascomycota_ASV2280	Ascomycota_ASV2280	Ascomycota_ASV2280	Ascomycota_ASV2280	Ascomycota_ASV2280
ASV2281	1	15	0.0283019	15	0	Fungi	Fungi_ASV2281	Fungi_ASV2281	Fungi_ASV2281	Fungi_ASV2281	Fungi_ASV2281	Fungi_ASV2281
ASV2282	1	15	0.0283019	15	0	Fungi	Basidiomycota	Agaricomycetes	Polyporales	Meruliaceae	Phanerochaete	Phanerochaete_sordida
ASV2283	1	15	0.0283019	15	0	Fungi_ASV2283	Fungi_ASV2283	Fungi_ASV2283	Fungi_ASV2283	Fungi_ASV2283	Fungi_ASV2283	Fungi_ASV2283
ASV2284	1	15	0.0283019	15	0	Fungi	Fungi_ASV2284	Fungi_ASV2284	Fungi_ASV2284	Fungi_ASV2284	Fungi_ASV2284	Fungi_ASV2284
ASV2286	1	15	0.0283019	15	0	Fungi	Basidiomycota	Agaricomycetes	Agaricales	Psathyrellaceae	Psathyrellaceae_ASV2286	Psathyrellaceae_ASV2286
ASV2287	2	14	0.0264151	7	0	Fungi	Basidiomycota	Basidiomycota_ASV2287	Basidiomycota_ASV2287	Basidiomycota_ASV2287	Basidiomycota_ASV2287	Basidiomycota_ASV2287
ASV2288	1	5	0.00943396	5	0	Fungi	Ascomycota	Sordariomycetes	Hypocreales	Nectriaceae	Fusarium	Fusarium_delphinoides
ASV2290	1	14	0.0264151	14	0	Fungi	Ascomycota	Sordariomycetes	Hypocreales	Hypocreales_fam_Incertae_sedis	Acremonium	Acremonium_polychromum
ASV2292	1	14	0.0264151	14	0	Fungi	Basidiomycota	Wallemiomycetes	Wallemiales	Wallemiaceae	Wallemia	Wallemia_ASV2292
ASV2294	5	14	0.0264151	2	0	Fungi	Ascomycota	Sordariomycetes	Hypocreales	Hypocreales_fam_Incertae_sedis	Acremonium	Acremonium_breve
ASV2295	6	14	0.0264151	1.5	0	Fungi	Fungi_ASV2295	Fungi_ASV2295	Fungi_ASV2295	Fungi_ASV2295	Fungi_ASV2295	Fungi_ASV2295
ASV2296	1	14	0.0264151	14	0	Fungi	Ascomycota	Dothideomycetes	Capnodiales	Teratosphaeriaceae	Pseudotaeniolina	Pseudotaeniolina_globosa
ASV2297	1	14	0.0264151	14	0	Fungi	Ascomycota	Dothideomycetes	Pleosporales	Pleosporaceae	Pleosporaceae_ASV2297	Pleosporaceae_ASV2297
ASV2298	1	14	0.0264151	14	0	Fungi	Glomeromycota	Glomeromycetes	Glomerales	Glomeraceae	Glomeraceae_ASV2298	Glomeraceae_ASV2298
ASV2299	1	14	0.0264151	14	0	Fungi	Fungi_ASV2299	Fungi_ASV2299	Fungi_ASV2299	Fungi_ASV2299	Fungi_ASV2299	Fungi_ASV2299
ASV2300	2	13	0.0245283	6.5	0	Fungi	Basidiomycota	Agaricomycetes	Auriculariales	Auriculariales_ASV2300	Auriculariales_ASV2300	Auriculariales_ASV2300
ASV2301	4	12	0.0226415	2.5	0	Fungi_ASV2301	Fungi_ASV2301	Fungi_ASV2301	Fungi_ASV2301	Fungi_ASV2301	Fungi_ASV2301	Fungi_ASV2301
ASV2302	1	13	0.0245283	13	0	Fungi	Ascomycota	Ascomycota_ASV2302	Ascomycota_ASV2302	Ascomycota_ASV2302	Ascomycota_ASV2302	Ascomycota_ASV2302
ASV2303	1	13	0.0245283	13	0	Fungi	Ascomycota	Eurotiomycetes	Eurotiales	Trichocomaceae	Sagenomella	Sagenomella_griseoviridis
ASV2304	5	13	0.0245283	2	0	Fungi	Ascomycota	Dothideomycetes	Pleosporales	Pleosporaceae	Alternaria	Alternaria_ASV2304
ASV2305	2	13	0.0245283	6.5	0	Fungi	Ascomycota	Dothideomycetes	Pleosporales	Pleosporaceae	Pleosporaceae_ASV2305	Pleosporaceae_ASV2305
ASV2306	2	16	0.0301887	8	0	Fungi	Ascomycota	Eurotiomycetes	Eurotiales	Trichocomaceae	Talaromyces	Talaromyces_cecidicola
ASV2307	1	13	0.0245283	13	0	Fungi	Ascomycota	Dothideomycetes	Capnodiales	Teratosphaeriaceae	Teratosphaeriaceae_ASV2307	Teratosphaeriaceae_ASV2307
ASV2308	1	13	0.0245283	13	0	Fungi	Basidiomycota	Tremellomycetes	Tremellales	Bulleribasidiaceae	Bulleribasidiaceae_ASV2308	Bulleribasidiaceae_ASV2308
ASV2309	1	13	0.0245283	13	0	Fungi	Basidiomycota	Agaricomycetes	Agaricales	Psathyrellaceae	Coprinopsis	Coprinopsis_ASV2309
ASV2310	1	13	0.0245283	13	0	Fungi	Ascomycota	Dothideomycetes	Capnodiales	Cladosporiaceae	Cladosporiaceae_ASV2310	Cladosporiaceae_ASV2310
ASV2311	1	13	0.0245283	13	0	Fungi	Ascomycota	Ascomycota_ASV2311	Ascomycota_ASV2311	Ascomycota_ASV2311	Ascomycota_ASV2311	Ascomycota_ASV2311
ASV2312	1	13	0.0245283	13	0	Fungi	Ascomycota	Sordariomycetes	Microascales	Microascaceae	Microascaceae_ASV2312	Microascaceae_ASV2312
ASV2313	1	13	0.0245283	13	0	Fungi	Ascomycota	Sordariomycetes	Xylariales	Xylariales_fam_Incertae_sedis	Phialemoniopsis	Phialemoniopsis_curvata
ASV2314	1	13	0.0245283	13	0	Fungi	Fungi_ASV2314	Fungi_ASV2314	Fungi_ASV2314	Fungi_ASV2314	Fungi_ASV2314	Fungi_ASV2314
ASV2315	1	13	0.0245283	13	0	Fungi	Basidiomycota	Agaricomycetes	Russulales	Peniophoraceae	Peniophora	Peniophora_ASV2315
ASV2316	1	13	0.0245283	13	0	Fungi	Basidiomycota	Agaricomycetes	Agaricales	Agaricales_ASV2316	Agaricales_ASV2316	Agaricales_ASV2316
ASV2318	5	12	0.0226415	2	0	Fungi	Ascomycota	Ascomycota_ASV2318	Ascomycota_ASV2318	Ascomycota_ASV2318	Ascomycota_ASV2318	Ascomycota_ASV2318
ASV2319	2	12	0.0226415	6	0	Fungi	Basidiomycota	Agaricomycetes	Phallales	Phallaceae	Phallus	Phallus_impudicus
ASV2320	1	12	0.0226415	12	0	Fungi	Fungi_ASV2320	Fungi_ASV2320	Fungi_ASV2320	Fungi_ASV2320	Fungi_ASV2320	Fungi_ASV2320
ASV2321	3	12	0.0226415	2	0	Fungi	Fungi_ASV2321	Fungi_ASV2321	Fungi_ASV2321	Fungi_ASV2321	Fungi_ASV2321	Fungi_ASV2321
ASV2322	1	12	0.0226415	12	0	Fungi	Ascomycota	Eurotiomycetes	Chaetothyriales	Herpotrichiellaceae	Rhinocladiella	Rhinocladiella_ASV2322
ASV2324	1	12	0.0226415	12	0	Fungi	Basidiomycota	Agaricomycetes	Agaricales	Psathyrellaceae	Coprinopsis	Coprinopsis_nivea
ASV2325	1	12	0.0226415	12	0	Fungi	Ascomycota	Dothideomycetes	Dothideomycetes_ASV2325	Dothideomycetes_ASV2325	Dothideomycetes_ASV2325	Dothideomycetes_ASV2325
ASV2326	1	12	0.0226415	12	0	Fungi	Basidiomycota	Agaricomycetes	Sebacinales	Sebacinaceae	Sebacinaceae_ASV2326	Sebacinaceae_ASV2326
ASV2327	1	12	0.0226415	12	0	Fungi	Ascomycota	Dothideomycetes	Pleosporales	Phaeosphaeriaceae	Paraphoma	Paraphoma_ASV2327
ASV2328	1	12	0.0226415	12	0	Fungi	Ascomycota	Dothideomycetes	Pleosporales	Phaeosphaeriaceae	Phaeosphaeriaceae_ASV2328	Phaeosphaeriaceae_ASV2328
ASV2329	1	12	0.0226415	12	0	Fungi	Ascomycota	Leotiomycetes	Helotiales	Rutstroemiaceae	Rutstroemiaceae_ASV2329	Rutstroemiaceae_ASV2329
ASV2331	1	12	0.0226415	12	0	Fungi	Basidiomycota	Basidiomycota_ASV2331	Basidiomycota_ASV2331	Basidiomycota_ASV2331	Basidiomycota_ASV2331	Basidiomycota_ASV2331
ASV2333	1	12	0.0226415	12	0	Fungi	Ascomycota	Sordariomycetes	Xylariales	Xylariaceae	Xylariaceae_ASV2333	Xylariaceae_ASV2333
ASV2334	1	12	0.0226415	12	0	Fungi	Ascomycota	Dothideomycetes	Pleosporales	Sporormiaceae	Sporormia	Sporormia_ASV2334
ASV2335	1	12	0.0226415	12	0	Fungi	Basidiomycota	Agaricomycetes	Agaricales	Psathyrellaceae	Coprinopsis	Coprinopsis_calospora
ASV2336	2	11	0.0207547	5.5	0	Fungi	Fungi_ASV2336	Fungi_ASV2336	Fungi_ASV2336	Fungi_ASV2336	Fungi_ASV2336	Fungi_ASV2336
ASV2337	6	11	0.0207547	1	0	Fungi	Ascomycota	Ascomycota_ASV2337	Ascomycota_ASV2337	Ascomycota_ASV2337	Ascomycota_ASV2337	Ascomycota_ASV2337
ASV2338	1	11	0.0207547	11	0	Fungi	Ascomycota	Sordariomycetes	Hypocreales	Hypocreales_fam_Incertae_sedis	Sarocladium	Sarocladium_subulatum
ASV2339	1	11	0.0207547	11	0	Fungi	Fungi_ASV2339	Fungi_ASV2339	Fungi_ASV2339	Fungi_ASV2339	Fungi_ASV2339	Fungi_ASV2339
ASV2340	1	11	0.0207547	11	0	Fungi	Fungi_ASV2340	Fungi_ASV2340	Fungi_ASV2340	Fungi_ASV2340	Fungi_ASV2340	Fungi_ASV2340
ASV2341	1	11	0.0207547	11	0	Fungi	Ascomycota	Sordariomycetes	Xylariales	Xylariales_fam_Incertae_sedis	Phialemoniopsis	Phialemoniopsis_ocularis
ASV2342	1	11	0.0207547	11	0	Fungi	Fungi_ASV2342	Fungi_ASV2342	Fungi_ASV2342	Fungi_ASV2342	Fungi_ASV2342	Fungi_ASV2342
ASV2343	3	11	0.0207547	1	0	Fungi	Ascomycota	Dothideomycetes	Pleosporales	Pleosporaceae	Curvularia	Curvularia_verruculosa
ASV2344	1	11	0.0207547	11	0	Fungi	Basidiomycota	Agaricomycetes	Boletales	Coniophoraceae	Coniophora	Coniophora_ASV2344
ASV2345	2	11	0.0207547	5.5	0	Fungi	Ascomycota	Sordariomycetes	Xylariales	Xylariaceae	Xylariaceae_ASV2345	Xylariaceae_ASV2345
ASV2346	1	11	0.0207547	11	0	Fungi	Ascomycota	Dothideomycetes	Pleosporales	Lentitheciaceae	Pleurophoma	Pleurophoma_ASV2346
ASV2347	2	11	0.0207547	5.5	0	Fungi	Ascomycota	Sordariomycetes	Sordariales	Sordariales_ASV2347	Sordariales_ASV2347	Sordariales_ASV2347
ASV2348	1	11	0.0207547	11	0	Fungi	Ascomycota	Sordariomycetes	Sordariales	Chaetomiaceae	Chaetomium	Chaetomium_ASV2348
ASV2349	1	11	0.0207547	11	0	Fungi	Ascomycota	Dothideomycetes	Dothideomycetes_ASV2349	Dothideomycetes_ASV2349	Dothideomycetes_ASV2349	Dothideomycetes_ASV2349
ASV2350	1	11	0.0207547	11	0	Fungi	Ascomycota	Dothideomycetes	Pleosporales	Phaeosphaeriaceae	Phaeosphaeriaceae_ASV2350	Phaeosphaeriaceae_ASV2350
ASV2351	5	11	0.0207547	1	0	Fungi	Fungi_ASV2351	Fungi_ASV2351	Fungi_ASV2351	Fungi_ASV2351	Fungi_ASV2351	Fungi_ASV2351
ASV2352	1	11	0.0207547	11	0	Fungi	Ascomycota	Dothideomycetes	Pleosporales	Didymosphaeriaceae	Spegazzinia	Spegazzinia_ASV2352
ASV2353	1	11	0.0207547	11	0	Fungi	Basidiomycota	Basidiomycota_ASV2353	Basidiomycota_ASV2353	Basidiomycota_ASV2353	Basidiomycota_ASV2353	Basidiomycota_ASV2353
ASV2354	1	11	0.0207547	11	0	Fungi	Glomeromycota	Glomeromycetes	Glomerales	Glomeraceae	Glomeraceae_ASV2354	Glomeraceae_ASV2354
ASV2355	1	11	0.0207547	11	0	Fungi	Ascomycota	Saccharomycetes	Saccharomycetales	Debaryomycetaceae	Schwanniomyces	Schwanniomyces_ASV2355
ASV2356	3	10	0.0188679	2	0	Fungi	Ascomycota	Ascomycota_ASV2356	Ascomycota_ASV2356	Ascomycota_ASV2356	Ascomycota_ASV2356	Ascomycota_ASV2356
ASV2357	1	10	0.0188679	10	0	Fungi_ASV2357	Fungi_ASV2357	Fungi_ASV2357	Fungi_ASV2357	Fungi_ASV2357	Fungi_ASV2357	Fungi_ASV2357
ASV2358	1	10	0.0188679	10	0	Fungi	Basidiomycota	Agaricomycetes	Polyporales	Meruliaceae	Byssomerulius	Byssomerulius_corium
ASV2359	5	7	0.0132075	1	0	Fungi	Ascomycota	Ascomycota_ASV2359	Ascomycota_ASV2359	Ascomycota_ASV2359	Ascomycota_ASV2359	Ascomycota_ASV2359
ASV2360	1	10	0.0188679	10	0	Fungi	Ascomycota	Ascomycota_ASV2360	Ascomycota_ASV2360	Ascomycota_ASV2360	Ascomycota_ASV2360	Ascomycota_ASV2360
ASV2361	1	10	0.0188679	10	0	Fungi	Basidiomycota	Cystobasidiomycetes	Cystobasidiomycetes_ord_Incertae_sedis	Symmetrosporaceae	Symmetrospora	Symmetrospora_ASV2361
ASV2363	7	10	0.0188679	1	0	Fungi	Ascomycota	Dothideomycetes	Capnodiales	Mycosphaerellaceae	Mycosphaerellaceae_ASV2363	Mycosphaerellaceae_ASV2363
ASV2364	1	10	0.0188679	10	0	Fungi	Basidiomycota	Agaricomycetes	Auriculariales	Auriculariales_ASV2364	Auriculariales_ASV2364	Auriculariales_ASV2364
ASV2365	1	10	0.0188679	10	0	Fungi	Fungi_ASV2365	Fungi_ASV2365	Fungi_ASV2365	Fungi_ASV2365	Fungi_ASV2365	Fungi_ASV2365
ASV2366	2	10	0.0188679	5	0	Fungi	Ascomycota	Dothideomycetes	Capnodiales	Neodevriesiaceae	Neodevriesia	Neodevriesia_ASV2366
ASV2367	1	10	0.0188679	10	0	Fungi	Fungi_ASV2367	Fungi_ASV2367	Fungi_ASV2367	Fungi_ASV2367	Fungi_ASV2367	Fungi_ASV2367
ASV2368	1	10	0.0188679	10	0	Fungi	Fungi_ASV2368	Fungi_ASV2368	Fungi_ASV2368	Fungi_ASV2368	Fungi_ASV2368	Fungi_ASV2368
ASV2369	1	10	0.0188679	10	0	Fungi	Basidiomycota	Agaricomycetes	Cantharellales	Ceratobasidiaceae	Ceratobasidiaceae_ASV2369	Ceratobasidiaceae_ASV2369
ASV2370	1	10	0.0188679	10	0	Fungi	Ascomycota	Sordariomycetes	Diaporthales	Valsaceae	Cytospora	Cytospora_austromontana
ASV2371	1	10	0.0188679	10	0	Fungi	Fungi_ASV2371	Fungi_ASV2371	Fungi_ASV2371	Fungi_ASV2371	Fungi_ASV2371	Fungi_ASV2371
ASV2372	1	10	0.0188679	10	0	Fungi	Basidiomycota	Tremellomycetes	Tremellales	Bulleribasidiaceae	Dioszegia	Dioszegia_ASV2372
ASV2373	1	10	0.0188679	10	0	Fungi	Ascomycota	Dothideomycetes	Capnodiales	Capnodiales_ASV2373	Capnodiales_ASV2373	Capnodiales_ASV2373
ASV2375	1	10	0.0188679	10	0	Fungi	Ascomycota	Dothideomycetes	Capnodiales	Cladosporiaceae	Cladosporiaceae_ASV2375	Cladosporiaceae_ASV2375
ASV2376	1	10	0.0188679	10	0	Fungi	Ascomycota	Eurotiomycetes	Chaetothyriales	Herpotrichiellaceae	Exophiala	Exophiala_brunnea
ASV2377	1	10	0.0188679	10	0	Fungi	Glomeromycota	Glomeromycetes	Glomerales	Claroideoglomeraceae	Claroideoglomeraceae_ASV2377	Claroideoglomeraceae_ASV2377
ASV2378	1	10	0.0188679	10	0	Fungi	Ascomycota	Saccharomycetes	Saccharomycetales	Saccharomycetales_fam_Incertae_sedis	Saccharomycetales_fam_Incertae_sedis_ASV2378	Saccharomycetales_fam_Incertae_sedis_ASV2378
ASV2382	1	9	0.0169811	9	0	Fungi	Ascomycota	Ascomycota_ASV2382	Ascomycota_ASV2382	Ascomycota_ASV2382	Ascomycota_ASV2382	Ascomycota_ASV2382
ASV2384	1	9	0.0169811	9	0	Fungi_ASV2384	Fungi_ASV2384	Fungi_ASV2384	Fungi_ASV2384	Fungi_ASV2384	Fungi_ASV2384	Fungi_ASV2384
ASV2385	1	9	0.0169811	9	0	Fungi	Mucoromycota	Mucoromycetes	Mucorales	Mucoraceae	Mucor	Mucor_moelleri
ASV2386	1	9	0.0169811	9	0	Fungi	Ascomycota	Sordariomycetes	Glomerellales	Plectosphaerellaceae	Verticillium	Verticillium_longisporum
ASV2387	1	9	0.0169811	9	0	Fungi	Basidiomycota	Agaricomycetes	Polyporales	Fomitopsidaceae	Postia	Postia_ASV2387
ASV2388	1	9	0.0169811	9	0	Fungi	Ascomycota	Dothideomycetes	Pleosporales	Phaeosphaeriaceae	Chaetosphaeronema	Chaetosphaeronema_ASV2388
ASV2389	2	9	0.0169811	4.5	0	Fungi	Basidiomycota	Tremellomycetes	Tremellales	Bulleribasidiaceae	Dioszegia	Dioszegia_ASV2389
ASV2390	4	9	0.0169811	2.5	0	Fungi	Fungi_ASV2390	Fungi_ASV2390	Fungi_ASV2390	Fungi_ASV2390	Fungi_ASV2390	Fungi_ASV2390
ASV2391	1	9	0.0169811	9	0	Fungi	Ascomycota	Ascomycota_ASV2391	Ascomycota_ASV2391	Ascomycota_ASV2391	Ascomycota_ASV2391	Ascomycota_ASV2391
ASV2392	1	9	0.0169811	9	0	Fungi_ASV2392	Fungi_ASV2392	Fungi_ASV2392	Fungi_ASV2392	Fungi_ASV2392	Fungi_ASV2392	Fungi_ASV2392
ASV2394	1	9	0.0169811	9	0	Fungi	Ascomycota	Dothideomycetes	Pleosporales	Phaeosphaeriaceae	Phaeosphaeriaceae_ASV2394	Phaeosphaeriaceae_ASV2394
ASV2395	1	9	0.0169811	9	0	Fungi	Basidiomycota	Tremellomycetes	Tremellales	Tremellaceae	Tremella	Tremella_ASV2395
ASV2396	1	9	0.0169811	9	0	Fungi	Ascomycota	Dothideomycetes	Pleosporales	Pleosporales_ASV2396	Pleosporales_ASV2396	Pleosporales_ASV2396
ASV2397	1	9	0.0169811	9	0	Fungi	Ascomycota	Dothideomycetes	Pleosporales	Sporormiaceae	Preussia	Preussia_terricola
ASV2398	1	9	0.0169811	9	0	Fungi	Fungi_ASV2398	Fungi_ASV2398	Fungi_ASV2398	Fungi_ASV2398	Fungi_ASV2398	Fungi_ASV2398
ASV2399	1	9	0.0169811	9	0	Fungi	Basidiomycota	Agaricomycetes	Cantharellales	Ceratobasidiaceae	Ceratobasidiaceae_ASV2399	Ceratobasidiaceae_ASV2399
ASV2400	1	9	0.0169811	9	0	Fungi	Ascomycota	Sordariomycetes	Hypocreales	Hypocreales_fam_Incertae_sedis	Trichothecium	Trichothecium_roseum
ASV2401	3	8	0.0150943	3	0	Fungi	Basidiomycota	Agaricomycetes	Agaricomycetes_ASV2401	Agaricomycetes_ASV2401	Agaricomycetes_ASV2401	Agaricomycetes_ASV2401
ASV2402	1	8	0.0150943	8	0	Fungi	Basidiomycota	Agaricomycetes	Polyporales	Meruliaceae	Phanerochaete	Phanerochaete_ASV2402
ASV2403	1	8	0.0150943	8	0	Fungi	Basidiomycota	Agaricomycetes	Cantharellales	Ceratobasidiaceae	Ceratobasidium	Ceratobasidium_ASV2403
ASV2404	1	8	0.0150943	8	0	Fungi	Fungi_ASV2404	Fungi_ASV2404	Fungi_ASV2404	Fungi_ASV2404	Fungi_ASV2404	Fungi_ASV2404
ASV2405	1	8	0.0150943	8	0	Fungi	Ascomycota	Dothideomycetes	Pleosporales	Didymosphaeriaceae	Paraconiothyrium	Paraconiothyrium_variabile
ASV2406	2	8	0.0150943	4	0	Fungi	Ascomycota	Sordariomycetes	Diaporthales	Valsaceae	Phomopsis	Phomopsis_velata
ASV2407	1	8	0.0150943	8	0	Fungi	Fungi_ASV2407	Fungi_ASV2407	Fungi_ASV2407	Fungi_ASV2407	Fungi_ASV2407	Fungi_ASV2407
ASV2408	1	8	0.0150943	8	0	Fungi	Ascomycota	Sordariomycetes	Hypocreales	Hypocreales_ASV2408	Hypocreales_ASV2408	Hypocreales_ASV2408
ASV2409	1	8	0.0150943	8	0	Fungi	Basidiomycota	Agaricomycetes	Agaricales	Bolbitiaceae	Conocybe	Conocybe_semiglobata
ASV2410	4	8	0.0150943	1	0	Fungi	Ascomycota	Dothideomycetes	Capnodiales	Capnodiales_ASV2410	Capnodiales_ASV2410	Capnodiales_ASV2410
ASV2411	1	8	0.0150943	8	0	Fungi	Ascomycota	Pezizomycetes	Pezizales	Pezizaceae	Peziza	Peziza_ASV2411
ASV2413	1	8	0.0150943	8	0	Fungi	Ascomycota	Sordariomycetes	Sordariales	Chaetomiaceae	Chaetomiaceae_ASV2413	Chaetomiaceae_ASV2413
ASV2414	6	8	0.0150943	1	0	Fungi	Ascomycota	Dothideomycetes	Pleosporales	Pleosporaceae	Alternaria	Alternaria_ASV2414
ASV2415	2	8	0.0150943	4	0	Fungi	Ascomycota	Sordariomycetes	Hypocreales	Niessliaceae	Eucasphaeria	Eucasphaeria_capensis
ASV2416	2	8	0.0150943	4	0	Fungi	Ascomycota	Sordariomycetes	Hypocreales	Cordycipitaceae	Simplicillium	Simplicillium_aogashimaense
ASV2417	2	8	0.0150943	4	0	Fungi	Ascomycota	Ascomycota_ASV2417	Ascomycota_ASV2417	Ascomycota_ASV2417	Ascomycota_ASV2417	Ascomycota_ASV2417
ASV2418	1	8	0.0150943	8	0	Fungi	Ascomycota	Lecanoromycetes	Caliciales	Caliciales_ASV2418	Caliciales_ASV2418	Caliciales_ASV2418
ASV2420	1	8	0.0150943	8	0	Fungi	Ascomycota	Dothideomycetes	Pleosporales	Pleosporaceae	Alternaria	Alternaria_ASV2420
ASV2422	1	8	0.0150943	8	0	Fungi	Basidiomycota	Agaricomycetes	Corticiales	Corticiales_ASV2422	Corticiales_ASV2422	Corticiales_ASV2422
ASV2423	1	8	0.0150943	8	0	Fungi	Ascomycota	Dothideomycetes	Pleosporales	Periconiaceae	Periconia	Periconia_ASV2423
ASV2424	1	8	0.0150943	8	0	Fungi	Basidiomycota	Agaricomycetes	Polyporales	Coriolaceae	Trametes	Trametes_ASV2424
ASV2425	1	8	0.0150943	8	0	Fungi	Ascomycota	Ascomycota_ASV2425	Ascomycota_ASV2425	Ascomycota_ASV2425	Ascomycota_ASV2425	Ascomycota_ASV2425
ASV2427	1	7	0.0132075	7	0	Fungi	Basidiomycota	Agaricomycetes	Polyporales	Meripilaceae	Meripilaceae_ASV2427	Meripilaceae_ASV2427
ASV2428	1	7	0.0132075	7	0	Fungi	Basidiomycota	Agaricomycetes	Agaricales	Agaricales_ASV2428	Agaricales_ASV2428	Agaricales_ASV2428
ASV2429	4	7	0.0132075	1	0	Fungi	Ascomycota	Ascomycota_ASV2429	Ascomycota_ASV2429	Ascomycota_ASV2429	Ascomycota_ASV2429	Ascomycota_ASV2429
ASV2430	4	7	0.0132075	1.5	0	Fungi	Basidiomycota	Agaricostilbomycetes	Agaricostilbales	Kondoaceae	Bensingtonia	Bensingtonia_ASV2430
ASV2431	1	7	0.0132075	7	0	Fungi	Ascomycota	Sordariomycetes	Hypocreales	Hypocreales_ASV2431	Hypocreales_ASV2431	Hypocreales_ASV2431
ASV2432	1	7	0.0132075	7	0	Fungi	Ascomycota	Ascomycota_ASV2432	Ascomycota_ASV2432	Ascomycota_ASV2432	Ascomycota_ASV2432	Ascomycota_ASV2432
ASV2433	1	7	0.0132075	7	0	Fungi	Ascomycota	Sordariomycetes	Hypocreales	Cordycipitaceae	Beauveria	Beauveria_pseudobassiana
ASV2434	2	7	0.0132075	3.5	0	Fungi	Ascomycota	Lecanoromycetes	Teloschistales	Teloschistaceae	Xanthoria	Xanthoria_coomae
ASV2435	1	7	0.0132075	7	0	Fungi	Ascomycota	Dothideomycetes	Pleosporales	Phaeosphaeriaceae	Phaeosphaeriaceae_ASV2435	Phaeosphaeriaceae_ASV2435
ASV2436	1	7	0.0132075	7	0	Fungi	Ascomycota	Dothideomycetes	Pleosporales	Phaeosphaeriaceae	Phaeosphaeriopsis	Phaeosphaeriopsis_triseptata
ASV2437	1	7	0.0132075	7	0	Fungi	Ascomycota	Eurotiomycetes	Chaetothyriales	Herpotrichiellaceae	Cladophialophora	Cladophialophora_ASV2437
ASV2438	1	7	0.0132075	7	0	Fungi	Basidiomycota	Microbotryomycetes	Sporidiobolales	Sporidiobolaceae	Rhodosporidiobolus	Rhodosporidiobolus_lusitaniae
ASV2440	1	7	0.0132075	7	0	Fungi	Basidiomycota	Agaricomycetes	Agaricomycetes_ASV2440	Agaricomycetes_ASV2440	Agaricomycetes_ASV2440	Agaricomycetes_ASV2440
ASV2441	1	7	0.0132075	7	0	Fungi	Ascomycota	Leotiomycetes	Helotiales	Helotiales_ASV2441	Helotiales_ASV2441	Helotiales_ASV2441
ASV2442	1	7	0.0132075	7	0	Fungi	Fungi_ASV2442	Fungi_ASV2442	Fungi_ASV2442	Fungi_ASV2442	Fungi_ASV2442	Fungi_ASV2442
ASV2443	1	6	0.0113208	6	0	Fungi	Ascomycota	Saccharomycetes	Saccharomycetales	Phaffomycetaceae	Wickerhamomyces	Wickerhamomyces_onychis
ASV2444	1	6	0.0113208	6	0	Fungi	Basidiomycota	Basidiomycota_ASV2444	Basidiomycota_ASV2444	Basidiomycota_ASV2444	Basidiomycota_ASV2444	Basidiomycota_ASV2444
ASV2445	4	6	0.0113208	1.5	0	Fungi	Ascomycota	Ascomycota_ASV2445	Ascomycota_ASV2445	Ascomycota_ASV2445	Ascomycota_ASV2445	Ascomycota_ASV2445
ASV2446	1	6	0.0113208	6	0	Fungi	Ascomycota	Sordariomycetes	Xylariales	Bartaliniaceae	Truncatella	Truncatella_angustata
ASV2447	1	6	0.0113208	6	0	Fungi	Ascomycota	Saccharomycetes	Saccharomycetales	Saccharomycetales_fam_Incertae_sedis	Candida	Candida_orthopsilosis
ASV2450	6	6	0.0113208	1	0	Fungi	Ascomycota	Dothideomycetes	Pleosporales	Pleosporaceae	Pleosporaceae_ASV2450	Pleosporaceae_ASV2450
ASV2452	1	6	0.0113208	6	0	Fungi	Fungi_ASV2452	Fungi_ASV2452	Fungi_ASV2452	Fungi_ASV2452	Fungi_ASV2452	Fungi_ASV2452
ASV2453	3	6	0.0113208	2	0	Fungi	Basidiomycota	Agaricostilbomycetes	Agaricostilbales	Agaricostilbaceae	Sterigmatomyces	Sterigmatomyces_halophilus
ASV2454	1	6	0.0113208	6	0	Fungi	Basidiomycota	Basidiomycota_ASV2454	Basidiomycota_ASV2454	Basidiomycota_ASV2454	Basidiomycota_ASV2454	Basidiomycota_ASV2454
ASV2455	1	6	0.0113208	6	0	Fungi	Ascomycota	Dothideomycetes	Pleosporales	Pleosporaceae	Alternaria	Alternaria_ASV2455
ASV2456	1	6	0.0113208	6	0	Fungi	Fungi_ASV2456	Fungi_ASV2456	Fungi_ASV2456	Fungi_ASV2456	Fungi_ASV2456	Fungi_ASV2456
ASV2457	5	6	0.0113208	1	0	Fungi	Fungi_ASV2457	Fungi_ASV2457	Fungi_ASV2457	Fungi_ASV2457	Fungi_ASV2457	Fungi_ASV2457
ASV2458	1	6	0.0113208	6	0	Fungi	Ascomycota	Lecanoromycetes	Lecanorales	Lecanorales_ASV2458	Lecanorales_ASV2458	Lecanorales_ASV2458
ASV2459	1	6	0.0113208	6	0	Fungi	Ascomycota	Ascomycota_ASV2459	Ascomycota_ASV2459	Ascomycota_ASV2459	Ascomycota_ASV2459	Ascomycota_ASV2459
ASV2460	3	6	0.0113208	2	0	Fungi	Ascomycota	Ascomycota_ASV2460	Ascomycota_ASV2460	Ascomycota_ASV2460	Ascomycota_ASV2460	Ascomycota_ASV2460
ASV2461	2	6	0.0113208	3	0	Fungi	Ascomycota	Sordariomycetes	Hypocreales	Nectriaceae	Volutella	Volutella_ASV2461
ASV2462	1	6	0.0113208	6	0	Fungi	Basidiomycota	Agaricomycetes	Polyporales	Meruliaceae	Phlebia	Phlebia_ASV2462
ASV2463	1	6	0.0113208	6	0	Fungi	Ascomycota	Sordariomycetes	Xylariales	Xylariales_ASV2463	Xylariales_ASV2463	Xylariales_ASV2463
ASV2464	1	6	0.0113208	6	0	Fungi_ASV2464	Fungi_ASV2464	Fungi_ASV2464	Fungi_ASV2464	Fungi_ASV2464	Fungi_ASV2464	Fungi_ASV2464
ASV2465	1	6	0.0113208	6	0	Fungi	Fungi_ASV2465	Fungi_ASV2465	Fungi_ASV2465	Fungi_ASV2465	Fungi_ASV2465	Fungi_ASV2465
ASV2466	1	6	0.0113208	6	0	Fungi	Fungi_ASV2466	Fungi_ASV2466	Fungi_ASV2466	Fungi_ASV2466	Fungi_ASV2466	Fungi_ASV2466
ASV2467	1	6	0.0113208	6	0	Fungi	Ascomycota	Ascomycota_ASV2467	Ascomycota_ASV2467	Ascomycota_ASV2467	Ascomycota_ASV2467	Ascomycota_ASV2467
ASV2468	1	6	0.0113208	6	0	Fungi	Basidiomycota	Agaricomycetes	Agaricomycetes_ASV2468	Agaricomycetes_ASV2468	Agaricomycetes_ASV2468	Agaricomycetes_ASV2468
ASV2469	2	6	0.0113208	3	0	Fungi	Basidiomycota	Agaricomycetes	Agaricomycetes_ASV2469	Agaricomycetes_ASV2469	Agaricomycetes_ASV2469	Agaricomycetes_ASV2469
ASV2470	1	6	0.0113208	6	0	Fungi	Ascomycota	Eurotiomycetes	Onygenales	Gymnoascaceae	Gymnoascaceae_ASV2470	Gymnoascaceae_ASV2470
ASV2471	1	6	0.0113208	6	0	Fungi	Ascomycota	Dothideomycetes	Pleosporales	Phaeosphaeriaceae	Phaeosphaeriaceae_ASV2471	Phaeosphaeriaceae_ASV2471
ASV2472	1	6	0.0113208	6	0	Fungi	Ascomycota	Saccharomycetes	Saccharomycetales	Saccharomycetales_fam_Incertae_sedis	Candida	Candida_albicans
ASV2473	1	6	0.0113208	6	0	Fungi	Basidiomycota	Agaricomycetes	Agaricales	Agaricales_ASV2473	Agaricales_ASV2473	Agaricales_ASV2473
ASV2474	2	6	0.0113208	3	0	Fungi	Ascomycota	Dothideomycetes	Pleosporales	Phaeosphaeriaceae	Phaeosphaeriaceae_ASV2474	Phaeosphaeriaceae_ASV2474
ASV2475	1	6	0.0113208	6	0	Fungi	Ascomycota	Sordariomycetes	Microascales	Ceratocystidaceae	Ceratocystis	Ceratocystis_adiposa
ASV2476	3	5	0.00943396	2	0	Fungi	Ascomycota	Sordariomycetes	Sordariomycetes_ASV2476	Sordariomycetes_ASV2476	Sordariomycetes_ASV2476	Sordariomycetes_ASV2476
ASV2477	1	5	0.00943396	5	0	Fungi	Ascomycota	Dothideomycetes	Dothideales	Dothideales_ASV2477	Dothideales_ASV2477	Dothideales_ASV2477
ASV2478	1	5	0.00943396	5	0	Fungi	Fungi_ASV2478	Fungi_ASV2478	Fungi_ASV2478	Fungi_ASV2478	Fungi_ASV2478	Fungi_ASV2478
ASV2479	1	5	0.00943396	5	0	Fungi	Fungi_ASV2479	Fungi_ASV2479	Fungi_ASV2479	Fungi_ASV2479	Fungi_ASV2479	Fungi_ASV2479
ASV2480	1	5	0.00943396	5	0	Fungi	Fungi_ASV2480	Fungi_ASV2480	Fungi_ASV2480	Fungi_ASV2480	Fungi_ASV2480	Fungi_ASV2480
ASV2481	1	5	0.00943396	5	0	Fungi	Mucoromycota	Mucoromycetes	Mucorales	Lichtheimiaceae	Lichtheimia	Lichtheimia_corymbifera
ASV2482	2	5	0.00943396	2.5	0	Fungi	Fungi_ASV2482	Fungi_ASV2482	Fungi_ASV2482	Fungi_ASV2482	Fungi_ASV2482	Fungi_ASV2482
ASV2483	3	5	0.00943396	1	0	Fungi	Basidiomycota	Malasseziomycetes	Malasseziales	Malasseziales_ASV2483	Malasseziales_ASV2483	Malasseziales_ASV2483
ASV2484	1	5	0.00943396	5	0	Fungi	Basidiomycota	Agaricomycetes	Agaricales	Agaricales_ASV2484	Agaricales_ASV2484	Agaricales_ASV2484
ASV2485	1	5	0.00943396	5	0	Fungi	Ascomycota	Lecanoromycetes	Teloschistales	Teloschistaceae	Teloschistaceae_ASV2485	Teloschistaceae_ASV2485
ASV2486	1	5	0.00943396	5	0	Fungi	Basidiomycota	Basidiomycota_ASV2486	Basidiomycota_ASV2486	Basidiomycota_ASV2486	Basidiomycota_ASV2486	Basidiomycota_ASV2486
ASV2487	1	5	0.00943396	5	0	Fungi	Ascomycota	Sordariomycetes	Xylariales	Xylariales_fam_Incertae_sedis	Hansfordia	Hansfordia_pulvinata
ASV2488	1	5	0.00943396	5	0	Fungi	Basidiomycota	Tremellomycetes	Tremellales	Rhynchogastremataceae	Papiliotrema	Papiliotrema_ASV2488
ASV2489	2	5	0.00943396	2.5	0	Fungi	Ascomycota	Dothideomycetes	Pleosporales	Phaeosphaeriaceae	Phaeosphaeriaceae_ASV2489	Phaeosphaeriaceae_ASV2489
ASV2490	1	5	0.00943396	5	0	Fungi	Mucoromycota	Mucoromycetes	Mucorales	Choanephoraceae	Choanephora	Choanephora_infundibulifera
ASV2491	1	5	0.00943396	5	0	Fungi	Ascomycota	Sordariomycetes	Magnaporthales	Magnaporthaceae	Magnaporthaceae_ASV2491	Magnaporthaceae_ASV2491
ASV2492	1	5	0.00943396	5	0	Fungi	Ascomycota	Orbiliomycetes	Orbiliales	Orbiliaceae	Orbiliaceae_ASV2492	Orbiliaceae_ASV2492
ASV2493	1	5	0.00943396	5	0	Fungi	Ascomycota	Ascomycota_ASV2493	Ascomycota_ASV2493	Ascomycota_ASV2493	Ascomycota_ASV2493	Ascomycota_ASV2493
ASV2494	1	5	0.00943396	5	0	Fungi	Ascomycota	Dothideomycetes	Pleosporales	Cucurbitariaceae	Pyrenochaeta	Pyrenochaeta_nobilis
ASV2495	1	5	0.00943396	5	0	Fungi	Basidiomycota	Basidiomycota_ASV2495	Basidiomycota_ASV2495	Basidiomycota_ASV2495	Basidiomycota_ASV2495	Basidiomycota_ASV2495
ASV2496	1	5	0.00943396	5	0	Fungi	Ascomycota	Ascomycota_ASV2496	Ascomycota_ASV2496	Ascomycota_ASV2496	Ascomycota_ASV2496	Ascomycota_ASV2496
ASV2499	1	4	0.00754717	4	0	Fungi	Ascomycota	Lecanoromycetes	Teloschistales	Teloschistaceae	Teloschistaceae_ASV2499	Teloschistaceae_ASV2499
ASV2501	1	4	0.00754717	4	0	Fungi_ASV2501	Fungi_ASV2501	Fungi_ASV2501	Fungi_ASV2501	Fungi_ASV2501	Fungi_ASV2501	Fungi_ASV2501
ASV2502	1	4	0.00754717	4	0	Fungi	Ascomycota	Ascomycota_ASV2502	Ascomycota_ASV2502	Ascomycota_ASV2502	Ascomycota_ASV2502	Ascomycota_ASV2502
ASV2503	1	4	0.00754717	4	0	Fungi	Basidiomycota	Agaricomycetes	Russulales	Wrightoporiaceae	Wrightoporia	Wrightoporia_tropicalis
ASV2504	1	4	0.00754717	4	0	Fungi	Ascomycota	Dothideomycetes	Capnodiales	Capnodiales_ASV2504	Capnodiales_ASV2504	Capnodiales_ASV2504
ASV2505	1	4	0.00754717	4	0	Fungi	Ascomycota	Sordariomycetes	Hypocreales	Hypocreales_fam_Incertae_sedis	Myxocephala	Myxocephala_albida
ASV2506	1	4	0.00754717	4	0	Fungi	Ascomycota	Dothideomycetes	Dothideales	Dothioraceae	Hormonema	Hormonema_prunorum
ASV2507	1	4	0.00754717	4	0	Fungi	Ascomycota	Dothideomycetes	Pleosporales	Phaeosphaeriaceae	Phaeosphaeriaceae_ASV2507	Phaeosphaeriaceae_ASV2507
ASV2508	1	4	0.00754717	4	0	Fungi	Fungi_ASV2508	Fungi_ASV2508	Fungi_ASV2508	Fungi_ASV2508	Fungi_ASV2508	Fungi_ASV2508
ASV2509	1	4	0.00754717	4	0	Fungi	Fungi_ASV2509	Fungi_ASV2509	Fungi_ASV2509	Fungi_ASV2509	Fungi_ASV2509	Fungi_ASV2509
ASV2510	1	4	0.00754717	4	0	Fungi	Ascomycota	Dothideomycetes	Tubeufiales	Tubeufiaceae	Tubeufiaceae_ASV2510	Tubeufiaceae_ASV2510
ASV2511	1	3	0.00566038	3	0	Fungi	Ascomycota	Arthoniomycetes	Lichenostigmatales	Phaeococcomycetaceae	Phaeococcomyces	Phaeococcomyces_mexicanus
ASV2512	1	3	0.00566038	3	0	Fungi	Ascomycota	Sordariomycetes	Glomerellales	Plectosphaerellaceae	Plectosphaerellaceae_ASV2512	Plectosphaerellaceae_ASV2512
ASV2513	2	3	0.00566038	1.5	0	Fungi	Basidiomycota	Basidiomycota_ASV2513	Basidiomycota_ASV2513	Basidiomycota_ASV2513	Basidiomycota_ASV2513	Basidiomycota_ASV2513
ASV2514	2	3	0.00566038	1.5	0	Fungi	Ascomycota	Dothideomycetes	Pleosporales	Pleosporaceae	Alternaria	Alternaria_ASV2514
ASV2515	2	3	0.00566038	1.5	0	Fungi	Basidiomycota	Basidiomycota_ASV2515	Basidiomycota_ASV2515	Basidiomycota_ASV2515	Basidiomycota_ASV2515	Basidiomycota_ASV2515
ASV2516	1	3	0.00566038	3	0	Fungi	Ascomycota	Eurotiomycetes	Eurotiales	Aspergillaceae	Penicillium	Penicillium_copticola
ASV2517	1	3	0.00566038	3	0	Fungi	Fungi_ASV2517	Fungi_ASV2517	Fungi_ASV2517	Fungi_ASV2517	Fungi_ASV2517	Fungi_ASV2517
ASV2518	1	3	0.00566038	3	0	Fungi	Basidiomycota	Malasseziomycetes	Malasseziales	Malasseziaceae	Malassezia	Malassezia_cuniculi
ASV2519	1	3	0.00566038	3	0	Fungi	Basidiomycota	Agaricomycetes	Agaricomycetes_ASV2519	Agaricomycetes_ASV2519	Agaricomycetes_ASV2519	Agaricomycetes_ASV2519
ASV2520	1	3	0.00566038	3	0	Fungi	Ascomycota	Ascomycota_ASV2520	Ascomycota_ASV2520	Ascomycota_ASV2520	Ascomycota_ASV2520	Ascomycota_ASV2520
ASV2522	1	3	0.00566038	3	0	Fungi_ASV2522	Fungi_ASV2522	Fungi_ASV2522	Fungi_ASV2522	Fungi_ASV2522	Fungi_ASV2522	Fungi_ASV2522
ASV2523	1	3	0.00566038	3	0	Fungi	Fungi_ASV2523	Fungi_ASV2523	Fungi_ASV2523	Fungi_ASV2523	Fungi_ASV2523	Fungi_ASV2523
ASV2524	1	3	0.00566038	3	0	Fungi	Ascomycota	Dothideomycetes	Pleosporales	Pleosporaceae	Stemphylium	Stemphylium_ASV2524
ASV2525	1	3	0.00566038	3	0	Fungi	Basidiomycota	Agaricomycetes	Agaricomycetes_ASV2525	Agaricomycetes_ASV2525	Agaricomycetes_ASV2525	Agaricomycetes_ASV2525
ASV2526	1	3	0.00566038	3	0	Fungi	Basidiomycota	Agaricomycetes	Agaricomycetes_ASV2526	Agaricomycetes_ASV2526	Agaricomycetes_ASV2526	Agaricomycetes_ASV2526
ASV2527	1	3	0.00566038	3	0	Fungi_ASV2527	Fungi_ASV2527	Fungi_ASV2527	Fungi_ASV2527	Fungi_ASV2527	Fungi_ASV2527	Fungi_ASV2527
ASV2528	1	3	0.00566038	3	0	Fungi	Basidiomycota	Basidiomycota_ASV2528	Basidiomycota_ASV2528	Basidiomycota_ASV2528	Basidiomycota_ASV2528	Basidiomycota_ASV2528
ASV2529	1	3	0.00566038	3	0	Fungi	Ascomycota	Ascomycota_ASV2529	Ascomycota_ASV2529	Ascomycota_ASV2529	Ascomycota_ASV2529	Ascomycota_ASV2529
ASV2530	1	3	0.00566038	3	0	Fungi	Ascomycota	Dothideomycetes	Capnodiales	Mycosphaerellaceae	Pseudocercospora	Pseudocercospora_ASV2530
ASV2531	1	3	0.00566038	3	0	Fungi	Fungi_ASV2531	Fungi_ASV2531	Fungi_ASV2531	Fungi_ASV2531	Fungi_ASV2531	Fungi_ASV2531
ASV2532	1	3	0.00566038	3	0	Fungi	Fungi_ASV2532	Fungi_ASV2532	Fungi_ASV2532	Fungi_ASV2532	Fungi_ASV2532	Fungi_ASV2532
ASV2533	1	3	0.00566038	3	0	Fungi	Ascomycota	Dothideomycetes	Pleosporales	Didymosphaeriaceae	Didymosphaeriaceae_ASV2533	Didymosphaeriaceae_ASV2533
ASV2534	1	3	0.00566038	3	0	Fungi	Basidiomycota	Agaricomycetes	Agaricomycetes_ASV2534	Agaricomycetes_ASV2534	Agaricomycetes_ASV2534	Agaricomycetes_ASV2534
ASV2535	1	3	0.00566038	3	0	Fungi	Fungi_ASV2535	Fungi_ASV2535	Fungi_ASV2535	Fungi_ASV2535	Fungi_ASV2535	Fungi_ASV2535
ASV2536	1	3	0.00566038	3	0	Fungi	Ascomycota	Dothideomycetes	Pleosporales	Leptosphaeriaceae	Sphaerellopsis	Sphaerellopsis_macroconidialis
