# Supplementary material for: Stem Endophytic Mycobiota in Wild and Domesticated Wheat: Structural Differences and Hidden Resources for Wheat Improvement
Source: J Fungi (Basel). 2020 Sep 18;6(3):180. doi: 10.3390/jof6030180 (PMC7557378; doi:10.3390/jof6030180)
Supplement: Supplementary file 1 [file jof-06-00180-s001.zip › Table S3.xlsx]

## Sheet: Table S3
Table S3. List of filtered ASVs, prevalence and abundance and their taxonomic assignment used in diversity analyses
ASV_ID	Prevalence	TotalAbundance	MeanAbundance	MedianAbundance	MedianAbundance.1	Occurrence in 7 Triticum aestivum populations	Occurrence in 3 Triticum dicoccoides populations	Occurrence in 4 Aegilops sharonensis populations	Kingdom	Phylum	Class	Order	Family	Genus	Species
ASV1	516	1301765	2456.16	492	431.5	7	3	4	Fungi	Ascomycota	Dothideomycetes	Pleosporales	Pleosporaceae	Alternaria	Alternaria_infectoria
ASV2	468	539818	1018.52	105.5	40	7	3	4	Fungi	Basidiomycota	Tremellomycetes	Filobasidiales	Filobasidiaceae	Filobasidium	Filobasidium_chernovii
ASV3	482	463342	874.23	71.5	49.5	7	3	4	Fungi	Ascomycota	Dothideomycetes	Pleosporales	Pleosporaceae	Alternaria	Alternaria_alternata
ASV4	450	448669	846.545	61	9	7	3	4	Fungi	Basidiomycota	Tremellomycetes	Filobasidiales	Filobasidiaceae	Filobasidium	Filobasidium_oeirense
ASV5	411	406665	767.292	4	2	7	3	4	Fungi	Ascomycota	Sordariomycetes	Hypocreales	Hypocreales_fam_Incertae_sedis	Acremonium	Acremonium_ASV5
ASV6	424	320647	604.994	60	6	7	3	4	Fungi	Ascomycota	Dothideomycetes	Pleosporales	Pleosporaceae	Stemphylium	Stemphylium_ASV6
ASV7	416	313468	591.449	72.5	14.5	7	3	4	Fungi	Basidiomycota	Microbotryomycetes	Sporidiobolales	Sporidiobolaceae	Sporobolomyces	Sporobolomyces_roseus
ASV8	456	202082	381.287	4	3	7	3	4	Fungi	Ascomycota	Dothideomycetes	Pleosporales	Phaeosphaeriaceae	Phaeosphaeriaceae_ASV8	Phaeosphaeriaceae_ASV8
ASV9	508	255542	482.155	158.5	145	7	3	4	Fungi	Ascomycota	Dothideomycetes	Capnodiales	Cladosporiaceae	Cladosporium	Cladosporium_delicatulum
ASV10	453	196466	370.691	52	31	7	3	4	Fungi	Ascomycota	Dothideomycetes	Capnodiales	Mycosphaerellaceae	Mycosphaerella	Mycosphaerella_tassiana
ASV12	365	174629	329.489	2	1	7	3	4	Fungi	Ascomycota	Sordariomycetes	Xylariales	Hyponectriaceae	Monographella	Monographella_nivalis
ASV13	338	113439	214.036	16	1	7	3	4	Fungi	Basidiomycota	Tremellomycetes	Filobasidiales	Filobasidiaceae	Filobasidium	Filobasidium_ASV13
ASV14	195	114236	215.54	1	0	7	3	4	Fungi	Ascomycota	Dothideomycetes	Capnodiales	Mycosphaerellaceae	Zymoseptoria	Zymoseptoria_brevis
ASV15	305	145244	274.045	86	1	7	3	4	Fungi	Basidiomycota	Tremellomycetes	Tremellales	Bulleribasidiaceae	Vishniacozyma	Vishniacozyma_carnescens
ASV16	265	95575	180.33	4	0.5	7	3	4	Fungi	Basidiomycota	Tremellomycetes	Filobasidiales	Filobasidiaceae	Filobasidium	Filobasidium_ASV16
ASV17	226	92540	174.604	20.5	0	7	3	4	Fungi	Ascomycota	Dothideomycetes	Dothideales	Aureobasidiaceae	Aureobasidium	Aureobasidium_pullulans
ASV18	424	75215	141.915	58	40.5	7	3	4	Fungi	Ascomycota	Dothideomycetes	Capnodiales	Capnodiales_ASV18	Capnodiales_ASV18	Capnodiales_ASV18
ASV21	363	74939	141.394	33	4	7	3	4	Fungi	Ascomycota	Dothideomycetes	Capnodiales	Cladosporiaceae	Cladosporium	Cladosporium_ramotenellum
ASV22	509	262590	495.453	197	168	7	3	4	Fungi	Ascomycota	Saccharomycetes	Saccharomycetales	Saccharomycetales_Incertae_sedis	Candida	Candida_sake
ASV24	176	50362	95.0226	1	0	7	3	4	Fungi	Ascomycota	Dothideomycetes	Pleosporales	Pleosporaceae	Pyrenophora	Pyrenophora_teres
ASV25	184	53187	100.353	2	0	7	3	4	Fungi	Basidiomycota	Microbotryomycetes	Sporidiobolales	Sporidiobolaceae	Rhodotorula	Rhodotorula_graminis
ASV26	213	80823	152.496	1	0	7	3	4	Fungi	Ascomycota	Dothideomycetes	Pleosporales	Phaeosphaeriaceae	Septoriella	Septoriella_hirta
ASV28	226	70379	132.791	63	0	7	3	4	Fungi	Basidiomycota	Tremellomycetes	Tremellales	Bulleribasidiaceae	Vishniacozyma	Vishniacozyma_victoriae
ASV29	210	46152	87.0792	35.5	0	7	3	4	Fungi	Ascomycota	Saccharomycetes	Saccharomycetales	Debaryomycetaceae	Debaryomyces	Debaryomyces_hansenii
ASV30	419	45708	86.2415	40	25.5	7	3	4	Fungi	Ascomycota	Dothideomycetes	Capnodiales	Cladosporiaceae	Cladosporium	Cladosporium_sphaerospermum
ASV33	82	38074	71.8377	1	0	7	3	4	Fungi	Basidiomycota	Microbotryomycetes	Microbotryomycetes_ASV33	Microbotryomycetes_ASV33	Microbotryomycetes_ASV33	Microbotryomycetes_ASV33
ASV35	276	36280	68.4528	26.5	1	7	3	4	Fungi	Ascomycota	Dothideomycetes	Capnodiales	Capnodiales_ASV35	Capnodiales_ASV35	Capnodiales_ASV35
ASV36	146	40189	75.8283	1	0	7	3	4	Fungi	Ascomycota	Dothideomycetes	Pleosporales	Pleosporaceae	Paradendryphiella	Paradendryphiella_arenariae
ASV40	101	33380	62.9811	1	0	7	3	4	Fungi	Ascomycota	Sordariomycetes	Hypocreales	Nectriaceae	Fusarium	Fusarium_ASV40
ASV41	144	32302	60.9472	88.5	0	7	3	3	Fungi	Ascomycota	Ascomycota_ASV41	Ascomycota_ASV41	Ascomycota_ASV41	Ascomycota_ASV41	Ascomycota_ASV41
ASV42	67	31943	60.2698	1	0	6	3	4	Fungi	Ascomycota	Dothideomycetes	Pleosporales	Pleosporaceae	Pyrenophora	Pyrenophora_tritici-repentis
ASV43	288	64411	121.53	8	1	7	3	4	Fungi	Ascomycota	Dothideomycetes	Pleosporales	Pleosporaceae	Stemphylium	Stemphylium_vesicarium
ASV44	40	30860	58.2264	1	0	6	3	4	Fungi	Ascomycota	Dothideomycetes	Pleosporales	Pleosporaceae	Alternaria	Alternaria_ASV44
ASV45	19	27925	52.6887	1	0	3	3	4	Fungi	Basidiomycota	Agaricomycetes	Agaricomycetes_ASV45	Agaricomycetes_ASV45	Agaricomycetes_ASV45	Agaricomycetes_ASV45
ASV48	291	30623	57.7792	23	2	7	3	4	Fungi	Ascomycota	Sordariomycetes	Hypocreales	Hypocreales_fam_Incertae_sedis	Sarocladium	Sarocladium_implicatum
ASV49	187	58212	109.834	31	0	7	3	4	Fungi	Basidiomycota	Tremellomycetes	Cystofilobasidiales	Cystofilobasidiaceae	Cystofilobasidium	Cystofilobasidium_macerans
ASV50	102	26949	50.8472	1	0	7	3	4	Fungi	Ascomycota	Sordariomycetes	Hypocreales	Nectriaceae	Fusarium	Fusarium_denticulatum
ASV51	160	26497	49.9943	2	0	7	3	4	Fungi	Ascomycota	Eurotiomycetes	Eurotiales	Aspergillaceae	Aspergillus	Aspergillus_ASV51
ASV54	161	25528	48.166	16	0	7	3	4	Fungi	Ascomycota	Leotiomycetes	Helotiales	Sclerotiniaceae	Sclerotiniaceae_ASV54	Sclerotiniaceae_ASV54
ASV55	165	42686	80.5396	2	0	7	3	4	Fungi	Basidiomycota	Tremellomycetes	Holtermanniales	Holtermanniales_fam_Incertae_sedis	Holtermanniella	Holtermanniella_takashimae
ASV57	123	22964	43.3283	19	0	7	3	4	Fungi	Ascomycota	Eurotiomycetes	Eurotiales	Aspergillaceae	Aspergillus	Aspergillus_ASV57
ASV59	60	22603	42.6472	17.5	0	6	3	3	Fungi	Ascomycota	Dothideomycetes	Pleosporales	Pleosporales_fam_Incertae_sedis	Chalastospora	Chalastospora_gossypii
ASV60	154	22970	43.3396	21	0	7	3	4	Fungi	Basidiomycota	Cystobasidiomycetes	Cystobasidiales	Cystobasidiaceae	Cystobasidium	Cystobasidium_lysinophilum
ASV61	152	21373	40.3264	2.5	0	7	3	4	Fungi	Ascomycota	Dothideomycetes	Pleosporales	Phaeosphaeriaceae	Phaeosphaeria	Phaeosphaeria_caricicola
ASV63	71	20683	39.0245	1	0	6	3	4	Fungi	Ascomycota	Sordariomycetes	Xylariales	Xylariales_ASV63	Xylariales_ASV63	Xylariales_ASV63
ASV66	189	27277	51.466	64	0	7	3	4	Fungi	Basidiomycota	Tremellomycetes	Tremellales	Bulleribasidiaceae	Vishniacozyma	Vishniacozyma_heimaeyensis
ASV68	51	20188	38.0906	1	0	5	3	4	Fungi	Ascomycota	Dothideomycetes	Pleosporales	Pleosporaceae	Bipolaris	Bipolaris_eleusines
ASV69	39	18534	34.9698	1	0	6	3	4	Fungi	Ascomycota	Dothideomycetes	Pleosporales	Pleosporaceae	Pyrenophora	Pyrenophora_lolii
ASV70	45	17776	33.5396	7	0	7	3	3	Fungi	Basidiomycota	Tremellomycetes	Filobasidiales	Filobasidiaceae	Filobasidium	Filobasidium_ASV70
ASV71	137	17481	32.983	8	0	7	3	4	Fungi	Ascomycota	Dothideomycetes	Pleosporales	Pleosporales_ASV71	Pleosporales_ASV71	Pleosporales_ASV71
ASV72	70	18319	34.5642	1	0	7	3	4	Fungi	Ascomycota	Sordariomycetes	Xylariales	Bartaliniaceae	Bartalinia	Bartalinia_robillardoides
ASV73	124	19100	36.0377	14.5	0	7	3	4	Fungi	Basidiomycota	Tremellomycetes	Tremellales	Tremellaceae	Cryptococcus	Cryptococcus_frias
ASV74	60	16766	31.634	1	0	5	3	4	Fungi	Basidiomycota	Tremellomycetes	Tremellales	Tremellaceae	Cryptococcus	Cryptococcus_aureus
ASV75	35	15909	30.017	1	0	6	3	3	Fungi	Basidiomycota	Agaricomycetes	Agaricomycetes_ASV75	Agaricomycetes_ASV75	Agaricomycetes_ASV75	Agaricomycetes_ASV75
ASV76	259	15570	29.3774	28	0	7	3	4	Fungi	Ascomycota	Dothideomycetes	Pleosporales	Phaeosphaeriaceae	Phaeosphaeriaceae_ASV76	Phaeosphaeriaceae_ASV76
ASV80	70	14635	27.6132	2	0	6	3	4	Fungi	Ascomycota	Dothideomycetes	Pleosporales	Pleosporaceae	Alternaria	Alternaria_rosae
ASV81	193	13746	25.9358	4	0	7	3	4	Fungi	Ascomycota	Dothideomycetes	Pleosporales	Pleosporaceae	Alternaria	Alternaria_ASV81
ASV82	277	13652	25.7585	9	1	7	3	4	Fungi	Ascomycota	Dothideomycetes	Pleosporales	Pleosporaceae	Alternaria	Alternaria_ASV82
ASV84	36	12381	23.3604	1	0	6	3	4	Fungi	Ascomycota	Dothideomycetes	Capnodiales	Mycosphaerellaceae	Septoria	Septoria_glycinicola
ASV85	46	12342	23.2868	1	0	6	3	4	Fungi_ASV85	Fungi_ASV85	Fungi_ASV85	Fungi_ASV85	Fungi_ASV85	Fungi_ASV85	Fungi_ASV85
ASV86	173	23285	43.934	37	0	7	3	4	Fungi	Ascomycota	Eurotiomycetes	Eurotiales	Aspergillaceae	Aspergillus	Aspergillus_sydowii
ASV87	140	22999	43.3943	26.5	0	7	3	4	Fungi	Basidiomycota	Cystobasidiomycetes	Cystobasidiales	Cystobasidiaceae	Cystobasidium	Cystobasidium_slooffiae
ASV88	21	12119	22.866	55	0	3	2	3	Fungi	Ascomycota	Dothideomycetes	Dothideales	Dothideales_fam_Incertae_sedis	Selenophoma	Selenophoma_mahoniae
ASV91	245	11432	21.5698	15	0	7	3	4	Fungi	Ascomycota	Dothideomycetes	Pleosporales	Pleosporaceae	Stemphylium	Stemphylium_ASV91
ASV93	29	10634	20.0642	35	0	5	2	3	Fungi	Ascomycota	Ascomycota_ASV93	Ascomycota_ASV93	Ascomycota_ASV93	Ascomycota_ASV93	Ascomycota_ASV93
ASV94	46	11138	21.0151	1	0	7	3	4	Fungi	Ascomycota	Saccharomycetes	Saccharomycetales	Saccharomycetales_fam_Incertae_sedis	Candida	Candida_tropicalis
ASV96	81	10330	19.4906	16	0	6	3	4	Fungi	Basidiomycota	Tremellomycetes	Tremellales	Bulleribasidiaceae	Dioszegia	Dioszegia_hungarica
ASV98	54	10107	19.0698	2	0	6	2	4	Fungi	Basidiomycota	Tremellomycetes	Filobasidiales	Filobasidiaceae	Filobasidium	Filobasidium_floriforme
ASV100	87	9963	18.7981	31	0	7	3	4	Fungi	Basidiomycota	Cystobasidiomycetes	Cystobasidiomycetes_ord_Incertae_sedis	Symmetrosporaceae	Symmetrospora	Symmetrospora_coprosmae
ASV104	81	12902	24.3434	1	0	7	3	4	Fungi	Ascomycota	Leotiomycetes	Helotiales	Helotiaceae	Articulospora	Articulospora_proliferata
ASV105	87	13730	25.9057	51	0	7	3	4	Fungi	Basidiomycota	Tremellomycetes	Tremellales	Bulleribasidiaceae	Vishniacozyma	Vishniacozyma_dimennae
ASV106	239	16993	32.0623	23	0	7	3	4	Fungi	Ascomycota	Dothideomycetes	Capnodiales	Cladosporiaceae	Cladosporium	Cladosporium_halotolerans
ASV107	105	9310	17.566	13	0	7	3	4	Fungi	Ascomycota	Dothideomycetes	Pleosporales	Pleosporaceae	Pyrenophora	Pyrenophora_avenae
ASV108	44	9299	17.5453	1	0	7	3	4	Fungi	Basidiomycota	Tremellomycetes	Trichosporonales	Trichosporonaceae	Cutaneotrichosporon	Cutaneotrichosporon_moniliiforme
ASV109	8	8936	16.8604	1	0	2	2	1	Fungi	Basidiomycota	Agaricomycetes	Agaricomycetes_ASV109	Agaricomycetes_ASV109	Agaricomycetes_ASV109	Agaricomycetes_ASV109
ASV110	102	8875	16.7453	2	0	7	3	4	Fungi	Basidiomycota	Wallemiomycetes	Wallemiales	Wallemiaceae	Wallemia	Wallemia_ASV110
ASV113	81	8725	16.4623	9	0	6	3	4	Fungi	Ascomycota	Dothideomycetes	Pleosporales	Phaeosphaeriaceae	Chaetosphaeronema	Chaetosphaeronema_ASV113
ASV114	97	14111	26.6245	6	0	7	3	4	Fungi	Basidiomycota	Cystobasidiomycetes	Cystobasidiales	Cystobasidiaceae	Cystobasidium	Cystobasidium_pinicola
ASV115	45	9048	17.0717	9	0	5	3	4	Fungi	Ascomycota	Dothideomycetes	Capnodiales	Cladosporiaceae	Toxicocladosporium	Toxicocladosporium_irritans
ASV116	90	8120	15.3208	1	0	7	3	4	Fungi	Ascomycota	Dothideomycetes	Capnodiales	Capnodiales_ASV116	Capnodiales_ASV116	Capnodiales_ASV116
ASV118	35	7898	14.9019	1	0	6	3	4	Fungi	Fungi_ASV118	Fungi_ASV118	Fungi_ASV118	Fungi_ASV118	Fungi_ASV118	Fungi_ASV118
ASV123	47	7522	14.1925	1	0	5	3	4	Fungi	Ascomycota	Sordariomycetes	Xylariales	Microdochiaceae	Microdochium	Microdochium_ASV123
ASV128	40	7126	13.4453	6	0	7	3	4	Fungi	Ascomycota	Sordariomycetes	Hypocreales	Nectriaceae	Gibberella	Gibberella_intricans
ASV134	48	6500	12.2642	1	0	6	3	4	Fungi	Basidiomycota	Tremellomycetes	Filobasidiales	Filobasidiaceae	Filobasidium	Filobasidium_ASV134
ASV137	99	8744	16.4981	28	0	7	3	4	Fungi	Ascomycota	Eurotiomycetes	Eurotiales	Aspergillaceae	Penicillium	Penicillium_astrolabium
ASV138	42	6096	11.5019	3.5	0	6	2	4	Fungi	Ascomycota	Dothideomycetes	Pleosporales	Phaeosphaeriaceae	Phaeosphaeriaceae_ASV138	Phaeosphaeriaceae_ASV138
ASV139	42	6020	11.3585	31.5	0	6	3	4	Fungi	Basidiomycota	Cystobasidiomycetes	Cystobasidiomycetes_ord_Incertae_sedis	Symmetrosporaceae	Symmetrospora	Symmetrospora_ASV139
ASV140	29	5895	11.1226	1	0	3	3	4	Fungi	Ascomycota	Dothideomycetes	Pleosporales	Pleosporaceae	Comoclathris	Comoclathris_spartii
ASV141	29	5774	10.8943	2	0	5	2	4	Fungi	Ascomycota	Dothideomycetes	Pleosporales	Didymellaceae	Didymellaceae_ASV141	Didymellaceae_ASV141
ASV143	31	5510	10.3962	1	0	6	2	3	Fungi	Ascomycota	Dothideomycetes	Pleosporales	Sporormiaceae	Sporormiaceae_ASV143	Sporormiaceae_ASV143
ASV144	129	5455	10.2925	2	0	7	3	4	Fungi	Ascomycota	Dothideomycetes	Pleosporales	Pleosporaceae	Alternaria	Alternaria_ASV144
ASV146	97	18008	33.9774	9	0	7	3	4	Fungi	Ascomycota	Dothideomycetes	Pleosporales	Pleosporaceae	Alternaria	Alternaria_eureka
ASV147	14	5530	10.434	1	0	5	1	4	Fungi	Basidiomycota	Agaricomycetes	Agaricales	Schizophyllaceae	Schizophyllum	Schizophyllum_commune
ASV148	69	7368	13.9019	3	0	7	3	4	Fungi	Ascomycota	Eurotiomycetes	Eurotiales	Aspergillaceae	Aspergillus	Aspergillus_ruber
ASV149	70	5234	9.87547	20	0	7	2	3	Fungi	Ascomycota	Eurotiomycetes	Eurotiales	Aspergillaceae	Aspergillus	Aspergillus_ASV149
ASV151	56	12644	23.8566	18.5	0	7	3	4	Fungi	Basidiomycota	Tremellomycetes	Filobasidiales	Filobasidiaceae	Naganishia	Naganishia_albida
ASV152	107	9047	17.0698	20	0	7	3	4	Fungi	Ascomycota	Leotiomycetes	Helotiales	Dermateaceae	Trimmatostroma	Trimmatostroma_salinum
ASV153	107	10100	19.0566	12	0	7	3	4	Fungi	Basidiomycota	Wallemiomycetes	Wallemiales	Wallemiaceae	Wallemia	Wallemia_hederae
ASV154	22	5163	9.74151	1	0	5	2	3	Fungi	Basidiomycota	Agaricomycetes	Agaricomycetes_ASV154	Agaricomycetes_ASV154	Agaricomycetes_ASV154	Agaricomycetes_ASV154
ASV155	15	5137	9.69245	1	0	5	1	3	Fungi	Ascomycota	Sordariomycetes	Hypocreales	Nectriaceae	Fusicolla	Fusicolla_ASV155
ASV156	29	4956	9.35094	22	0	3	2	4	Fungi	Basidiomycota	Agaricomycetes	Agaricomycetes_ASV156	Agaricomycetes_ASV156	Agaricomycetes_ASV156	Agaricomycetes_ASV156
ASV161	116	8496	16.0302	13	0	7	3	4	Fungi	Ascomycota	Leotiomycetes	Erysiphales	Erysiphaceae	Blumeria	Blumeria_graminis
ASV162	15	4655	8.78302	32	0	2	1	2	Fungi	Ascomycota	Dothideomycetes	Pleosporales	Phaeosphaeriaceae	Phaeosphaeriaceae_ASV162	Phaeosphaeriaceae_ASV162
ASV164	42	4641	8.7566	16	0	4	3	4	Fungi	Basidiomycota	Microbotryomycetes	Sporidiobolales	Sporidiobolaceae	Sporobolomyces	Sporobolomyces_symmetricus
ASV165	13	4641	8.7566	1	0	2	2	3	Fungi	Ascomycota	Taphrinomycetes	Taphrinales	Taphrinaceae	Taphrina	Taphrina_ASV165
ASV167	41	5529	10.4321	18	0	5	3	3	Fungi	Basidiomycota	Tremellomycetes	Filobasidiales	Filobasidiaceae	Naganishia	Naganishia_diffluens
ASV168	57	4581	8.6434	8	0	4	3	4	Fungi	Ascomycota	Dothideomycetes	Pleosporales	Pleosporales_ASV168	Pleosporales_ASV168	Pleosporales_ASV168
ASV169	20	4752	8.96604	1	0	5	3	3	Fungi	Ascomycota	Saccharomycetes	Saccharomycetales	Saccharomycetales_fam_Incertae_sedis	Candida	Candida_railenensis
ASV170	72	6159	11.6208	14	0	7	3	4	Fungi	Ascomycota	Dothideomycetes	Capnodiales	Capnodiales_fam_Incertae_sedis	Phaeotheca	Phaeotheca_triangularis
ASV171	30	4471	8.43585	1	0	6	2	4	Fungi	Ascomycota	Dothideomycetes	Dothideomycetes_ASV171	Dothideomycetes_ASV171	Dothideomycetes_ASV171	Dothideomycetes_ASV171
ASV173	70	7290	13.7547	22.5	0	7	3	4	Fungi	Ascomycota	Eurotiomycetes	Eurotiales	Aspergillaceae	Aspergillus	Aspergillus_proliferans
ASV174	113	8105	15.2925	16	0	7	3	4	Fungi	Ascomycota	Dothideomycetes	Capnodiales	Cladosporiaceae	Verrucocladosporium	Verrucocladosporium_dirinae
ASV176	15	4397	8.29623	35	0	3	1	2	Fungi	Basidiomycota	Microbotryomycetes	Sporidiobolales	Sporidiobolaceae	Rhodosporidiobolus	Rhodosporidiobolus_colostri
ASV178	170	4170	7.86792	7	0	7	3	4	Fungi	Basidiomycota	Tremellomycetes	Filobasidiales	Filobasidiaceae	Filobasidium	Filobasidium_ASV178
ASV179	25	4161	7.85094	28	0	2	3	4	Fungi	Ascomycota	Dothideomycetes	Pleosporales	Pleosporaceae	Alternaria	Alternaria_breviramosa
ASV181	28	4858	9.16604	2	0	5	3	3	Fungi	Basidiomycota	Agaricomycetes	Agaricales	Tricholomataceae	Fayodia	Fayodia_gracilipes
ASV182	39	4268	8.05283	27	0	4	3	3	Fungi	Ascomycota	Dothideomycetes	Pleosporales	Didymellaceae	Epicoccum	Epicoccum_nigrum
ASV183	49	4066	7.6717	12	0	6	3	4	Fungi	Ascomycota	Leotiomycetes	Helotiales	Helotiaceae	Crocicreas	Crocicreas_ASV183
ASV184	84	3932	7.41887	5	0	4	3	4	Fungi	Ascomycota	Sordariomycetes	Hypocreales	Hypocreales_fam_Incertae_sedis	Acremonium	Acremonium_ASV184
ASV185	118	3801	7.1717	11	0	7	3	4	Fungi	Basidiomycota	Tremellomycetes	Filobasidiales	Filobasidiaceae	Filobasidium	Filobasidium_ASV185
ASV186	57	5314	10.0264	23	0	5	3	4	Fungi	Ascomycota	Sordariomycetes	Trichosphaeriales	Trichosphaeriaceae	Nigrospora	Nigrospora_oryzae
ASV187	26	3710	7	1	0	4	3	3	Fungi	Ascomycota	Dothideomycetes	Pleosporales	Pleosporales_ASV187	Pleosporales_ASV187	Pleosporales_ASV187
ASV188	77	7239	13.6585	9	0	7	3	4	Fungi	Ascomycota	Eurotiomycetes	Eurotiales	Aspergillaceae	Aspergillus	Aspergillus_penicillioides
ASV191	33	10426	19.6717	1	0	6	3	4	Fungi	Ascomycota	Saccharomycetes	Saccharomycetales	Pichiaceae	Pichia	Pichia_kluyveri
ASV194	25	3555	6.70755	3	0	3	3	4	Fungi	Fungi_ASV194	Fungi_ASV194	Fungi_ASV194	Fungi_ASV194	Fungi_ASV194	Fungi_ASV194
ASV195	9	4567	8.61698	1	0	4	2	2	Fungi	Ascomycota	Saccharomycetes	Saccharomycetales	Saccharomycetales_fam_Incertae_sedis	Diutina	Diutina_catenulata
ASV196	75	3337	6.29623	24	0	7	2	4	Fungi	Ascomycota	Dothideomycetes	Capnodiales	Neodevriesiaceae	Neodevriesia	Neodevriesia_ASV196
ASV197	15	3341	6.30377	1	0	3	2	4	Fungi	Ascomycota	Ascomycota_ASV197	Ascomycota_ASV197	Ascomycota_ASV197	Ascomycota_ASV197	Ascomycota_ASV197
ASV198	12	3300	6.22642	1	0	3	2	3	Fungi	Mortierellomycota	Mortierellomycetes	Mortierellales	Mortierellaceae	Mortierella	Mortierella_ASV198
ASV199	301	3246	6.12453	4	1	7	3	4	Fungi	Ascomycota	Dothideomycetes	Capnodiales	Capnodiales_ASV199	Capnodiales_ASV199	Capnodiales_ASV199
ASV200	18	5167	9.74906	31	0	2	2	3	Fungi	Basidiomycota	Tremellomycetes	Cystofilobasidiales	Mrakiaceae	Udeniomyces	Udeniomyces_megalosporus
ASV201	47	3455	6.51887	16	0	5	3	4	Fungi	Basidiomycota	Tremellomycetes	Tremellales	Bulleribasidiaceae	Dioszegia	Dioszegia_buhagiarii
ASV202	54	3936	7.42642	19.5	0	6	3	4	Fungi	Ascomycota	Dothideomycetes	Capnodiales	Mycosphaerellaceae	Ramularia	Ramularia_eucalypti
ASV203	38	5903	11.1377	49.5	0	6	3	4	Fungi	Basidiomycota	Cystobasidiomycetes	Erythrobasidiales	Erythrobasidiaceae	Erythrobasidium	Erythrobasidium_hasegawianum
ASV204	12	3202	6.04151	1	0	3	2	3	Fungi	Basidiomycota	Microbotryomycetes	Sporidiobolales	Sporidiobolales_Incertae sedis	Rhodotorula	Rhodotorula_slooffiae
ASV205	20	3174	5.98868	2	0	0	2	4	Fungi	Ascomycota	Dothideomycetes	Dothideomycetes_ASV205	Dothideomycetes_ASV205	Dothideomycetes_ASV205	Dothideomycetes_ASV205
ASV206	55	3708	6.99623	3	0	4	3	4	Fungi	Ascomycota	Taphrinomycetes	Taphrinales	Protomycetaceae	Protomyces	Protomyces_inouyei
ASV211	15	3062	5.77736	1	0	5	2	4	Fungi	Fungi_ASV211	Fungi_ASV211	Fungi_ASV211	Fungi_ASV211	Fungi_ASV211	Fungi_ASV211
ASV213	25	3568	6.73208	9	0	5	2	4	Fungi	Basidiomycota	Microbotryomycetes	Sporidiobolales	Sporidiobolaceae	Sporobolomyces	Sporobolomyces_salicinus
ASV215	90	5137	9.69245	18	0	7	3	4	Fungi	Ascomycota	Dothideomycetes	Pleosporales	Phaeosphaeriaceae	Phaeosphaeria	Phaeosphaeria_juncicola
ASV217	7	2972	5.60755	1	0	2	1	2	Fungi	Ascomycota	Sordariomycetes	Sordariales	Sordariales_ASV217	Sordariales_ASV217	Sordariales_ASV217
ASV218	41	2952	5.56981	8	0	7	3	4	Fungi	Ascomycota	Dothideomycetes	Pleosporales	Didymellaceae	Didymella	Didymella_ASV218
ASV219	39	2956	5.57736	29	0	5	3	4	Fungi	Ascomycota	Dothideomycetes	Pleosporales	Pleosporaceae	Alternaria	Alternaria_ASV219
ASV220	13	2899	5.46981	1	0	6	2	0	Fungi	Ascomycota	Pezizomycetes	Pezizales	Pezizales_ASV220	Pezizales_ASV220	Pezizales_ASV220
ASV226	38	2788	5.26038	1	0	3	3	4	Fungi	Ascomycota	Dothideomycetes	Pleosporales	Cucurbitariaceae	Pyrenochaeta	Pyrenochaeta_ASV226
ASV229	61	2707	5.10755	2	0	4	3	4	Fungi	Basidiomycota	Tremellomycetes	Filobasidiales	Filobasidiaceae	Filobasidium	Filobasidium_ASV229
ASV230	8	2692	5.07925	3	0	2	2	0	Fungi	Basidiomycota	Basidiomycota_ASV230	Basidiomycota_ASV230	Basidiomycota_ASV230	Basidiomycota_ASV230	Basidiomycota_ASV230
ASV231	18	2658	5.01509	1	0	4	2	2	Fungi	Ascomycota	Ascomycota_ASV231	Ascomycota_ASV231	Ascomycota_ASV231	Ascomycota_ASV231	Ascomycota_ASV231
ASV233	107	5933	11.1943	24	0	7	3	4	Fungi	Ascomycota	Dothideomycetes	Capnodiales	Cladosporiaceae	Cladosporium	Cladosporium_dominicanum
ASV234	25	2620	4.9434	9	0	2	2	4	Fungi	Basidiomycota	Agaricomycetes	Agaricomycetes_ASV234	Agaricomycetes_ASV234	Agaricomycetes_ASV234	Agaricomycetes_ASV234
ASV235	10	2609	4.92264	2.5	0	2	1	3	Fungi	Ascomycota	Dothideomycetes	Pleosporales	Pleosporaceae	Alternaria	Alternaria_chlamydosporigena
ASV236	10	2585	4.87736	54	0	1	2	1	Fungi	Fungi_ASV236	Fungi_ASV236	Fungi_ASV236	Fungi_ASV236	Fungi_ASV236	Fungi_ASV236
ASV241	10	2499	4.71509	1	0	1	2	2	Fungi	Ascomycota	Dothideomycetes	Pleosporales	Pleosporaceae	Pyrenophora	Pyrenophora_ASV241
ASV244	14	2480	4.67925	41.5	0	2	1	2	Fungi	Ascomycota	Dothideomycetes	Pleosporales	Didymellaceae	Stagonosporopsis	Stagonosporopsis_ASV244
ASV246	26	2453	4.6283	29.5	0	3	3	3	Fungi	Basidiomycota	Agaricomycetes	Agaricomycetes_ASV246	Agaricomycetes_ASV246	Agaricomycetes_ASV246	Agaricomycetes_ASV246
ASV248	36	2409	4.54528	56.5	0	5	2	0	Fungi	Ascomycota	Ascomycota_ASV248	Ascomycota_ASV248	Ascomycota_ASV248	Ascomycota_ASV248	Ascomycota_ASV248
ASV249	28	2846	5.36981	8	0	7	3	4	Fungi	Ascomycota	Dothideomycetes	Capnodiales	Neodevriesiaceae	Neodevriesia	Neodevriesia_bulbillosa
ASV251	77	2361	4.45472	19	0	7	0	1	Fungi	Ascomycota	Ascomycota_ASV251	Ascomycota_ASV251	Ascomycota_ASV251	Ascomycota_ASV251	Ascomycota_ASV251
ASV252	37	2362	4.4566	2	0	6	2	4	Fungi	Ascomycota	Dothideomycetes	Pleosporales	Phaeosphaeriaceae	Phaeosphaeriaceae_ASV252	Phaeosphaeriaceae_ASV252
ASV253	9	2347	4.4283	14	0	2	3	2	Fungi	Ascomycota	Sordariomycetes	Hypocreales	Nectriaceae	Gibberella	Gibberella_baccata
ASV256	86	2282	4.30566	12	0	1	2	4	Fungi	Ascomycota	Ascomycota_ASV256	Ascomycota_ASV256	Ascomycota_ASV256	Ascomycota_ASV256	Ascomycota_ASV256
ASV258	20	2269	4.28113	59	0	5	3	2	Fungi	Ascomycota	Saccharomycetes	Saccharomycetales	Saccharomycetales_fam_Incertae_sedis	Diutina	Diutina_mesorugosa
ASV259	19	2269	4.28113	8	0	3	2	2	Fungi	Ascomycota	Dothideomycetes	Pleosporales	Didymellaceae	Didymellaceae_ASV259	Didymellaceae_ASV259
ASV261	9	2239	4.22453	1	0	4	2	1	Fungi	Ascomycota	Dothideomycetes	Pleosporales	Didymellaceae	Epicoccum	Epicoccum_plurivorum
ASV264	11	2158	4.0717	25	0	1	2	2	Fungi	Ascomycota	Dothideomycetes	Pleosporales	Phaeosphaeriaceae	Phaeosphaeriaceae_ASV264	Phaeosphaeriaceae_ASV264
ASV266	22	2540	4.79245	29.5	0	3	3	2	Fungi	Basidiomycota	Microbotryomycetes	Sporidiobolales	Sporidiobolaceae	Rhodotorula	Rhodotorula_mucilaginosa
ASV268	31	2123	4.00566	26	0	2	2	3	Fungi	Ascomycota	Dothideomycetes	Pleosporales	Sporormiaceae	Sporormiaceae_ASV268	Sporormiaceae_ASV268
ASV269	22	2119	3.99811	35	0	4	2	2	Fungi	Ascomycota	Dothideomycetes	Pleosporales	Pleosporaceae	Curvularia	Curvularia_americana
ASV270	8	2099	3.96038	19	0	2	0	2	Fungi_ASV270	Fungi_ASV270	Fungi_ASV270	Fungi_ASV270	Fungi_ASV270	Fungi_ASV270	Fungi_ASV270
ASV272	7	2047	3.86226	101	0	1	0	2	Fungi	Fungi_ASV272	Fungi_ASV272	Fungi_ASV272	Fungi_ASV272	Fungi_ASV272	Fungi_ASV272
ASV274	33	2036	3.84151	16	0	5	3	4	Fungi	Ascomycota	Dothideomycetes	Pleosporales	Pleosporaceae	Alternaria	Alternaria_subcucurbitae
ASV275	53	1953	3.68491	10	0	7	3	4	Fungi	Ascomycota	Eurotiomycetes	Eurotiales	Aspergillaceae	Penicillium	Penicillium_ASV275
ASV276	45	2901	5.47358	7	0	6	2	4	Fungi	Ascomycota	Eurotiomycetes	Eurotiales	Aspergillaceae	Aspergillus	Aspergillus_conicus
ASV279	31	1937	3.65472	2	0	4	1	3	Fungi	Ascomycota	Dothideomycetes	Dothideomycetes_ASV279	Dothideomycetes_ASV279	Dothideomycetes_ASV279	Dothideomycetes_ASV279
ASV280	23	2113	3.98679	34	0	6	1	2	Fungi	Basidiomycota	Cystobasidiomycetes	Cystobasidiomycetes_ord_Incertae_sedis	Symmetrosporaceae	Symmetrospora	Symmetrospora_gracilis
ASV283	37	1925	3.63208	3	0	5	2	3	Fungi	Basidiomycota	Tremellomycetes	Tremellales	Bulleribasidiaceae	Dioszegia	Dioszegia_ASV283
ASV284	11	1923	3.6283	1	0	3	1	1	Fungi	Ascomycota	Dothideomycetes	Pleosporales	Pleosporaceae	Alternaria	Alternaria_ASV284
ASV289	56	1878	3.5434	13.5	0	7	3	4	Fungi	Ascomycota	Sordariomycetes	Hypocreales	Cordycipitaceae	Cordycipitaceae_ASV289	Cordycipitaceae_ASV289
ASV296	161	1802	3.4	5	0	7	0	2	Fungi	Ascomycota	Ascomycota_ASV296	Ascomycota_ASV296	Ascomycota_ASV296	Ascomycota_ASV296	Ascomycota_ASV296
ASV297	15	1994	3.76226	102	0	3	1	3	Fungi	Basidiomycota	Tremellomycetes	Trichosporonales	Trichosporonaceae	Apiotrichum	Apiotrichum_xylopini
ASV298	7	1820	3.43396	24	0	2	1	2	Fungi	Ascomycota	Dothideomycetes	Pleosporales	Pleosporaceae	Curvularia	Curvularia_lunata
ASV305	67	1706	3.21887	12	0	7	1	1	Fungi	Fungi_ASV305	Fungi_ASV305	Fungi_ASV305	Fungi_ASV305	Fungi_ASV305	Fungi_ASV305
ASV306	44	1772	3.3434	12	0	4	2	3	Fungi	Ascomycota	Eurotiomycetes	Eurotiales	Aspergillaceae	Aspergillus	Aspergillus_ASV306
ASV307	12	2367	4.46604	8	0	3	2	2	Fungi	Mortierellomycota	Mortierellomycetes	Mortierellales	Mortierellaceae	Mortierella	Mortierella_alpina
ASV308	45	2407	4.54151	18	0	5	3	4	Fungi	Ascomycota	Leotiomycetes	Thelebolales	Pseudeurotiaceae	Pseudogymnoascus	Pseudogymnoascus_appendiculatus
ASV309	73	5451	10.2849	14	0	7	3	4	Fungi	Ascomycota	Dothideomycetes	Dothideales	Dothioraceae	Pringsheimia	Pringsheimia_euphorbiae
ASV310	13	1733	3.26981	5	0	7	1	1	Fungi	Basidiomycota	Agaricomycetes	Russulales	Wrightoporiaceae	Amylosporus	Amylosporus_ASV310
ASV311	7	1749	3.3	1	0	1	0	3	Fungi	Ascomycota	Eurotiomycetes	Chaetothyriales	Herpotrichiellaceae	Phialophora	Phialophora_cyclaminis
ASV312	11	1731	3.26604	1	0	3	1	1	Fungi	Ascomycota	Sordariomycetes	Xylariales	Microdochiaceae	Microdochiaceae_ASV312	Microdochiaceae_ASV312
ASV313	14	1721	3.24717	4.5	0	2	3	2	Fungi	Basidiomycota	Cystobasidiomycetes	Cystobasidiales	Cystobasidiaceae	Cystobasidiaceae_ASV313	Cystobasidiaceae_ASV313
ASV314	16	3030	5.71698	18	0	5	3	3	Fungi	Basidiomycota	Agaricomycetes	Polyporales	Polyporaceae	Coriolopsis	Coriolopsis_gallica
ASV315	29	2395	4.51887	5	0	5	3	4	Fungi	Ascomycota	Dothideomycetes	Pleosporales	Didymellaceae	Didymella	Didymella_urticicola
ASV318	18	1708	3.22264	1.5	0	4	3	1	Fungi	Basidiomycota	Tremellomycetes	Filobasidiales	Filobasidiaceae	Filobasidium	Filobasidium_ASV318
ASV329	5	1791	3.37925	14	0	2	0	1	Fungi	Basidiomycota	Tritirachiomycetes	Tritirachiales	Tritirachiaceae	Tritirachium	Tritirachium_oryzae
ASV331	11	1615	3.04717	1	0	1	3	1	Fungi	Ascomycota	Leotiomycetes	Erysiphales	Erysiphaceae	Podosphaera	Podosphaera_ASV331
ASV338	14	2468	4.6566	2.5	0	5	1	3	Fungi	Ascomycota	Eurotiomycetes	Eurotiales	Aspergillaceae	Aspergillus	Aspergillus_stellatus
ASV339	18	1568	2.95849	2.5	0	6	2	2	Fungi	Basidiomycota	Wallemiomycetes	Wallemiales	Wallemiaceae	Wallemia	Wallemia_ASV339
ASV340	10	1566	2.95472	3	0	4	1	0	Fungi	Ascomycota	Ascomycota_ASV340	Ascomycota_ASV340	Ascomycota_ASV340	Ascomycota_ASV340	Ascomycota_ASV340
ASV341	27	1056	1.99245	1	0	5	3	4	Fungi	Ascomycota	Pezizomycetes	Pezizales	Pezizaceae	Pezizaceae_ASV341	Pezizaceae_ASV341
ASV343	50	1537	2.9	6	0	3	3	4	Fungi	Ascomycota	Sordariomycetes	Hypocreales	Hypocreales_fam_Incertae_sedis	Acremonium	Acremonium_ASV343
ASV347	40	1499	2.8283	10.5	0	5	3	3	Fungi	Ascomycota	Sordariomycetes	Xylariales	Apiosporaceae	Arthrinium	Arthrinium_marii
ASV354	62	1458	2.75094	2.5	0	6	3	4	Fungi	Ascomycota	Dothideomycetes	Capnodiales	Cladosporiaceae	Cladosporium	Cladosporium_exasperatum
ASV355	24	1681	3.1717	1.5	0	5	2	3	Fungi	Ascomycota	Dothideomycetes	Pleosporales	Phaeosphaeriaceae	Phaeosphaeria	Phaeosphaeria_podocarpi
ASV356	7	1453	2.74151	1	0	3	0	2	Fungi	Basidiomycota	Microbotryomycetes	Sporidiobolales	Sporidiobolaceae	Rhodosporidiobolus	Rhodosporidiobolus_ASV356
ASV360	17	1432	2.70189	2	0	2	2	3	Fungi	Ascomycota	Dothideomycetes	Pleosporales	Pleosporaceae	Pleosporaceae_ASV360	Pleosporaceae_ASV360
ASV361	15	1438	2.71321	1	0	4	1	4	Fungi	Ascomycota	Dothideomycetes	Pleosporales	Coniothyriaceae	Camarosporium	Camarosporium_aureum
ASV363	17	1424	2.68679	2	0	2	3	3	Fungi	Ascomycota	Dothideomycetes	Pleosporales	Didymellaceae	Neoascochyta	Neoascochyta_paspali
ASV367	82	1405	2.65094	12.5	0	6	2	1	Fungi	Ascomycota	Ascomycota_ASV367	Ascomycota_ASV367	Ascomycota_ASV367	Ascomycota_ASV367	Ascomycota_ASV367
ASV369	8	1615	3.04717	6	0	3	2	2	Fungi	Ascomycota	Pezizomycetes	Pezizales	Ascodesmidaceae	Cephaliophora	Cephaliophora_tropica
ASV371	20	1403	2.64717	4	0	5	2	3	Fungi	Basidiomycota	Microbotryomycetes	Leucosporidiales	Leucosporidiaceae	Leucosporidium	Leucosporidium_yakuticum
ASV372	6	1402	2.64528	1	0	4	1	0	Fungi	Fungi_ASV372	Fungi_ASV372	Fungi_ASV372	Fungi_ASV372	Fungi_ASV372	Fungi_ASV372
ASV373	37	1400	2.64151	12	0	1	1	4	Fungi	Fungi_ASV373	Fungi_ASV373	Fungi_ASV373	Fungi_ASV373	Fungi_ASV373	Fungi_ASV373
ASV379	5	1381	2.60566	1	0	2	0	2	Fungi	Ascomycota	Sordariomycetes	Hypocreales	Nectriaceae	Fusarium	Fusarium_ASV379
ASV381	12	1372	2.58868	14	0	1	2	2	Fungi	Basidiomycota	Basidiomycota_ASV381	Basidiomycota_ASV381	Basidiomycota_ASV381	Basidiomycota_ASV381	Basidiomycota_ASV381
ASV384	9	1357	2.56038	1	0	3	1	3	Fungi	Ascomycota	Dothideomycetes	Pleosporales	Phaeosphaeriaceae	Phaeosphaeriaceae_ASV384	Phaeosphaeriaceae_ASV384
ASV386	5	1346	2.53962	1	0	2	1	1	Fungi	Fungi_ASV386	Fungi_ASV386	Fungi_ASV386	Fungi_ASV386	Fungi_ASV386	Fungi_ASV386
ASV392	42	1458	2.75094	22.5	0	6	3	2	Fungi	Ascomycota	Eurotiomycetes	Chaetothyriales	Cyphellophoraceae	Cyphellophora	Cyphellophora_reptans
ASV395	15	1312	2.47547	54	0	3	2	3	Fungi	Ascomycota	Dothideomycetes	Pleosporales	Didymellaceae	Didymellaceae_ASV395	Didymellaceae_ASV395
ASV400	17	1437	2.71132	32	0	4	1	3	Fungi	Ascomycota	Sordariomycetes	Hypocreales	Nectriaceae	Fusarium	Fusarium_solani
ASV401	22	1290	2.43396	8.5	0	0	1	0	Fungi	Basidiomycota	Microbotryomycetes	Microbotryomycetes_ASV401	Microbotryomycetes_ASV401	Microbotryomycetes_ASV401	Microbotryomycetes_ASV401
ASV403	47	1261	2.37925	10	0	7	3	4	Fungi	Ascomycota	Eurotiomycetes	Eurotiales	Aspergillaceae	Penicillium	Penicillium_ASV403
ASV404	26	2108	3.97736	40.5	0	3	3	3	Fungi	Mucoromycota	Mucoromycetes	Mucorales	Mucoraceae	Mucor	Mucor_circinelloides
ASV408	19	1259	2.37547	1	0	3	3	4	Fungi	Fungi_ASV408	Fungi_ASV408	Fungi_ASV408	Fungi_ASV408	Fungi_ASV408	Fungi_ASV408
ASV409	8	1256	2.36981	52.5	0	1	2	0	Fungi	Fungi_ASV409	Fungi_ASV409	Fungi_ASV409	Fungi_ASV409	Fungi_ASV409	Fungi_ASV409
ASV410	33	1254	2.36604	4	0	6	3	3	Fungi	Basidiomycota	Wallemiomycetes	Wallemiales	Wallemiaceae	Wallemia	Wallemia_tropicalis
ASV412	18	1803	3.40189	1	0	2	3	3	Fungi	Basidiomycota	Tremellomycetes	Tremellales	Bulleribasidiaceae	Dioszegia	Dioszegia_var._yunnanensis
ASV418	10	1210	2.28302	20	0	1	1	2	Fungi	Ascomycota	Dothideomycetes	Capnodiales	Mycosphaerellaceae	Paramycosphaerella	Paramycosphaerella_intermedia
ASV421	12	1202	2.26792	20.5	0	5	1	2	Fungi	Ascomycota	Sordariomycetes	Hypocreales	Nectriaceae	Nectriaceae_ASV421	Nectriaceae_ASV421
ASV424	26	1176	2.21887	3.5	0	6	2	3	Fungi	Ascomycota	Dothideomycetes	Dothideales	Aureobasidiaceae	Aureobasidium	Aureobasidium_ASV424
ASV425	16	1174	2.21509	13.5	0	0	1	3	Fungi	Basidiomycota	Agaricomycetes	Agaricomycetes_ASV425	Agaricomycetes_ASV425	Agaricomycetes_ASV425	Agaricomycetes_ASV425
ASV426	20	1172	2.21132	20	0	1	1	3	Fungi	Ascomycota	Dothideomycetes	Pleosporales	Phaeosphaeriaceae	Phaeosphaeriaceae_ASV426	Phaeosphaeriaceae_ASV426
ASV435	73	1143	2.1566	1	0	6	3	4	Fungi	Ascomycota	Dothideomycetes	Pleosporales	Phaeosphaeriaceae	Phaeosphaeriaceae_ASV435	Phaeosphaeriaceae_ASV435
ASV436	11	1142	2.15472	1	0	3	1	4	Fungi	Fungi_ASV436	Fungi_ASV436	Fungi_ASV436	Fungi_ASV436	Fungi_ASV436	Fungi_ASV436
ASV437	19	1137	2.14528	5	0	5	3	3	Fungi	Basidiomycota	Microbotryomycetes	Sporidiobolales	Sporidiobolaceae	Rhodotorula	Rhodotorula_babjevae
ASV438	8	1137	2.14528	19	0	1	2	2	Fungi	Basidiomycota	Tremellomycetes	Filobasidiales	Filobasidiaceae	Filobasidium	Filobasidium_ASV438
ASV439	25	1599	3.01698	8	0	5	2	3	Fungi	Ascomycota	Eurotiomycetes	Eurotiales	Aspergillaceae	Aspergillus	Aspergillus_intermedius
ASV444	11	1107	2.08868	5	0	4	1	0	Fungi	Fungi_ASV444	Fungi_ASV444	Fungi_ASV444	Fungi_ASV444	Fungi_ASV444	Fungi_ASV444
ASV445	7	1093	2.06226	1	0	2	1	2	Fungi	Ascomycota	Dothideomycetes	Pleosporales	Sporormiaceae	Preussia	Preussia_ASV445
ASV446	75	1083	2.0434	4	0	7	3	3	Fungi	Ascomycota	Leotiomycetes	Helotiales	Sclerotiniaceae	Sclerotiniaceae_ASV446	Sclerotiniaceae_ASV446
ASV447	18	1088	2.05283	2	0	5	2	3	Fungi	Ascomycota	Sordariomycetes	Hypocreales	Nectriaceae	Fusarium	Fusarium_ASV447
ASV450	48	1082	2.04151	4.5	0	4	2	3	Fungi	Ascomycota	Sordariomycetes	Hypocreales	Hypocreales_fam_Incertae_sedis	Acremonium	Acremonium_ASV450
ASV453	6	1072	2.02264	1	0	2	3	1	Fungi	Ascomycota	Dothideomycetes	Pleosporales	Pleosporaceae	Alternaria	Alternaria_ASV453
ASV454	17	1069	2.01698	32	0	6	2	2	Fungi	Ascomycota	Sordariomycetes	Glomerellales	Plectosphaerellaceae	Verticillium	Verticillium_leptobactrum
ASV456	13	1508	2.84528	58	0	4	3	1	Fungi	Ascomycota	Saccharomycetes	Saccharomycetales	Phaffomycetaceae	Cyberlindnera	Cyberlindnera_jadinii
ASV457	46	1219	2.3	10	0	6	3	2	Fungi	Ascomycota	Sordariomycetes	Hypocreales	Nectriaceae	Nectria	Nectria_pseudotrichia
ASV460	29	1516	2.86038	37	0	3	2	2	Fungi	Ascomycota	Dothideomycetes	Capnodiales	Cladosporiaceae	Cladosporium	Cladosporium_aphidis
ASV461	13	1042	1.96604	3	0	0	2	2	Fungi	Ascomycota	Dothideomycetes	Pleosporales	Phaeosphaeriaceae	Phaeosphaeriaceae_ASV461	Phaeosphaeriaceae_ASV461
ASV462	20	1035	1.95283	30	0	6	2	4	Fungi	Basidiomycota	Agaricomycetes	Russulales	Peniophoraceae	Peniophoraceae_ASV462	Peniophoraceae_ASV462
ASV467	13	1022	1.9283	1	0	6	1	1	Fungi	Basidiomycota	Basidiomycota_ASV467	Basidiomycota_ASV467	Basidiomycota_ASV467	Basidiomycota_ASV467	Basidiomycota_ASV467
ASV469	16	1021	1.92642	8.5	0	1	1	3	Fungi	Ascomycota	Dothideomycetes	Capnodiales	Neodevriesiaceae	Neodevriesia	Neodevriesia_ASV469
ASV474	13	1011	1.90755	3	0	1	0	3	Fungi	Basidiomycota	Agaricomycetes	Agaricomycetes_ASV474	Agaricomycetes_ASV474	Agaricomycetes_ASV474	Agaricomycetes_ASV474
ASV477	7	1004	1.89434	36	0	1	0	1	Fungi	Ascomycota	Ascomycota_ASV477	Ascomycota_ASV477	Ascomycota_ASV477	Ascomycota_ASV477	Ascomycota_ASV477
ASV479	25	982	1.85283	9	0	4	3	4	Fungi	Ascomycota	Dothideomycetes	Capnodiales	Teratosphaeriaceae	Teratosphaeriaceae_ASV479	Teratosphaeriaceae_ASV479
ASV480	6	981	1.85094	1.5	0	1	2	2	Fungi	Ascomycota	Dothideomycetes	Pleosporales	Phaeosphaeriaceae	Phaeosphaeriaceae_ASV480	Phaeosphaeriaceae_ASV480
ASV482	6	963	1.81698	1	0	2	1	1	Fungi	Ascomycota	Dothideomycetes	Pleosporales	Pleosporaceae	Pleosporaceae_ASV482	Pleosporaceae_ASV482
ASV483	12	962	1.81509	29.5	0	2	3	3	Fungi	Basidiomycota	Tremellomycetes	Filobasidiales	Filobasidiaceae	Naganishia	Naganishia_uzbekistanensis
ASV485	39	1855	3.5	9	0	4	2	3	Fungi	Ascomycota	Sordariomycetes	Sordariales	Chaetomiaceae	Chaetomium	Chaetomium_angustispirale
ASV486	28	993	1.87358	17.5	0	3	2	2	Fungi	Ascomycota	Dothideomycetes	Capnodiales	Neodevriesiaceae	Neodevriesia	Neodevriesia_modesta
ASV487	9	947	1.78679	1	0	1	2	2	Fungi	Ascomycota	Dothideomycetes	Pleosporales	Phaeosphaeriaceae	Phaeosphaeria	Phaeosphaeria_ASV487
ASV493	21	903	1.70377	23	0	7	2	2	Fungi	Ascomycota	Saccharomycetes	Saccharomycetales	Saccharomycetaceae	Saccharomyces	Saccharomyces_cerevisiae
ASV497	9	911	1.71887	27	0	4	2	0	Fungi	Basidiomycota	Agaricomycetes	Polyporales	Meruliaceae	Phanerochaete	Phanerochaete_ASV497
ASV502	49	894	1.68679	2	0	2	2	3	Fungi	Ascomycota	Sordariomycetes	Hypocreales	Hypocreales_fam_Incertae_sedis	Acremonium	Acremonium_ASV502
ASV504	42	882	1.66415	6	0	5	2	2	Fungi	Ascomycota	Sordariomycetes	Hypocreales	Hypocreales_fam_Incertae_sedis	Acremonium	Acremonium_ASV504
ASV505	34	1123	2.11887	8	0	6	2	3	Fungi	Ascomycota	Eurotiomycetes	Eurotiales	Aspergillaceae	Aspergillus	Aspergillus_restrictus
ASV508	5	891	1.68113	2	0	1	2	2	Fungi	Ascomycota	Leotiomycetes	Erysiphales	Erysiphaceae	Erysiphe	Erysiphe_cruciferarum
ASV509	12	947	1.78679	17.5	0	5	2	2	Fungi	Ascomycota	Dothideomycetes	Capnodiales	Cladosporiaceae	Toxicocladosporium	Toxicocladosporium_pseudoveloxum
ASV511	6	866	1.63396	1	0	0	1	3	Fungi	Ascomycota	Dothideomycetes	Pleosporales	Coniothyriaceae	Coniothyriaceae_ASV511	Coniothyriaceae_ASV511
ASV512	15	865	1.63208	24	0	4	3	3	Fungi	Basidiomycota	Tremellomycetes	Trichosporonales	Trichosporonaceae	Trichosporon	Trichosporon_asahii
ASV513	12	863	1.6283	32	0	4	3	2	Fungi	Ascomycota	Saccharomycetes	Saccharomycetales	Saccharomycetales_fam_Incertae_sedis	Candida	Candida_parapsilosis
ASV514	8	858	1.61887	1.5	0	2	2	1	Fungi	Ascomycota	Sordariomycetes	Hypocreales	Nectriaceae	Fusarium	Fusarium_sporotrichioides
ASV516	8	857	1.61698	1.5	0	2	3	1	Fungi	Ascomycota	Sordariomycetes	Diaporthales	Diaporthaceae	Diaporthe	Diaporthe_cytosporella
ASV517	48	987	1.86226	10	0	3	1	4	Fungi	Ascomycota	Dothideomycetes	Capnodiales	Neodevriesiaceae	Neodevriesia	Neodevriesia_agapanthi
ASV520	9	849	1.60189	33	0	2	2	2	Fungi	Ascomycota	Dothideomycetes	Pleosporales	Didymosphaeriaceae	Paraconiothyrium	Paraconiothyrium_brasiliense
ASV521	5	848	1.6	1	0	1	2	1	Fungi	Basidiomycota	Basidiomycota_ASV521	Basidiomycota_ASV521	Basidiomycota_ASV521	Basidiomycota_ASV521	Basidiomycota_ASV521
ASV522	20	847	1.59811	15.5	0	5	3	3	Fungi	Ascomycota	Leotiomycetes	Thelebolales	Pseudeurotiaceae	Pseudogymnoascus	Pseudogymnoascus_verrucosus
ASV525	28	838	1.58113	17	0	3	3	4	Fungi	Ascomycota	Dothideomycetes	Pleosporales	Didymellaceae	Didymellaceae_ASV525	Didymellaceae_ASV525
ASV528	20	831	1.56792	19.5	0	3	2	3	Fungi	Ascomycota	Dothideomycetes	Pleosporales	Phaeosphaeriaceae	Phaeosphaeriaceae_ASV528	Phaeosphaeriaceae_ASV528
ASV529	22	828	1.56226	18.5	0	0	1	3	Fungi	Ascomycota	Dothideomycetes	Capnodiales	Neodevriesiaceae	Neodevriesia	Neodevriesia_ASV529
ASV530	36	826	1.55849	7	0	4	2	1	Fungi	Ascomycota	Sordariomycetes	Hypocreales	Hypocreales_fam_Incertae_sedis	Acremonium	Acremonium_ASV530
ASV531	7	825	1.5566	84	0	2	0	2	Fungi	Ascomycota	Dothideomycetes	Pleosporales	Pleosporaceae	Drechslera	Drechslera_nobleae
ASV532	7	825	1.5566	9	0	2	2	1	Fungi	Basidiomycota	Tremellomycetes	Tremellales	Bulleraceae	Bullera	Bullera_unica
ASV534	29	821	1.54906	2	0	2	3	3	Fungi	Ascomycota	Dothideomycetes	Pleosporales	Phaeosphaeriaceae	Chaetosphaeronema	Chaetosphaeronema_ASV534
ASV535	40	818	1.5434	5.5	0	3	2	1	Fungi	Ascomycota	Sordariomycetes	Hypocreales	Hypocreales_fam_Incertae_sedis	Acremonium	Acremonium_ASV535
ASV537	12	814	1.53585	39	0	2	2	3	Fungi	Ascomycota	Dothideomycetes	Pleosporales	Pleosporaceae	Curvularia	Curvularia_clavata
ASV538	9	812	1.53208	3	0	1	3	3	Fungi	Ascomycota	Dothideomycetes	Capnodiales	Mycosphaerellaceae	Ramularia	Ramularia_ASV538
ASV539	9	809	1.52642	1	0	1	2	1	Fungi	Ascomycota	Dothideomycetes	Capnodiales	Mycosphaerellaceae	Zymoseptoria	Zymoseptoria_ASV539
ASV540	33	802	1.51321	8	0	2	2	1	Fungi	Ascomycota	Sordariomycetes	Hypocreales	Hypocreales_fam_Incertae_sedis	Acremonium	Acremonium_ASV540
ASV543	16	797	1.50377	1.5	0	1	2	3	Fungi	Ascomycota	Dothideomycetes	Pleosporales	Didymellaceae	Didymellaceae_ASV543	Didymellaceae_ASV543
ASV544	10	787	1.48491	6.5	0	4	2	1	Fungi	Ascomycota	Pezizomycetes	Pezizales	Pezizales_ASV544	Pezizales_ASV544	Pezizales_ASV544
ASV548	13	784	1.47925	1	0	4	2	3	Fungi	Ascomycota	Dothideomycetes	Pleosporales	Sporormiaceae	Sporormiaceae_ASV548	Sporormiaceae_ASV548
ASV549	129	765	1.4434	3	0	7	3	4	Fungi	Ascomycota	Dothideomycetes	Capnodiales	Cladosporiaceae	Cladosporium	Cladosporium_ASV549
ASV552	6	775	1.46226	2	0	3	0	1	Fungi_ASV552	Fungi_ASV552	Fungi_ASV552	Fungi_ASV552	Fungi_ASV552	Fungi_ASV552	Fungi_ASV552
ASV553	34	754	1.42264	10.5	0	7	3	4	Fungi	Ascomycota	Eurotiomycetes	Eurotiales	Aspergillaceae	Penicillium	Penicillium_glandicola
ASV555	28	766	1.44528	16	0	2	3	2	Fungi	Ascomycota	Dothideomycetes	Capnodiales	Cladosporiaceae	Cladosporiaceae_ASV555	Cladosporiaceae_ASV555
ASV557	5	760	1.43396	42	0	3	0	2	Fungi	Basidiomycota	Agaricomycetes	Russulales	Peniophoraceae	Peniophoraceae_ASV557	Peniophoraceae_ASV557
ASV559	6	757	1.4283	62	0	3	0	0	Fungi	Ascomycota	Sordariomycetes	Hypocreales	Hypocreaceae	Trichoderma	Trichoderma_lixii
ASV561	23	755	1.42453	22	0	0	1	1	Fungi	Fungi_ASV561	Fungi_ASV561	Fungi_ASV561	Fungi_ASV561	Fungi_ASV561	Fungi_ASV561
ASV562	7	1080	2.03774	6	0	2	0	1	Fungi	Ascomycota	Dothideomycetes	Pleosporales	Pleosporaceae	Alternaria	Alternaria_lolii
ASV564	40	750	1.41509	3.5	0	2	2	2	Fungi	Ascomycota	Sordariomycetes	Hypocreales	Hypocreales_fam_Incertae_sedis	Acremonium	Acremonium_ASV564
ASV565	8	751	1.41698	53.5	0	0	1	0	Fungi	Ascomycota	Dothideomycetes	Dothideales	Aureobasidiaceae	Aureobasidiaceae_ASV565	Aureobasidiaceae_ASV565
ASV568	16	745	1.40566	2	0	0	3	3	Fungi	Basidiomycota	Cystobasidiomycetes	Cystobasidiales	Cystobasidiaceae	Cystobasidiaceae_ASV568	Cystobasidiaceae_ASV568
ASV571	14	782	1.47547	13	0	1	1	3	Fungi	Ascomycota	Dothideomycetes	Pleosporales	Lentitheciaceae	Keissleriella	Keissleriella_quadriseptata
ASV573	43	738	1.39245	3	0	2	2	3	Fungi	Ascomycota	Dothideomycetes	Pleosporales	Pleosporales_ASV573	Pleosporales_ASV573	Pleosporales_ASV573
ASV574	49	736	1.38868	2	0	2	2	3	Fungi	Ascomycota	Sordariomycetes	Hypocreales	Hypocreales_fam_Incertae_sedis	Acremonium	Acremonium_ASV574
ASV575	10	735	1.38679	10	0	4	0	4	Fungi	Ascomycota	Leotiomycetes	Erysiphales	Erysiphaceae	Golovinomyces	Golovinomyces_montagnei
ASV577	11	732	1.38113	1	0	3	2	1	Fungi	Basidiomycota	Tremellomycetes	Filobasidiales	Filobasidiaceae	Filobasidium	Filobasidium_ASV577
ASV579	17	1068	2.01509	30	0	7	2	2	Fungi	Ascomycota	Eurotiomycetes	Eurotiales	Aspergillaceae	Penicillium	Penicillium_citrinum
ASV588	6	715	1.34906	79	0	0	1	3	Fungi	Ascomycota	Dothideomycetes	Pleosporales	Phaeosphaeriaceae	Phaeosphaeriaceae_ASV588	Phaeosphaeriaceae_ASV588
ASV589	22	714	1.34717	3.5	0	5	3	4	Fungi	Ascomycota	Dothideomycetes	Pleosporales	Didymellaceae	Didymellaceae_ASV589	Didymellaceae_ASV589
ASV591	19	838	1.58113	9	0	4	1	3	Fungi	Ascomycota	Dothideomycetes	Dothideales	Dothideales_fam_Incertae_sedis	Hortaea	Hortaea_thailandica
ASV592	13	707	1.33396	2	0	3	3	1	Fungi	Ascomycota	Dothideomycetes	Pleosporales	Didymellaceae	Didymella	Didymella_ASV592
ASV597	13	1183	2.23208	21	0	4	1	1	Fungi	Ascomycota	Dothideomycetes	Pleosporales	Cucurbitariaceae	Pyrenochaetopsis	Pyrenochaetopsis_leptospora
ASV598	6	686	1.29434	4	0	0	1	4	Fungi	Ascomycota	Leotiomycetes	Helotiales	Helotiaceae	Articulospora	Articulospora_ASV598
ASV599	5	678	1.27925	4	0	0	1	2	Fungi	Basidiomycota	Agaricomycetes	Agaricales	Agaricales_ASV599	Agaricales_ASV599	Agaricales_ASV599
ASV602	9	675	1.27358	1	0	3	2	2	Fungi	Basidiomycota	Tremellomycetes	Tremellales	Cryptococcaceae	Kwoniella	Kwoniella_ASV602
ASV604	11	669	1.26226	2	0	3	3	1	Fungi	Basidiomycota	Tremellomycetes	Filobasidiales	Filobasidiaceae	Filobasidium	Filobasidium_ASV604
ASV606	23	666	1.2566	3	0	4	3	2	Fungi	Basidiomycota	Tremellomycetes	Filobasidiales	Filobasidiaceae	Filobasidium	Filobasidium_ASV606
ASV608	7	665	1.25472	21	0	1	1	1	Fungi	Basidiomycota	Tremellomycetes	Tremellales	Tremellales_ASV608	Tremellales_ASV608	Tremellales_ASV608
ASV613	15	645	1.21698	8	0	2	0	3	Fungi	Ascomycota	Ascomycota_ASV613	Ascomycota_ASV613	Ascomycota_ASV613	Ascomycota_ASV613	Ascomycota_ASV613
ASV614	6	644	1.21509	1	0	2	2	1	Fungi	Ascomycota	Sordariomycetes	Hypocreales	Stachybotryaceae	Stachybotrys	Stachybotrys_microspora
ASV617	11	639	1.20566	18	0	0	0	3	Fungi	Ascomycota	Dothideomycetes	Capnodiales	Cladosporiaceae	Cladosporiaceae_ASV617	Cladosporiaceae_ASV617
ASV621	12	1211	2.28491	22	0	3	1	3	Fungi	Ascomycota	Saccharomycetes	Saccharomycetales	Dipodascaceae	Dipodascus	Dipodascus_geotrichum
ASV625	6	740	1.39623	78.5	0	0	0	2	Fungi	Ascomycota	Dothideomycetes	Capnodiales	Cladosporiaceae	Toxicocladosporium	Toxicocladosporium_cacti
ASV626	8	874	1.64906	1	0	4	1	0	Fungi	Ascomycota	Saccharomycetes	Saccharomycetales	Saccharomycetales_Incertae sedis	Candida	Candida_catenulata
ASV630	20	1032	1.94717	9	0	4	3	4	Fungi	Basidiomycota	Agaricomycetes	Agaricales	Psathyrellaceae	Coprinellus	Coprinellus_micaceus
ASV634	8	611	1.15283	33.5	0	3	1	2	Fungi	Basidiomycota	Agaricomycetes	Russulales	Peniophoraceae	Peniophoraceae_ASV634	Peniophoraceae_ASV634
ASV635	5	610	1.15094	67	0	1	2	2	Fungi	Ascomycota	Dothideomycetes	Pleosporales	Didymellaceae	Didymellaceae_ASV635	Didymellaceae_ASV635
ASV637	9	601	1.13396	1	0	3	0	2	Fungi	Ascomycota	Dothideomycetes	Dothideomycetes_ASV637	Dothideomycetes_ASV637	Dothideomycetes_ASV637	Dothideomycetes_ASV637
ASV640	30	595	1.12264	5	0	6	3	4	Fungi	Ascomycota	Dothideomycetes	Pleosporales	Didymellaceae	Didymella	Didymella_ASV640
ASV641	16	596	1.12453	10.5	0	7	2	2	Fungi	Ascomycota	Eurotiomycetes	Eurotiales	Aspergillaceae	Penicillium	Penicillium_ASV641
ASV644	5	589	1.11132	1	0	2	2	0	Fungi	Ascomycota	Sordariomycetes	Hypocreales	Nectriaceae	Fusarium	Fusarium_beomiforme
ASV649	5	581	1.09623	1	0	1	1	2	Fungi	Ascomycota	Saccharomycetes	Saccharomycetales	Debaryomycetaceae	Debaryomycetaceae_ASV649	Debaryomycetaceae_ASV649
ASV652	5	579	1.09245	87	0	1	0	1	Fungi	Ascomycota	Ascomycota_ASV652	Ascomycota_ASV652	Ascomycota_ASV652	Ascomycota_ASV652	Ascomycota_ASV652
ASV654	30	574	1.08302	6.5	0	1	1	3	Fungi	Ascomycota	Dothideomycetes	Capnodiales	Cladosporiaceae	Cladosporiaceae_ASV654	Cladosporiaceae_ASV654
ASV655	9	571	1.07736	1	0	1	1	3	Fungi	Ascomycota	Dothideomycetes	Pleosporales	Phaeosphaeriaceae	Phaeosphaeria	Phaeosphaeria_ASV655
ASV656	37	568	1.0717	6	0	2	3	2	Fungi	Ascomycota	Sordariomycetes	Hypocreales	Hypocreales_fam_Incertae_sedis	Acremonium	Acremonium_ASV656
ASV660	17	679	1.28113	20	0	6	2	2	Fungi	Ascomycota	Sordariomycetes	Glomerellales	Plectosphaerellaceae	Plectosphaerella	Plectosphaerella_cucumerina
ASV663	10	550	1.03774	11.5	0	2	2	1	Fungi	Ascomycota	Dothideomycetes	Pleosporales	Didymellaceae	Didymellaceae_ASV663	Didymellaceae_ASV663
ASV664	32	546	1.03019	2.5	0	6	3	4	Fungi	Basidiomycota	Wallemiomycetes	Wallemiales	Wallemiaceae	Wallemia	Wallemia_sebi
ASV672	17	526	0.992453	7	0	2	0	3	Fungi	Ascomycota	Dothideomycetes	Pleosporales	Phaeosphaeriaceae	Chaetosphaeronema	Chaetosphaeronema_ASV672
ASV674	7	524	0.988679	1	0	4	0	2	Fungi	Ascomycota	Dothideomycetes	Pleosporales	Sporormiaceae	Sporormiella	Sporormiella_australis
ASV675	9	521	0.983019	40	0	3	2	1	Fungi	Basidiomycota	Agaricomycetes	Agaricales	Psathyrellaceae	Coprinellus	Coprinellus_ASV675
ASV676	6	661	1.24717	4	0	4	0	1	Fungi	Basidiomycota	Microbotryomycetes	Microbotryomycetes_ord_Incertae_sedis	Chrysozymaceae	Sampaiozyma	Sampaiozyma_vanillica
ASV677	6	515	0.971698	1	0	2	0	3	Fungi	Ascomycota	Dothideomycetes	Pleosporales	Didymellaceae	Didymella	Didymella_ASV677
ASV680	6	869	1.63962	1	0	1	2	1	Fungi	Basidiomycota	Microbotryomycetes	Sporidiobolales	Sporidiobolaceae	Rhodotorula	Rhodotorula_kratochvilovae
ASV681	10	513	0.967925	13.5	0	3	1	2	Fungi	Ascomycota	Dothideomycetes	Pleosporales	Pleosporales_ASV681	Pleosporales_ASV681	Pleosporales_ASV681
ASV682	5	512	0.966038	60	0	1	1	1	Fungi	Ascomycota	Dothideomycetes	Pleosporales	Didymosphaeriaceae	Pseudopithomyces	Pseudopithomyces_ASV682
ASV684	7	508	0.958491	1	0	5	1	0	Fungi	Ascomycota	Pezizomycetes	Pezizomycetes_ASV684	Pezizomycetes_ASV684	Pezizomycetes_ASV684	Pezizomycetes_ASV684
ASV687	6	506	0.954717	23.5	0	3	2	0	Fungi	Basidiomycota	Agaricomycetes	Polyporales	Meruliaceae	Hyphodermella	Hyphodermella_rosae
ASV691	8	498	0.939623	37.5	0	0	0	3	Fungi	Ascomycota	Sordariomycetes	Hypocreales	Stachybotryaceae	Myrothecium	Myrothecium_roridum
ASV693	61	496	0.935849	2	0	7	3	4	Fungi	Ascomycota	Dothideomycetes	Capnodiales	Capnodiales_ASV693	Capnodiales_ASV693	Capnodiales_ASV693
ASV705	20	477	0.9	6	0	3	2	1	Fungi	Fungi_ASV705	Fungi_ASV705	Fungi_ASV705	Fungi_ASV705	Fungi_ASV705	Fungi_ASV705
ASV710	28	475	0.896226	6	0	6	1	3	Fungi	Basidiomycota	Exobasidiomycetes	Robbauerales	Robbaueraceae	Robbauera	Robbauera_albescens
ASV711	8	585	1.10377	44	0	2	2	1	Fungi	Ascomycota	Dothideomycetes	Dothideales	Dothideales_fam_Incertae_sedis	Hortaea	Hortaea_werneckii
ASV712	9	559	1.05472	16	0	2	1	2	Fungi	Ascomycota	Dothideomycetes	Pleosporales	Pleosporaceae	Embellisia	Embellisia_phragmospora
ASV713	9	552	1.04151	1	0	3	2	1	Fungi	Basidiomycota	Microbotryomycetes	Sporidiobolales	Sporidiobolaceae	Rhodotorula	Rhodotorula_diobovata
ASV716	7	469	0.884906	70	0	2	2	0	Fungi	Ascomycota	Dothideomycetes	Pleosporales	Phaeosphaeriaceae	Phaeosphaeriaceae_ASV716	Phaeosphaeriaceae_ASV716
ASV720	8	464	0.875472	1	0	3	2	2	Fungi	Ascomycota	Dothideomycetes	Pleosporales	Sporormiaceae	Sporormiaceae_ASV720	Sporormiaceae_ASV720
ASV721	16	604	1.13962	26	0	4	3	3	Fungi	Ascomycota	Eurotiomycetes	Eurotiales	Aspergillaceae	Aspergillus	Aspergillus_flavus
ASV723	13	461	0.869811	9	0	1	2	3	Fungi	Ascomycota	Leotiomycetes	Helotiales	Helotiales_fam_Incertae_sedis	Chalara	Chalara_ASV723
ASV724	7	460	0.867925	10	0	0	0	3	Fungi	Ascomycota	Dothideomycetes	Pleosporales	Phaeosphaeriaceae	Chaetosphaeronema	Chaetosphaeronema_ASV724
ASV727	8	455	0.858491	66.5	0	3	2	1	Fungi	Ascomycota	Sordariomycetes	Hypocreales	Nectriaceae	Fusarium	Fusarium_ASV727
ASV728	24	449	0.84717	5	0	3	2	1	Fungi	Ascomycota	Sordariomycetes	Hypocreales	Hypocreales_fam_Incertae_sedis	Acremonium	Acremonium_ASV728
ASV731	5	452	0.85283	119	0	1	0	1	Fungi	Ascomycota	Dothideomycetes	Pleosporales	Phaeosphaeriaceae	Phaeosphaeriaceae_ASV731	Phaeosphaeriaceae_ASV731
ASV733	27	448	0.845283	7	0	3	2	1	Fungi	Ascomycota	Sordariomycetes	Hypocreales	Hypocreales_fam_Incertae_sedis	Acremonium	Acremonium_ASV733
ASV735	9	446	0.841509	13	0	2	2	2	Fungi	Ascomycota	Dothideomycetes	Pleosporales	Pleosporaceae	Pleosporaceae_ASV735	Pleosporaceae_ASV735
ASV736	5	537	1.01321	4	0	1	2	1	Fungi	Ascomycota	Dothideomycetes	Pleosporales	Pleosporaceae	Alternaria	Alternaria_hungarica
ASV737	8	442	0.833962	1	0	2	1	1	Fungi	Basidiomycota	Tremellomycetes	Filobasidiales	Filobasidiaceae	Filobasidium	Filobasidium_ASV737
ASV739	7	405	0.764151	17	0	0	1	3	Fungi	Ascomycota	Dothideomycetes	Dothideales	Dothideales_ASV739	Dothideales_ASV739	Dothideales_ASV739
ASV740	22	436	0.822642	1	0	6	2	3	Fungi	Ascomycota	Dothideomycetes	Capnodiales	Capnodiales_ASV740	Capnodiales_ASV740	Capnodiales_ASV740
ASV742	18	913	1.72264	35.5	0	4	3	3	Fungi	Basidiomycota	Microbotryomycetes	Microbotryomycetes_ord_Incertae_sedis	Microbotryomycetes_fam_Incertae_sedis	Curvibasidium	Curvibasidium_cygneicollum
ASV743	18	432	0.815094	6	0	4	3	2	Fungi	Ascomycota	Ascomycota_ASV743	Ascomycota_ASV743	Ascomycota_ASV743	Ascomycota_ASV743	Ascomycota_ASV743
ASV751	10	427	0.80566	2.5	0	4	1	3	Fungi	Ascomycota	Sordariomycetes	Hypocreales	Nectriaceae	Gibberella	Gibberella_ASV751
ASV752	8	530	1	7	0	1	1	3	Fungi	Ascomycota	Dothideomycetes	Dothideomycetes_ord_Incertae_sedis	Dothideomycetes_fam_Incertae_sedis	Radulidium	Radulidium_subulatum
ASV757	9	596	1.12453	35	0	1	0	2	Fungi	Ascomycota	Dothideomycetes	Dothideales	Aureobasidiaceae	Pseudosydowia	Pseudosydowia_eucalypti
ASV759	6	417	0.786792	64.5	0	0	2	0	Fungi	Fungi_ASV759	Fungi_ASV759	Fungi_ASV759	Fungi_ASV759	Fungi_ASV759	Fungi_ASV759
ASV764	9	412	0.777358	35	0	4	2	1	Fungi	Basidiomycota	Tremellomycetes	Cystofilobasidiales	Cystofilobasidiaceae	Cystofilobasidium	Cystofilobasidium_capitatum
ASV767	7	612	1.15472	9	0	3	2	1	Fungi	Basidiomycota	Cystobasidiomycetes	Cystobasidiomycetes_ord_Incertae_sedis	Buckleyzymaceae	Buckleyzyma	Buckleyzyma_aurantiaca
ASV769	14	408	0.769811	18.5	0	3	1	4	Fungi	Ascomycota	Dothideomycetes	Dothideomycetes_ASV769	Dothideomycetes_ASV769	Dothideomycetes_ASV769	Dothideomycetes_ASV769
ASV772	5	407	0.767925	1	0	2	1	2	Fungi	Ascomycota	Dothideomycetes	Pleosporales	Periconiaceae	Periconia	Periconia_ASV772
ASV773	15	407	0.767925	23	0	5	0	2	Fungi	Ascomycota	Eurotiomycetes	Chaetothyriales	Herpotrichiellaceae	Exophiala	Exophiala_lecanii-corni
ASV776	6	404	0.762264	39	0	0	1	1	Fungi	Ascomycota	Dothideomycetes	Pleosporales	Didymellaceae	Phoma	Phoma_ASV776
ASV782	32	400	0.754717	2	0	3	2	2	Fungi	Ascomycota	Sordariomycetes	Hypocreales	Hypocreales_fam_Incertae_sedis	Acremonium	Acremonium_ASV782
ASV786	31	507	0.956604	8	0	7	3	3	Fungi	Ascomycota	Eurotiomycetes	Eurotiales	Aspergillaceae	Penicillium	Penicillium_solitum
ASV788	6	390	0.735849	8	0	1	1	1	Fungi	Basidiomycota	Agaricomycetes	Agaricomycetes_ASV788	Agaricomycetes_ASV788	Agaricomycetes_ASV788	Agaricomycetes_ASV788
ASV791	23	965	1.82075	11	0	4	3	3	Fungi	Ascomycota	Eurotiomycetes	Eurotiales	Aspergillaceae	Penicillium	Penicillium_aurantiogriseum
ASV795	6	383	0.722642	21.5	0	0	2	1	Fungi	Ascomycota	Leotiomycetes	Helotiales	Helotiaceae	Crocicreas	Crocicreas_ASV795
ASV797	7	660	1.24528	24	0	1	0	2	Fungi	Ascomycota	Dothideomycetes	Pleosporales	Periconiaceae	Periconia	Periconia_byssoides
ASV799	9	379	0.715094	5	0	1	2	2	Fungi	Ascomycota	Dothideomycetes	Dothideomycetes_ASV799	Dothideomycetes_ASV799	Dothideomycetes_ASV799	Dothideomycetes_ASV799
ASV800	13	378	0.713208	7	0	2	3	3	Fungi	Ascomycota	Dothideomycetes	Pleosporales	Pleosporaceae	Curvularia	Curvularia_tsudae
ASV802	6	374	0.70566	1	0	2	1	1	Fungi	Basidiomycota	Cystobasidiomycetes	Cystobasidiales	Cystobasidiaceae	Cystobasidium	Cystobasidium_ASV802
ASV808	28	367	0.692453	5	0	3	2	2	Fungi	Ascomycota	Sordariomycetes	Hypocreales	Hypocreales_fam_Incertae_sedis	Acremonium	Acremonium_ASV808
ASV812	21	365	0.688679	2	0	3	3	3	Fungi	Ascomycota	Dothideomycetes	Capnodiales	Capnodiales_ASV812	Capnodiales_ASV812	Capnodiales_ASV812
ASV813	10	613	1.1566	35.5	0	2	2	2	Fungi	Basidiomycota	Tremellomycetes	Filobasidiales	Filobasidiaceae	Filobasidium	Filobasidium_wieringae
ASV820	17	356	0.671698	14	0	2	1	3	Fungi	Ascomycota	Dothideomycetes	Dothideomycetes_ASV820	Dothideomycetes_ASV820	Dothideomycetes_ASV820	Dothideomycetes_ASV820
ASV821	16	355	0.669811	14	0	4	3	3	Fungi	Ascomycota	Dothideomycetes	Pleosporales	Pleosporaceae	Pleosporaceae_ASV821	Pleosporaceae_ASV821
ASV823	11	353	0.666038	1	0	0	1	4	Fungi	Ascomycota	Dothideomycetes	Pleosporales	Pleosporales_ASV823	Pleosporales_ASV823	Pleosporales_ASV823
ASV824	15	353	0.666038	17	0	0	1	1	Fungi	Ascomycota	Ascomycota_ASV824	Ascomycota_ASV824	Ascomycota_ASV824	Ascomycota_ASV824	Ascomycota_ASV824
ASV829	10	350	0.660377	10.5	0	0	2	3	Fungi	Ascomycota	Dothideomycetes	Pleosporales	Thyridariaceae	Thyridariaceae_ASV829	Thyridariaceae_ASV829
ASV835	5	342	0.645283	6	0	2	2	1	Fungi	Ascomycota	Dothideomycetes	Pleosporales	Didymellaceae	Leptosphaerulina	Leptosphaerulina_chartarum
ASV836	5	342	0.645283	1	0	0	2	3	Fungi	Ascomycota	Saccharomycetes	Saccharomycetales	Metschnikowiaceae	Kodamaea	Kodamaea_ohmeri
ASV838	10	341	0.643396	2.5	0	0	1	3	Fungi	Ascomycota	Dothideomycetes	Pleosporales	Phaeosphaeriaceae	Chaetosphaeronema	Chaetosphaeronema_ASV838
ASV839	9	341	0.643396	8	0	0	2	2	Fungi	Basidiomycota	Tremellomycetes	Filobasidiales	Filobasidiaceae	Filobasidium	Filobasidium_ASV839
ASV841	22	340	0.641509	8	0	3	2	2	Fungi	Ascomycota	Sordariomycetes	Hypocreales	Hypocreales_fam_Incertae_sedis	Acremonium	Acremonium_ASV841
ASV842	9	340	0.641509	9	0	2	1	3	Fungi	Ascomycota	Dothideomycetes	Capnodiales	Mycosphaerellaceae	Cercospora	Cercospora_ASV842
ASV843	8	340	0.641509	2	0	0	1	2	Fungi	Basidiomycota	Microbotryomycetes	Sporidiobolales	Sporidiobolales_Incertae sedis	Sporobolomyces	Sporobolomyces_coprosmae
ASV845	22	382	0.720755	10.5	0	2	3	2	Fungi	Ascomycota	Sordariomycetes	Hypocreales	Hypocreales_fam_Incertae_sedis	Sarocladium	Sarocladium_bactrocephalum
ASV850	9	400	0.754717	6	0	1	2	2	Fungi	Ascomycota	Taphrinomycetes	Taphrinales	Taphrinaceae	Taphrina	Taphrina_deformans
ASV851	9	400	0.754717	1	0	3	2	2	Fungi	Ascomycota	Dothideomycetes	Pleosporales	Pleosporaceae	Ulocladium	Ulocladium_chartarum
ASV854	24	527	0.99434	4	0	4	3	4	Fungi	Basidiomycota	Tremellomycetes	Tremellales	Bulleribasidiaceae	Vishniacozyma	Vishniacozyma_psychrotolerans
ASV856	9	332	0.626415	26	0	3	1	2	Fungi	Ascomycota	Saccharomycetes	Saccharomycetales	Saccharomycodaceae	Hanseniaspora	Hanseniaspora_lachancei
ASV865	6	319	0.601887	28	0	0	0	1	Fungi	Ascomycota	Ascomycota_ASV865	Ascomycota_ASV865	Ascomycota_ASV865	Ascomycota_ASV865	Ascomycota_ASV865
ASV873	13	333	0.628302	20	0	3	3	3	Fungi	Basidiomycota	Agaricomycetes	Agaricales	Psathyrellaceae	Coprinellus	Coprinellus_xanthothrix
ASV878	8	313	0.590566	10	0	2	0	3	Fungi	Ascomycota	Sordariomycetes	Hypocreales	Stachybotryaceae	Stachybotryaceae_ASV878	Stachybotryaceae_ASV878
ASV886	24	304	0.573585	3.5	0	2	2	2	Fungi	Ascomycota	Sordariomycetes	Hypocreales	Hypocreales_fam_Incertae_sedis	Acremonium	Acremonium_ASV886
ASV887	5	299	0.564151	35	0	1	1	2	Fungi	Basidiomycota	Cystobasidiomycetes	Cystobasidiomycetes_ord_Incertae_sedis	Buckleyzymaceae	Buckleyzyma	Buckleyzyma_phyllomatis
ASV889	11	455	0.858491	22	0	3	3	1	Fungi	Ascomycota	Eurotiomycetes	Chaetothyriales	Trichomeriaceae	Knufia	Knufia_perforans
ASV890	7	304	0.573585	1	0	2	0	1	Fungi	Ascomycota	Dothideomycetes	Pleosporales	Leptosphaeriaceae	Leptosphaeriaceae_ASV890	Leptosphaeriaceae_ASV890
ASV891	11	303	0.571698	17	0	2	1	4	Fungi	Ascomycota	Sordariomycetes	Hypocreales	Stachybotryaceae	Stachybotrys	Stachybotrys_chartarum
ASV892	14	302	0.569811	5.5	0	3	2	0	Fungi	Ascomycota	Sordariomycetes	Xylariales	Microdochiaceae	Microdochium	Microdochium_ASV892
ASV895	7	300	0.566038	1	0	1	1	2	Fungi	Ascomycota	Dothideomycetes	Pleosporales	Pleosporaceae	Pleosporaceae_ASV895	Pleosporaceae_ASV895
ASV897	7	298	0.562264	22	0	2	3	0	Fungi	Ascomycota	Dothideomycetes	Pleosporales	Didymellaceae	Phoma	Phoma_saxea
ASV898	18	298	0.562264	1	0	4	1	1	Fungi	Ascomycota	Dothideomycetes	Pleosporales	Phaeosphaeriaceae	Phaeosphaeriaceae_ASV898	Phaeosphaeriaceae_ASV898
ASV904	9	294	0.554717	27	0	2	3	0	Fungi	Ascomycota	Sordariomycetes	Sordariales	Chaetomiaceae	Chaetomiaceae_ASV904	Chaetomiaceae_ASV904
ASV909	16	291	0.549057	1	0	3	3	2	Fungi	Basidiomycota	Microbotryomycetes	Leucosporidiales	Leucosporidiaceae	Leucosporidium	Leucosporidium_ASV909
ASV910	9	288	0.543396	12	0	2	2	2	Fungi	Ascomycota	Sordariomycetes	Hypocreales	Hypocreales_fam_Incertae_sedis	Acremonium	Acremonium_furcatum
ASV914	21	289	0.545283	1	0	1	2	3	Fungi	Basidiomycota	Tremellomycetes	Filobasidiales	Filobasidiaceae	Filobasidium	Filobasidium_ASV914
ASV915	5	288	0.543396	3	0	1	1	1	Fungi	Ascomycota	Saccharomycetes	Saccharomycetales	Saccharomycetales_ASV915	Saccharomycetales_ASV915	Saccharomycetales_ASV915
ASV918	10	287	0.541509	18	0	2	1	1	Fungi	Ascomycota	Sordariomycetes	Diaporthales	Harknessiaceae	Harknessia	Harknessia_kleinzeeina
ASV919	6	285	0.537736	35	0	0	1	0	Fungi	Ascomycota	Dothideomycetes	Capnodiales	Cladosporiaceae	Rachicladosporium	Rachicladosporium_alpinum
ASV920	11	285	0.537736	12	0	1	0	1	Fungi	Fungi_ASV920	Fungi_ASV920	Fungi_ASV920	Fungi_ASV920	Fungi_ASV920	Fungi_ASV920
ASV924	15	472	0.890566	13	0	4	2	3	Fungi	Ascomycota	Eurotiomycetes	Eurotiales	Aspergillaceae	Penicillium	Penicillium_brevicompactum
ASV927	11	280	0.528302	13	0	4	2	3	Fungi	Ascomycota	Dothideomycetes	Capnodiales	Cladosporiaceae	Cladosporiaceae_ASV927	Cladosporiaceae_ASV927
ASV931	7	355	0.669811	26	0	1	2	3	Fungi	Ascomycota	Leotiomycetes	Thelebolales	Pseudeurotiaceae	Geomyces	Geomyces_auratus
ASV936	12	591	1.11509	14.5	0	2	2	3	Fungi	Ascomycota	Dothideomycetes	Capnodiales	Extremaceae	Saxophila	Saxophila_tyrrhenica
ASV937	8	372	0.701887	27.5	0	2	3	2	Fungi	Basidiomycota	Cystobasidiomycetes	Cystobasidiomycetes_ord_Incertae_sedis	Symmetrosporaceae	Symmetrospora	Symmetrospora_foliicola
ASV941	7	272	0.513208	19	0	1	3	0	Fungi	Fungi_ASV941	Fungi_ASV941	Fungi_ASV941	Fungi_ASV941	Fungi_ASV941	Fungi_ASV941
ASV943	8	270	0.509434	17.5	0	2	1	0	Fungi	Ascomycota	Sordariomycetes	Sordariomycetes_ASV943	Sordariomycetes_ASV943	Sordariomycetes_ASV943	Sordariomycetes_ASV943
ASV949	7	266	0.501887	1	0	3	1	2	Fungi	Ascomycota	Dothideomycetes	Dothideomycetes_ASV949	Dothideomycetes_ASV949	Dothideomycetes_ASV949	Dothideomycetes_ASV949
ASV953	5	265	0.5	31	0	0	0	1	Fungi	Ascomycota	Dothideomycetes	Pleosporales	Didymellaceae	Didymellaceae_ASV953	Didymellaceae_ASV953
ASV954	7	264	0.498113	12	0	1	1	3	Fungi	Ascomycota	Dothideomycetes	Pleosporales	Periconiaceae	Periconia	Periconia_digitata
ASV955	26	305	0.575472	4	0	3	2	3	Fungi	Ascomycota	Dothideomycetes	Capnodiales	Neodevriesiaceae	Neodevriesia	Neodevriesia_stirlingiae
ASV961	18	258	0.486792	8	0	3	1	3	Fungi	Ascomycota	Dothideomycetes	Capnodiales	Cladosporiaceae	Cladosporiaceae_ASV961	Cladosporiaceae_ASV961
ASV963	5	257	0.484906	1	0	1	1	3	Fungi	Basidiomycota	Cystobasidiomycetes	Cystobasidiales	Cystobasidiaceae	Cystobasidium	Cystobasidium_benthicum
ASV966	11	256	0.483019	11	0	2	2	0	Fungi	Ascomycota	Leotiomycetes	Helotiales	Helotiales_ASV966	Helotiales_ASV966	Helotiales_ASV966
ASV968	6	255	0.481132	9	0	0	1	3	Fungi	Fungi_ASV968	Fungi_ASV968	Fungi_ASV968	Fungi_ASV968	Fungi_ASV968	Fungi_ASV968
ASV969	6	287	0.541509	1	0	4	0	2	Fungi	Mortierellomycota	Mortierellomycetes	Mortierellales	Mortierellaceae	Mortierella	Mortierella_elongata
ASV976	5	252	0.475472	22	0	0	1	2	Fungi	Ascomycota	Dothideomycetes	Pleosporales	Pleosporales_ASV976	Pleosporales_ASV976	Pleosporales_ASV976
ASV986	10	501	0.945283	36.5	0	3	3	1	Fungi	Ascomycota	Dothideomycetes	Pleosporales	Sporormiaceae	Preussia	Preussia_flanaganii
ASV990	10	253	0.477358	20.5	0	1	3	2	Fungi	Ascomycota	Dothideomycetes	Pleosporales	Pleosporaceae	Alternaria	Alternaria_obclavata
ASV995	42	229	0.432075	4	0	7	0	0	Fungi	Fungi_ASV995	Fungi_ASV995	Fungi_ASV995	Fungi_ASV995	Fungi_ASV995	Fungi_ASV995
ASV996	7	239	0.450943	5	0	2	1	1	Fungi	Basidiomycota	Tremellomycetes	Filobasidiales	Filobasidiaceae	Filobasidium	Filobasidium_ASV996
ASV997	12	239	0.450943	14	0	3	3	3	Fungi	Ascomycota	Pezizomycotina_Incertae sedis	Pezizomycotina_Incertae sedis	Pezizomycotina_Incertae sedis	Torula	Torula_caligans
ASV1001	10	402	0.758491	4.5	0	2	0	3	Fungi	Ascomycota	Dothideomycetes	Pleosporales	Periconiaceae	Periconia	Periconia_macrospinosa
ASV1007	5	368	0.69434	59	0	2	0	2	Fungi	Basidiomycota	Agaricomycetes	Polyporales	Ganodermataceae	Ganoderma	Ganoderma_mbrekobenum
ASV1009	5	234	0.441509	16	0	0	1	3	Fungi	Basidiomycota	Cystobasidiomycetes	Cystobasidiales	Cystobasidiaceae	Cystobasidium	Cystobasidium_ASV1009
ASV1012	7	232	0.437736	22	0	4	1	0	Fungi	Basidiomycota	Basidiomycota_ASV1012	Basidiomycota_ASV1012	Basidiomycota_ASV1012	Basidiomycota_ASV1012	Basidiomycota_ASV1012
ASV1014	13	232	0.437736	17	0	1	1	2	Fungi	Ascomycota	Dothideomycetes	Capnodiales	Neodevriesiaceae	Neodevriesiaceae_ASV1014	Neodevriesiaceae_ASV1014
ASV1015	6	232	0.437736	14.5	0	0	1	2	Fungi	Ascomycota	Dothideomycetes	Pleosporales	Didymosphaeriaceae	Didymosphaeriaceae_ASV1015	Didymosphaeriaceae_ASV1015
ASV1022	7	283	0.533962	17	0	2	2	1	Fungi	Basidiomycota	Agaricomycetes	Agaricales	Physalacriaceae	Cryptomarasmius	Cryptomarasmius_crescentiae
ASV1023	7	228	0.430189	10	0	2	0	2	Fungi	Ascomycota	Dothideomycetes	Capnodiales	Neodevriesiaceae	Neodevriesia	Neodevriesia_ASV1023
ASV1028	7	225	0.424528	1	0	3	1	2	Fungi	Ascomycota	Sordariomycetes	Hypocreales	Hypocreales_fam_Incertae_sedis	Acremonium	Acremonium_fusidioides
ASV1030	6	225	0.424528	6	0	1	1	1	Fungi_ASV1030	Fungi_ASV1030	Fungi_ASV1030	Fungi_ASV1030	Fungi_ASV1030	Fungi_ASV1030	Fungi_ASV1030
ASV1031	5	224	0.422642	6	0	2	1	0	Fungi	Ascomycota	Sordariomycetes	Hypocreales	Nectriaceae	Fusarium	Fusarium_ASV1031
ASV1033	6	223	0.420755	5.5	0	1	0	2	Fungi	Ascomycota	Dothideomycetes	Dothideomycetes_ASV1033	Dothideomycetes_ASV1033	Dothideomycetes_ASV1033	Dothideomycetes_ASV1033
ASV1034	17	222	0.418868	6	0	2	1	3	Fungi	Ascomycota	Dothideomycetes	Capnodiales	Neodevriesiaceae	Neodevriesia	Neodevriesia_ASV1034
ASV1042	7	218	0.411321	16	0	1	1	0	Fungi	Fungi_ASV1042	Fungi_ASV1042	Fungi_ASV1042	Fungi_ASV1042	Fungi_ASV1042	Fungi_ASV1042
ASV1044	15	219	0.413208	4	0	0	1	3	Fungi	Ascomycota	Dothideomycetes	Pleosporales	Thyridariaceae	Thyridariaceae_ASV1044	Thyridariaceae_ASV1044
ASV1045	5	218	0.411321	17	0	3	1	0	Fungi	Ascomycota	Sordariomycetes	Hypocreales	Hypocreales_fam_Incertae_sedis	Acremonium	Acremonium_ASV1045
ASV1046	6	218	0.411321	29.5	0	0	2	3	Fungi	Ascomycota	Dothideomycetes	Pleosporales	Pleosporaceae	Bipolaris	Bipolaris_ASV1046
ASV1049	5	216	0.407547	23	0	1	1	0	Fungi	Fungi_ASV1049	Fungi_ASV1049	Fungi_ASV1049	Fungi_ASV1049	Fungi_ASV1049	Fungi_ASV1049
ASV1050	7	215	0.40566	6	0	3	1	2	Fungi	Basidiomycota	Microbotryomycetes	Sporidiobolales	Sporidiobolaceae	Rhodosporidiobolus	Rhodosporidiobolus_odoratus
ASV1052	8	305	0.575472	19.5	0	1	1	2	Fungi	Ascomycota	Dothideomycetes	Capnodiales	Cladosporiaceae	Cladosporium	Cladosporium_salinae
ASV1056	6	213	0.401887	9.5	0	3	1	0	Fungi	Ascomycota	Dothideomycetes	Capnodiales	Mycosphaerellaceae	Ramularia	Ramularia_ASV1056
ASV1057	10	317	0.598113	13.5	0	0	1	3	Fungi	Ascomycota	Dothideomycetes	Pleosporales	Lophiostomataceae	Sigarispora	Sigarispora_coronillae
ASV1060	6	212	0.4	44.5	0	2	3	0	Fungi	Ascomycota	Pezizomycetes	Pezizales	Pezizaceae	Peziza	Peziza_ASV1060
ASV1062	10	211	0.398113	3.5	0	3	1	1	Fungi	Ascomycota	Sordariomycetes	Xylariales	Microdochiaceae	Microdochium	Microdochium_ASV1062
ASV1073	5	205	0.386792	14	0	0	1	2	Fungi	Ascomycota	Dothideomycetes	Pleosporales	Phaeosphaeriaceae	Phaeosphaeria	Phaeosphaeria_ASV1073
ASV1076	6	204	0.384906	15	0	0	2	3	Fungi	Ascomycota	Ascomycota_ASV1076	Ascomycota_ASV1076	Ascomycota_ASV1076	Ascomycota_ASV1076	Ascomycota_ASV1076
ASV1080	12	201	0.379245	8.5	0	1	1	2	Fungi	Ascomycota	Dothideomycetes	Capnodiales	Neodevriesiaceae	Neodevriesia	Neodevriesia_ASV1080
ASV1081	6	201	0.379245	31	0	0	1	1	Fungi	Ascomycota	Dothideomycetes	Pleosporales	Leptosphaeriaceae	Leptosphaeriaceae_ASV1081	Leptosphaeriaceae_ASV1081
ASV1083	8	200	0.377358	17	0	2	1	1	Fungi	Ascomycota	Eurotiomycetes	Eurotiales	Aspergillaceae	Penicillium	Penicillium_corylophilum
ASV1085	8	199	0.375472	5.5	0	1	3	1	Fungi	Ascomycota	Dothideomycetes	Pleosporales	Phaeosphaeriaceae	Phaeosphaeriaceae_ASV1085	Phaeosphaeriaceae_ASV1085
ASV1087	18	199	0.375472	1	0	5	1	2	Fungi	Ascomycota	Dothideomycetes	Pleosporales	Phaeosphaeriaceae	Phaeosphaeriaceae_ASV1087	Phaeosphaeriaceae_ASV1087
ASV1088	7	199	0.375472	1	0	2	1	2	Fungi	Ascomycota	Dothideomycetes	Pleosporales	Didymosphaeriaceae	Paraconiothyrium	Paraconiothyrium_africanum
ASV1089	5	198	0.373585	14	0	0	2	1	Fungi	Basidiomycota	Tremellomycetes	Tremellales	Bulleribasidiaceae	Dioszegia	Dioszegia_ASV1089
ASV1092	6	197	0.371698	28	0	0	2	2	Fungi	Ascomycota	Dothideomycetes	Pleosporales	Lentitheciaceae	Keissleriella	Keissleriella_ASV1092
ASV1098	5	196	0.369811	26	0	0	0	3	Fungi	Ascomycota	Ascomycota_ASV1098	Ascomycota_ASV1098	Ascomycota_ASV1098	Ascomycota_ASV1098	Ascomycota_ASV1098
ASV1100	6	195	0.367925	21	0	2	3	0	Fungi	Basidiomycota	Microbotryomycetes	Leucosporidiales	Leucosporidiaceae	Leucosporidium	Leucosporidium_ASV1100
ASV1102	14	193	0.364151	9.5	0	1	2	1	Fungi	Ascomycota	Dothideomycetes	Capnodiales	Cladosporiaceae	Cladosporiaceae_ASV1102	Cladosporiaceae_ASV1102
ASV1107	6	192	0.362264	6.5	0	1	1	3	Fungi	Ascomycota	Dothideomycetes	Pleosporales	Pleosporales_ASV1107	Pleosporales_ASV1107	Pleosporales_ASV1107
ASV1108	6	192	0.362264	17.5	0	1	0	0	Fungi	Fungi_ASV1108	Fungi_ASV1108	Fungi_ASV1108	Fungi_ASV1108	Fungi_ASV1108	Fungi_ASV1108
ASV1110	7	191	0.360377	1	0	2	2	1	Fungi	Ascomycota	Dothideomycetes	Pleosporales	Pleosporaceae	Curvularia	Curvularia_caricae-papayae
ASV1112	5	191	0.360377	18	0	0	2	2	Fungi	Ascomycota	Saccharomycetes	Saccharomycetales	Saccharomycetales_ASV1112	Saccharomycetales_ASV1112	Saccharomycetales_ASV1112
ASV1114	5	191	0.360377	22	0	2	0	1	Fungi	Basidiomycota	Tremellomycetes	Tremellales	Bulleribasidiaceae	Dioszegia	Dioszegia_takashimae
ASV1117	5	187	0.35283	39	0	3	0	1	Fungi	Ascomycota	Sordariomycetes	Hypocreales	Hypocreaceae	Trichoderma	Trichoderma_koningiopsis
ASV1118	8	299	0.564151	4.5	0	3	1	1	Fungi	Ascomycota	Saccharomycetes	Saccharomycetales	Pichiaceae	Pichia	Pichia_mandshurica
ASV1125	5	187	0.35283	6	0	2	2	0	Fungi	Ascomycota	Leotiomycetes	Helotiales	Sclerotiniaceae	Botrytis	Botrytis_caroliniana
ASV1130	10	184	0.34717	5.5	0	1	1	2	Fungi	Ascomycota	Leotiomycetes	Helotiales	Helotiaceae	Crocicreas	Crocicreas_ASV1130
ASV1136	8	182	0.343396	12.5	0	4	2	0	Fungi	Mucoromycota	Mucoromycetes	Mucorales	Rhizopodaceae	Rhizopus	Rhizopus_arrhizus
ASV1139	8	181	0.341509	2.5	0	0	1	3	Fungi	Ascomycota	Dothideomycetes	Pleosporales	Pleosporales_ASV1139	Pleosporales_ASV1139	Pleosporales_ASV1139
ASV1140	5	181	0.341509	36	0	3	1	0	Fungi	Ascomycota	Dothideomycetes	Pleosporales	Pleosporaceae	Curvularia	Curvularia_ASV1140
ASV1142	15	180	0.339623	9	0	0	0	3	Fungi	Ascomycota	Dothideomycetes	Capnodiales	Neodevriesiaceae	Neodevriesia	Neodevriesia_ASV1142
ASV1143	6	283	0.533962	25.5	0	2	2	1	Fungi	Basidiomycota	Agaricomycetes	Hymenochaetales	Hymenochaetaceae	Inocutis	Inocutis_tamaricis
ASV1151	5	176	0.332075	18	0	4	0	0	Fungi	Basidiomycota	Wallemiomycetes	Wallemiales	Wallemiaceae	Wallemia	Wallemia_ASV1151
ASV1156	5	174	0.328302	1	0	2	1	2	Fungi	Ascomycota	Dothideomycetes	Pleosporales	Sporormiaceae	Sporormiaceae_ASV1156	Sporormiaceae_ASV1156
ASV1161	13	171	0.322642	1	0	5	0	4	Fungi	Ascomycota	Dothideomycetes	Pleosporales	Phaeosphaeriaceae	Phaeosphaeriaceae_ASV1161	Phaeosphaeriaceae_ASV1161
ASV1162	5	170	0.320755	4	0	0	2	3	Fungi	Ascomycota	Dothideomycetes	Pleosporales	Phaeosphaeriaceae	Phaeosphaeriaceae_ASV1162	Phaeosphaeriaceae_ASV1162
ASV1174	5	277	0.522642	4	0	2	1	1	Fungi	Ascomycota	Saccharomycetes	Saccharomycetales	Saccharomycetaceae	Issatchenkia	Issatchenkia_orientalis
ASV1175	7	166	0.313208	6	0	1	3	2	Fungi	Basidiomycota	Agaricomycetes	Russulales	Peniophoraceae	Peniophoraceae_ASV1175	Peniophoraceae_ASV1175
ASV1178	5	165	0.311321	15	0	1	1	2	Fungi	Basidiomycota	Agaricomycetes	Polyporales	Meruliaceae	Ceriporia	Ceriporia_lacerata
ASV1180	5	164	0.309434	23	0	1	2	2	Fungi	Ascomycota	Eurotiomycetes	Eurotiales	Aspergillaceae	Aspergillus	Aspergillus_croceus
ASV1184	6	162	0.30566	1.5	0	2	0	1	Fungi	Ascomycota	Eurotiomycetes	Eurotiales	Aspergillaceae	Aspergillus	Aspergillus_ASV1184
ASV1187	5	162	0.30566	20	0	5	0	0	Fungi	Basidiomycota	Agaricomycetes	Russulales	Wrightoporiaceae	Amylosporus	Amylosporus_campbellii
ASV1189	6	162	0.30566	21.5	0	0	2	2	Fungi	Ascomycota	Dothideomycetes	Capnodiales	Capnodiales_ASV1189	Capnodiales_ASV1189	Capnodiales_ASV1189
ASV1192	5	194	0.366038	13	0	1	0	2	Fungi	Ascomycota	Dothideomycetes	Pleosporales	Lophiotremataceae	Lophiotrema	Lophiotrema_rubi
ASV1196	5	182	0.343396	23	0	3	0	1	Fungi	Ascomycota	Saccharomycetes	Saccharomycetales	Debaryomycetaceae	Hyphopichia	Hyphopichia_burtonii
ASV1207	12	156	0.29434	3	0	7	0	0	Fungi	Ascomycota	Ascomycota_ASV1207	Ascomycota_ASV1207	Ascomycota_ASV1207	Ascomycota_ASV1207	Ascomycota_ASV1207
ASV1215	5	154	0.290566	12	0	3	0	2	Fungi	Ascomycota	Dothideomycetes	Capnodiales	Cladosporiaceae	Cladosporium	Cladosporium_ASV1215
ASV1221	8	151	0.284906	7	0	3	0	1	Fungi	Ascomycota	Dothideomycetes	Pleosporales	Phaeosphaeriaceae	Phaeosphaeria	Phaeosphaeria_ASV1221
ASV1223	5	151	0.284906	33	0	1	1	2	Fungi	Basidiomycota	Tremellomycetes	Tremellales	Tremellales_ASV1223	Tremellales_ASV1223	Tremellales_ASV1223
ASV1224	7	151	0.284906	14	0	0	0	1	Fungi	Ascomycota	Dothideomycetes	Capnodiales	Cladosporiaceae	Cladosporiaceae_ASV1224	Cladosporiaceae_ASV1224
ASV1235	7	149	0.281132	2	0	1	1	0	Fungi	Ascomycota	Dothideomycetes	Pleosporales	Phaeosphaeriaceae	Chaetosphaeronema	Chaetosphaeronema_ASV1235
ASV1236	5	148	0.279245	1	0	2	0	1	Fungi	Ascomycota	Dothideomycetes	Capnodiales	Teratosphaeriaceae	Teratosphaeriaceae_ASV1236	Teratosphaeriaceae_ASV1236
ASV1242	6	139	0.262264	1	0	1	2	1	Fungi	Basidiomycota	Microbotryomycetes	Sporidiobolales	Sporidiobolaceae	Sporobolomyces	Sporobolomyces_ASV1242
ASV1277	5	138	0.260377	5	0	1	1	2	Fungi	Ascomycota	Dothideomycetes	Pleosporales	Didymellaceae	Didymella	Didymella_ASV1277
ASV1279	11	137	0.258491	2	0	3	1	2	Fungi	Ascomycota	Leotiomycetes	Helotiales	Helotiaceae	Crocicreas	Crocicreas_cyathoideum
ASV1280	6	137	0.258491	15.5	0	2	0	2	Fungi	Ascomycota	Dothideomycetes	Capnodiales	Neodevriesiaceae	Neodevriesia	Neodevriesia_capensis
ASV1283	12	136	0.256604	2	0	0	0	3	Fungi	Ascomycota	Ascomycota_ASV1283	Ascomycota_ASV1283	Ascomycota_ASV1283	Ascomycota_ASV1283	Ascomycota_ASV1283
ASV1286	5	136	0.256604	1	0	1	0	2	Fungi	Ascomycota	Dothideomycetes	Botryosphaeriales	Botryosphaeriaceae	Lasiodiplodia	Lasiodiplodia_brasiliensis
ASV1290	10	135	0.254717	10.5	0	5	2	2	Fungi	Ascomycota	Eurotiomycetes	Eurotiales	Aspergillaceae	Penicillium	Penicillium_ASV1290
ASV1291	38	149	0.281132	2	0	3	3	4	Fungi	Basidiomycota	Agaricostilbomycetes	Agaricostilbales	Kondoaceae	Kondoa	Kondoa_aeria
ASV1294	35	134	0.25283	2	0	7	3	0	Fungi	Ascomycota	Ascomycota_ASV1294	Ascomycota_ASV1294	Ascomycota_ASV1294	Ascomycota_ASV1294	Ascomycota_ASV1294
ASV1296	31	132	0.249057	2	0	6	3	0	Fungi	Ascomycota	Ascomycota_ASV1296	Ascomycota_ASV1296	Ascomycota_ASV1296	Ascomycota_ASV1296	Ascomycota_ASV1296
ASV1300	7	132	0.249057	8	0	1	1	3	Fungi	Ascomycota	Leotiomycetes	Erysiphales	Erysiphaceae	Podosphaera	Podosphaera_lini
ASV1302	5	131	0.24717	23	0	2	1	2	Fungi	Ascomycota	Dothideomycetes	Pleosporales	Didymellaceae	Didymellaceae_ASV1302	Didymellaceae_ASV1302
ASV1304	10	131	0.24717	2	0	5	0	0	Fungi	Ascomycota	Ascomycota_ASV1304	Ascomycota_ASV1304	Ascomycota_ASV1304	Ascomycota_ASV1304	Ascomycota_ASV1304
ASV1312	5	129	0.243396	35	0	1	0	3	Fungi	Ascomycota	Dothideomycetes	Pleosporales	Pleosporales_ASV1312	Pleosporales_ASV1312	Pleosporales_ASV1312
ASV1313	5	129	0.243396	26	0	1	0	2	Fungi	Ascomycota	Dothideomycetes	Pleosporales	Pleosporaceae	Pleosporaceae_ASV1313	Pleosporaceae_ASV1313
ASV1317	7	128	0.241509	5	0	0	3	0	Fungi	Ascomycota	Leotiomycetes	Helotiales	Helotiales_ASV1317	Helotiales_ASV1317	Helotiales_ASV1317
ASV1320	5	127	0.239623	13	0	1	2	1	Fungi	Ascomycota	Eurotiomycetes	Eurotiales	Aspergillaceae	Aspergillus	Aspergillus_pseudodeflectus
ASV1335	5	123	0.232075	20	0	0	0	1	Fungi	Ascomycota	Sordariomycetes	Diaporthales	Diaporthaceae	Diaporthe	Diaporthe_foeniculina
ASV1337	13	122	0.230189	3	0	1	3	3	Fungi	Ascomycota	Leotiomycetes	Helotiales	Helotiaceae	Crocicreas	Crocicreas_ASV1337
ASV1342	5	121	0.228302	1	0	3	0	1	Fungi	Ascomycota	Ascomycota_ASV1342	Ascomycota_ASV1342	Ascomycota_ASV1342	Ascomycota_ASV1342	Ascomycota_ASV1342
ASV1350	10	118	0.222642	4	0	2	2	3	Fungi	Ascomycota	Eurotiomycetes	Eurotiales	Aspergillaceae	Penicillium	Penicillium_kongii
ASV1359	5	118	0.222642	15	0	0	2	1	Fungi	Ascomycota	Dothideomycetes	Dothideomycetes_ASV1359	Dothideomycetes_ASV1359	Dothideomycetes_ASV1359	Dothideomycetes_ASV1359
ASV1362	5	117	0.220755	7	0	0	1	2	Fungi	Ascomycota	Dothideomycetes	Capnodiales	Cladosporiaceae	Cladosporiaceae_ASV1362	Cladosporiaceae_ASV1362
ASV1363	10	194	0.366038	8	0	2	2	2	Fungi	Ascomycota	Sordariomycetes	Hypocreales	Cordycipitaceae	Cordyceps	Cordyceps_bassiana
ASV1370	5	115	0.216981	3	0	0	3	1	Fungi	Ascomycota	Leotiomycetes	Helotiales	Sclerotiniaceae	Sclerotiniaceae_ASV1370	Sclerotiniaceae_ASV1370
ASV1374	15	115	0.216981	2	0	0	2	2	Fungi	Ascomycota	Dothideomycetes	Pleosporales	Pleosporaceae	Alternaria	Alternaria_ASV1374
ASV1381	5	181	0.341509	36	0	3	1	1	Fungi	Ascomycota	Dothideomycetes	Dothideomycetes_Incertae sedis	Myxotrichaceae	Gymnostellatospora	Gymnostellatospora_japonica
ASV1385	5	114	0.215094	12	0	0	0	1	Fungi	Ascomycota	Dothideomycetes	Capnodiales	Cladosporiaceae	Cladosporiaceae_ASV1385	Cladosporiaceae_ASV1385
ASV1386	5	114	0.215094	10	0	0	1	2	Fungi	Ascomycota	Dothideomycetes	Dothideales	Dothideales_ASV1386	Dothideales_ASV1386	Dothideales_ASV1386
ASV1406	15	109	0.20566	4	0	0	3	0	Fungi	Fungi_ASV1406	Fungi_ASV1406	Fungi_ASV1406	Fungi_ASV1406	Fungi_ASV1406	Fungi_ASV1406
ASV1411	8	108	0.203774	4.5	0	0	0	2	Fungi	Ascomycota	Dothideomycetes	Capnodiales	Teratosphaeriaceae	Teratosphaeriaceae_ASV1411	Teratosphaeriaceae_ASV1411
ASV1430	5	102	0.192453	18	0	3	1	1	Fungi	Fungi_ASV1430	Fungi_ASV1430	Fungi_ASV1430	Fungi_ASV1430	Fungi_ASV1430	Fungi_ASV1430
ASV1433	19	102	0.192453	3	0	1	1	2	Fungi	Basidiomycota	Agaricostilbomycetes	Agaricostilbales	Kondoaceae	Bensingtonia	Bensingtonia_ASV1433
ASV1435	9	101	0.190566	1	0	3	1	2	Fungi	Ascomycota	Dothideomycetes	Pleosporales	Didymellaceae	Didymellaceae_ASV1435	Didymellaceae_ASV1435
ASV1440	56	100	0.188679	1.5	0	6	3	3	Fungi	Ascomycota	Dothideomycetes	Capnodiales	Capnodiales_ASV1440	Capnodiales_ASV1440	Capnodiales_ASV1440
ASV1441	9	100	0.188679	2	0	0	1	1	Fungi_ASV1441	Fungi_ASV1441	Fungi_ASV1441	Fungi_ASV1441	Fungi_ASV1441	Fungi_ASV1441	Fungi_ASV1441
ASV1450	5	99	0.186792	11	0	2	0	1	Fungi	Ascomycota	Dothideomycetes	Pleosporales	Pleosporales_ASV1450	Pleosporales_ASV1450	Pleosporales_ASV1450
ASV1465	10	95	0.179245	3	0	0	0	2	Fungi	Fungi_ASV1465	Fungi_ASV1465	Fungi_ASV1465	Fungi_ASV1465	Fungi_ASV1465	Fungi_ASV1465
ASV1466	6	95	0.179245	11.5	0	0	0	3	Fungi	Ascomycota	Dothideomycetes	Capnodiales	Teratosphaeriaceae	Teratosphaeriaceae_ASV1466	Teratosphaeriaceae_ASV1466
ASV1469	5	95	0.179245	1	0	1	2	1	Fungi	Ascomycota	Dothideomycetes	Pleosporales	Lentitheciaceae	Keissleriella	Keissleriella_culmifida
ASV1471	13	94	0.177358	3	0	3	1	2	Fungi	Ascomycota	Eurotiomycetes	Eurotiales	Aspergillaceae	Aspergillus	Aspergillus_ASV1471
ASV1478	10	93	0.175472	1	0	3	1	3	Fungi	Ascomycota	Sordariomycetes	Glomerellales	Glomerellaceae	Colletotrichum	Colletotrichum_anthrisci
ASV1479	6	93	0.175472	6.5	0	2	2	0	Fungi	Ascomycota	Leotiomycetes	Helotiales	Hyaloscyphaceae	Cistella	Cistella_ASV1479
ASV1482	7	88	0.166038	1	0	4	0	0	Fungi	Fungi_ASV1482	Fungi_ASV1482	Fungi_ASV1482	Fungi_ASV1482	Fungi_ASV1482	Fungi_ASV1482
ASV1484	17	92	0.173585	3	0	2	1	0	Fungi	Basidiomycota	Basidiomycota_ASV1484	Basidiomycota_ASV1484	Basidiomycota_ASV1484	Basidiomycota_ASV1484	Basidiomycota_ASV1484
ASV1493	6	110	0.207547	17	0	1	0	2	Fungi	Ascomycota	Eurotiomycetes	Eurotiales	Aspergillaceae	Penicillium	Penicillium_paczoskii
ASV1502	9	89	0.167925	5	0	0	0	4	Fungi	Ascomycota	Dothideomycetes	Pleosporales	Lophiostomataceae	Guttulispora	Guttulispora_crataegi
ASV1508	5	87	0.164151	21	0	2	0	3	Fungi	Basidiomycota	Agaricomycetes	Polyporales	Polyporales_ASV1508	Polyporales_ASV1508	Polyporales_ASV1508
ASV1516	15	86	0.162264	1	0	0	1	3	Fungi	Ascomycota	Dothideomycetes	Pleosporales	Pleosporaceae	Pleosporaceae_ASV1516	Pleosporaceae_ASV1516
ASV1517	6	86	0.162264	11	0	0	2	1	Fungi	Ascomycota	Dothideomycetes	Capnodiales	Capnodiales_ASV1517	Capnodiales_ASV1517	Capnodiales_ASV1517
ASV1547	5	80	0.150943	1	0	1	2	1	Fungi	Basidiomycota	Wallemiomycetes	Wallemiales	Wallemiaceae	Wallemia	Wallemia_ASV1547
ASV1550	5	80	0.150943	15	0	0	2	0	Fungi	Fungi_ASV1550	Fungi_ASV1550	Fungi_ASV1550	Fungi_ASV1550	Fungi_ASV1550	Fungi_ASV1550
ASV1567	11	77	0.145283	5	0	2	1	3	Fungi	Ascomycota	Dothideomycetes	Capnodiales	Teratosphaeriaceae	Teratosphaeriaceae_ASV1567	Teratosphaeriaceae_ASV1567
ASV1575	8	77	0.145283	1.5	0	1	0	2	Fungi	Ascomycota	Eurotiomycetes	Eurotiales	Aspergillaceae	Penicillium	Penicillium_ASV1575
ASV1578	9	76	0.143396	4	0	2	1	0	Fungi	Fungi_ASV1578	Fungi_ASV1578	Fungi_ASV1578	Fungi_ASV1578	Fungi_ASV1578	Fungi_ASV1578
ASV1580	8	76	0.143396	3	0	0	2	0	Fungi	Ascomycota	Ascomycota_ASV1580	Ascomycota_ASV1580	Ascomycota_ASV1580	Ascomycota_ASV1580	Ascomycota_ASV1580
ASV1582	5	76	0.143396	16	0	1	1	1	Fungi	Ascomycota	Lecanoromycetes	Lecanoromycetes_ASV1582	Lecanoromycetes_ASV1582	Lecanoromycetes_ASV1582	Lecanoromycetes_ASV1582
ASV1589	24	75	0.141509	2	0	1	2	2	Fungi	Basidiomycota	Ustilaginomycetes	Ustilaginales	Ustilaginaceae	Ustilago	Ustilago_hordei
ASV1596	6	74	0.139623	4	0	0	1	3	Fungi	Ascomycota	Dothideomycetes	Pleosporales	Thyridariaceae	Thyridariaceae_ASV1596	Thyridariaceae_ASV1596
ASV1598	5	74	0.139623	1	0	0	1	2	Fungi	Ascomycota	Dothideomycetes	Dothideomycetes_ASV1598	Dothideomycetes_ASV1598	Dothideomycetes_ASV1598	Dothideomycetes_ASV1598
ASV1600	5	92	0.173585	11	0	1	2	1	Fungi	Ascomycota	Sordariomycetes	Hypocreales	Bionectriaceae	Valsonectria	Valsonectria_pulchella
ASV1603	9	73	0.137736	6	0	1	2	3	Fungi	Ascomycota	Sordariomycetes	Xylariales	Diatrypaceae	Eutypa	Eutypa_consobrina
ASV1607	27	72	0.135849	2	0	7	2	0	Fungi	Fungi_ASV1607	Fungi_ASV1607	Fungi_ASV1607	Fungi_ASV1607	Fungi_ASV1607	Fungi_ASV1607
ASV1658	16	63	0.118868	2	0	4	2	0	Fungi	Ascomycota	Ascomycota_ASV1658	Ascomycota_ASV1658	Ascomycota_ASV1658	Ascomycota_ASV1658	Ascomycota_ASV1658
ASV1664	10	61	0.115094	2.5	0	3	2	0	Fungi	Basidiomycota	Agaricomycetes	Agaricomycetes_ASV1664	Agaricomycetes_ASV1664	Agaricomycetes_ASV1664	Agaricomycetes_ASV1664
ASV1665	17	59	0.111321	2	0	0	0	4	Fungi	Ascomycota	Ascomycota_ASV1665	Ascomycota_ASV1665	Ascomycota_ASV1665	Ascomycota_ASV1665	Ascomycota_ASV1665
ASV1670	8	62	0.116981	5	0	2	0	1	Fungi	Fungi_ASV1670	Fungi_ASV1670	Fungi_ASV1670	Fungi_ASV1670	Fungi_ASV1670	Fungi_ASV1670
ASV1683	5	60	0.113208	1	0	1	2	0	Fungi	Ascomycota	Dothideomycetes	Pleosporales	Phaeosphaeriaceae	Phaeosphaeriaceae_ASV1683	Phaeosphaeriaceae_ASV1683
ASV1686	6	60	0.113208	8	0	1	0	2	Fungi	Ascomycota	Eurotiomycetes	Eurotiales	Aspergillaceae	Penicillium	Penicillium_jensenii
ASV1700	9	58	0.109434	3	0	1	1	3	Fungi	Fungi_ASV1700	Fungi_ASV1700	Fungi_ASV1700	Fungi_ASV1700	Fungi_ASV1700	Fungi_ASV1700
ASV1712	16	57	0.107547	2	0	6	0	0	Fungi	Ascomycota	Ascomycota_ASV1712	Ascomycota_ASV1712	Ascomycota_ASV1712	Ascomycota_ASV1712	Ascomycota_ASV1712
ASV1713	6	57	0.107547	11	0	0	1	1	Fungi	Ascomycota	Eurotiomycetes	Chaetothyriales	Herpotrichiellaceae	Rhinocladiella	Rhinocladiella_ASV1713
ASV1714	6	56	0.10566	3	0	0	2	1	Fungi	Fungi_ASV1714	Fungi_ASV1714	Fungi_ASV1714	Fungi_ASV1714	Fungi_ASV1714	Fungi_ASV1714
ASV1730	12	48	0.090566	2.5	0	6	0	0	Fungi	Fungi_ASV1730	Fungi_ASV1730	Fungi_ASV1730	Fungi_ASV1730	Fungi_ASV1730	Fungi_ASV1730
ASV1741	12	54	0.101887	1	0	4	2	0	Fungi	Ascomycota	Ascomycota_ASV1741	Ascomycota_ASV1741	Ascomycota_ASV1741	Ascomycota_ASV1741	Ascomycota_ASV1741
ASV1743	5	54	0.101887	1	0	1	0	2	Fungi	Ascomycota	Sordariomycetes	Sordariales	Chaetomiaceae	Chaetomium	Chaetomium_brasiliense
ASV1759	11	50	0.0943396	3	0	4	0	0	Fungi	Ascomycota	Ascomycota_ASV1759	Ascomycota_ASV1759	Ascomycota_ASV1759	Ascomycota_ASV1759	Ascomycota_ASV1759
ASV1763	6	61	0.115094	4	0	0	3	1	Fungi	Ascomycota	Dothideomycetes	Capnodiales	Teratosphaeriaceae	Devriesia	Devriesia_pseudoamericana
ASV1778	11	49	0.0924528	2	0	6	0	0	Fungi	Ascomycota	Ascomycota_ASV1778	Ascomycota_ASV1778	Ascomycota_ASV1778	Ascomycota_ASV1778	Ascomycota_ASV1778
ASV1779	9	49	0.0924528	1	0	2	1	2	Fungi	Basidiomycota	Tremellomycetes	Tremellales	Bulleribasidiaceae	Vishniacozyma	Vishniacozyma_peneaus
ASV1825	11	39	0.0735849	3	0	7	0	0	Fungi	Ascomycota	Ascomycota_ASV1825	Ascomycota_ASV1825	Ascomycota_ASV1825	Ascomycota_ASV1825	Ascomycota_ASV1825
ASV1828	7	44	0.0830189	2	0	1	2	0	Fungi	Ascomycota	Ascomycota_ASV1828	Ascomycota_ASV1828	Ascomycota_ASV1828	Ascomycota_ASV1828	Ascomycota_ASV1828
ASV1840	26	51	0.0962264	1	0	5	3	3	Fungi	Basidiomycota	Malasseziomycetes	Malasseziales	Malasseziaceae	Malassezia	Malassezia_restricta
ASV1841	6	43	0.0811321	2	0	4	0	0	Fungi	Ascomycota	Ascomycota_ASV1841	Ascomycota_ASV1841	Ascomycota_ASV1841	Ascomycota_ASV1841	Ascomycota_ASV1841
ASV1860	13	41	0.0773585	2	0	6	1	1	Fungi	Ascomycota	Ascomycota_ASV1860	Ascomycota_ASV1860	Ascomycota_ASV1860	Ascomycota_ASV1860	Ascomycota_ASV1860
ASV1864	7	41	0.0773585	6	0	1	1	2	Fungi	Ascomycota	Dothideomycetes	Capnodiales	Capnodiales_ASV1864	Capnodiales_ASV1864	Capnodiales_ASV1864
ASV1893	8	39	0.0735849	3	0	1	0	1	Fungi	Ascomycota	Dothideomycetes	Capnodiales	Cladosporiaceae	Cladosporiaceae_ASV1893	Cladosporiaceae_ASV1893
ASV1906	5	38	0.0716981	8	0	0	1	3	Fungi	Ascomycota	Sordariomycetes	Microascales	Halosphaeriaceae	Halosphaeriaceae_ASV1906	Halosphaeriaceae_ASV1906
ASV1910	5	36	0.0679245	4	0	0	0	1	Fungi	Ascomycota	Dothideomycetes	Pleosporales	Didymosphaeriaceae	Didymosphaeria	Didymosphaeria_variabile
ASV1918	5	37	0.0698113	5	0	4	0	0	Fungi	Ascomycota	Ascomycota_ASV1918	Ascomycota_ASV1918	Ascomycota_ASV1918	Ascomycota_ASV1918	Ascomycota_ASV1918
ASV1925	9	36	0.0679245	1	0	1	1	3	Fungi	Ascomycota	Dothideomycetes	Pleosporales	Pleosporaceae	Pleosporaceae_ASV1925	Pleosporaceae_ASV1925
ASV1927	7	36	0.0679245	2	0	3	0	1	Fungi	Ascomycota	Sordariomycetes	Hypocreales	Cordycipitaceae	Engyodontium	Engyodontium_album
ASV1931	5	36	0.0679245	3	0	1	0	2	Fungi	Ascomycota	Sordariomycetes	Xylariales	Xylariaceae	Xylariaceae_ASV1931	Xylariaceae_ASV1931
ASV1950	7	34	0.0641509	3	0	0	2	0	Fungi	Basidiomycota	Ustilaginomycetes	Ustilaginales	Ustilaginaceae	Anthracocystis	Anthracocystis_ASV1950
ASV1957	5	34	0.0641509	7	0	0	1	2	Fungi	Ascomycota	Dothideomycetes	Capnodiales	Neodevriesiaceae	Neodevriesia	Neodevriesia_ASV1957
ASV1962	16	33	0.0622642	2	0	7	0	1	Fungi	Fungi_ASV1962	Fungi_ASV1962	Fungi_ASV1962	Fungi_ASV1962	Fungi_ASV1962	Fungi_ASV1962
ASV1970	8	33	0.0622642	2.5	0	0	0	2	Fungi	Basidiomycota	Agaricostilbomycetes	Agaricostilbales	Kondoaceae	Kondoa	Kondoa_sorbi
ASV1984	5	28	0.0528302	2	0	2	2	0	Fungi	Basidiomycota	Basidiomycota_ASV1984	Basidiomycota_ASV1984	Basidiomycota_ASV1984	Basidiomycota_ASV1984	Basidiomycota_ASV1984
ASV1985	11	32	0.0603774	2	0	4	1	0	Fungi	Fungi_ASV1985	Fungi_ASV1985	Fungi_ASV1985	Fungi_ASV1985	Fungi_ASV1985	Fungi_ASV1985
ASV1988	10	32	0.0603774	1	0	2	2	2	Fungi	Basidiomycota	Tremellomycetes	Tremellales	Bulleribasidiaceae	Dioszegia	Dioszegia_ASV1988
ASV1989	5	32	0.0603774	1	0	0	1	2	Fungi	Ascomycota	Dothideomycetes	Pleosporales	Pleosporaceae	Pleosporaceae_ASV1989	Pleosporaceae_ASV1989
ASV1995	7	31	0.0584906	3	0	0	3	0	Fungi	Fungi_ASV1995	Fungi_ASV1995	Fungi_ASV1995	Fungi_ASV1995	Fungi_ASV1995	Fungi_ASV1995
ASV2002	6	31	0.0584906	3.5	0	0	1	2	Fungi	Ascomycota	Dothideomycetes	Pleosporales	Pleosporales_ASV2002	Pleosporales_ASV2002	Pleosporales_ASV2002
ASV2003	6	31	0.0584906	4	0	3	1	2	Fungi	Ascomycota	Ascomycota_ASV2003	Ascomycota_ASV2003	Ascomycota_ASV2003	Ascomycota_ASV2003	Ascomycota_ASV2003
ASV2006	12	31	0.0584906	1	0	0	2	0	Fungi	Fungi_ASV2006	Fungi_ASV2006	Fungi_ASV2006	Fungi_ASV2006	Fungi_ASV2006	Fungi_ASV2006
ASV2009	8	30	0.0566038	4	0	4	0	1	Fungi	Fungi_ASV2009	Fungi_ASV2009	Fungi_ASV2009	Fungi_ASV2009	Fungi_ASV2009	Fungi_ASV2009
ASV2022	9	29	0.054717	2	0	2	0	0	Fungi	Ascomycota	Ascomycota_ASV2022	Ascomycota_ASV2022	Ascomycota_ASV2022	Ascomycota_ASV2022	Ascomycota_ASV2022
ASV2023	8	29	0.054717	2	0	3	0	0	Fungi	Fungi_ASV2023	Fungi_ASV2023	Fungi_ASV2023	Fungi_ASV2023	Fungi_ASV2023	Fungi_ASV2023
ASV2026	5	29	0.054717	3	0	1	1	1	Fungi	Ascomycota	Dothideomycetes	Pleosporales	Pleosporaceae	Alternaria	Alternaria_ASV2026
ASV2036	6	28	0.0528302	4.5	0	0	1	0	Fungi	Basidiomycota	Basidiomycota_ASV2036	Basidiomycota_ASV2036	Basidiomycota_ASV2036	Basidiomycota_ASV2036	Basidiomycota_ASV2036
ASV2039	8	28	0.0528302	3.5	0	0	0	3	Fungi	Ascomycota	Ascomycota_ASV2039	Ascomycota_ASV2039	Ascomycota_ASV2039	Ascomycota_ASV2039	Ascomycota_ASV2039
ASV2051	12	27	0.0509434	2	0	0	3	0	Fungi_ASV2051	Fungi_ASV2051	Fungi_ASV2051	Fungi_ASV2051	Fungi_ASV2051	Fungi_ASV2051	Fungi_ASV2051
ASV2054	6	27	0.0509434	3	0	1	2	1	Fungi	Ascomycota	Sordariomycetes	Sordariales	Lasiosphaeriaceae	Lasiosphaeriaceae_ASV2054	Lasiosphaeriaceae_ASV2054
ASV2066	6	23	0.0433962	3	0	5	0	0	Fungi	Ascomycota	Ascomycota_ASV2066	Ascomycota_ASV2066	Ascomycota_ASV2066	Ascomycota_ASV2066	Ascomycota_ASV2066
ASV2081	8	24	0.045283	2	0	5	1	0	Fungi	Basidiomycota	Agaricomycetes	Agaricomycetes_ASV2081	Agaricomycetes_ASV2081	Agaricomycetes_ASV2081	Agaricomycetes_ASV2081
ASV2094	5	24	0.045283	5	0	4	0	0	Fungi	Fungi_ASV2094	Fungi_ASV2094	Fungi_ASV2094	Fungi_ASV2094	Fungi_ASV2094	Fungi_ASV2094
ASV2099	6	24	0.045283	4	0	1	1	0	Fungi	Basidiomycota	Basidiomycota_ASV2099	Basidiomycota_ASV2099	Basidiomycota_ASV2099	Basidiomycota_ASV2099	Basidiomycota_ASV2099
ASV2108	11	23	0.0433962	1	0	5	0	0	Fungi_ASV2108	Fungi_ASV2108	Fungi_ASV2108	Fungi_ASV2108	Fungi_ASV2108	Fungi_ASV2108	Fungi_ASV2108
ASV2117	7	21	0.0396226	2	0	0	0	2	Fungi	Basidiomycota	Agaricostilbomycetes	Agaricostilbales	Kondoaceae	Bensingtonia	Bensingtonia_ASV2117
ASV2126	8	22	0.0415094	2	0	2	0	0	Fungi	Ascomycota	Ascomycota_ASV2126	Ascomycota_ASV2126	Ascomycota_ASV2126	Ascomycota_ASV2126	Ascomycota_ASV2126
ASV2128	10	31	0.0584906	2.5	0	3	1	1	Fungi	Basidiomycota	Malasseziomycetes	Malasseziales	Malasseziaceae	Malassezia	Malassezia_globosa
ASV2130	5	22	0.0415094	3	0	0	1	1	Fungi	Fungi_ASV2130	Fungi_ASV2130	Fungi_ASV2130	Fungi_ASV2130	Fungi_ASV2130	Fungi_ASV2130
ASV2131	5	22	0.0415094	2	0	5	0	0	Fungi	Fungi_ASV2131	Fungi_ASV2131	Fungi_ASV2131	Fungi_ASV2131	Fungi_ASV2131	Fungi_ASV2131
ASV2178	7	20	0.0377358	2	0	0	0	3	Fungi	Ascomycota	Ascomycota_ASV2178	Ascomycota_ASV2178	Ascomycota_ASV2178	Ascomycota_ASV2178	Ascomycota_ASV2178
ASV2188	14	19	0.0358491	1	0	2	3	2	Fungi	Ascomycota	Ascomycota_ASV2188	Ascomycota_ASV2188	Ascomycota_ASV2188	Ascomycota_ASV2188	Ascomycota_ASV2188
ASV2190	6	19	0.0358491	1.5	0	3	2	0	Fungi	Ascomycota	Ascomycota_ASV2190	Ascomycota_ASV2190	Ascomycota_ASV2190	Ascomycota_ASV2190	Ascomycota_ASV2190
ASV2232	5	17	0.0320755	2	0	0	0	3	Fungi	Fungi_ASV2232	Fungi_ASV2232	Fungi_ASV2232	Fungi_ASV2232	Fungi_ASV2232	Fungi_ASV2232
ASV2243	9	16	0.0301887	1	0	6	0	0	Fungi	Fungi_ASV2243	Fungi_ASV2243	Fungi_ASV2243	Fungi_ASV2243	Fungi_ASV2243	Fungi_ASV2243
ASV2245	12	16	0.0301887	1	0	6	0	0	Fungi	Ascomycota	Ascomycota_ASV2245	Ascomycota_ASV2245	Ascomycota_ASV2245	Ascomycota_ASV2245	Ascomycota_ASV2245
ASV2268	7	15	0.0283019	1	0	3	0	0	Fungi	Ascomycota	Ascomycota_ASV2268	Ascomycota_ASV2268	Ascomycota_ASV2268	Ascomycota_ASV2268	Ascomycota_ASV2268
ASV2294	5	14	0.0264151	2	0	1	1	1	Fungi	Ascomycota	Sordariomycetes	Hypocreales	Hypocreales_fam_Incertae_sedis	Acremonium	Acremonium_breve
ASV2295	6	14	0.0264151	1.5	0	2	1	0	Fungi	Fungi_ASV2295	Fungi_ASV2295	Fungi_ASV2295	Fungi_ASV2295	Fungi_ASV2295	Fungi_ASV2295
ASV2304	5	13	0.0245283	2	0	1	1	3	Fungi	Ascomycota	Dothideomycetes	Pleosporales	Pleosporaceae	Alternaria	Alternaria_ASV2304
ASV2318	5	12	0.0226415	2	0	4	0	0	Fungi	Ascomycota	Ascomycota_ASV2318	Ascomycota_ASV2318	Ascomycota_ASV2318	Ascomycota_ASV2318	Ascomycota_ASV2318
ASV2337	6	11	0.0207547	1	0	0	1	2	Fungi	Ascomycota	Ascomycota_ASV2337	Ascomycota_ASV2337	Ascomycota_ASV2337	Ascomycota_ASV2337	Ascomycota_ASV2337
ASV2351	5	11	0.0207547	1	0	0	1	0	Fungi	Fungi_ASV2351	Fungi_ASV2351	Fungi_ASV2351	Fungi_ASV2351	Fungi_ASV2351	Fungi_ASV2351
ASV2359	5	7	0.0132075	1	0	0	1	0	Fungi	Ascomycota	Ascomycota_ASV2359	Ascomycota_ASV2359	Ascomycota_ASV2359	Ascomycota_ASV2359	Ascomycota_ASV2359
ASV2363	7	10	0.0188679	1	0	2	0	2	Fungi	Ascomycota	Dothideomycetes	Capnodiales	Mycosphaerellaceae	Mycosphaerellaceae_ASV2363	Mycosphaerellaceae_ASV2363
ASV2414	6	8	0.0150943	1	0	0	2	2	Fungi	Ascomycota	Dothideomycetes	Pleosporales	Pleosporaceae	Alternaria	Alternaria_ASV2414
ASV2450	6	6	0.0113208	1	0	0	0	3	Fungi	Ascomycota	Dothideomycetes	Pleosporales	Pleosporaceae	Pleosporaceae_ASV2450	Pleosporaceae_ASV2450
ASV2457	5	6	0.0113208	1	0	2	0	1	Fungi	Fungi_ASV2457	Fungi_ASV2457	Fungi_ASV2457	Fungi_ASV2457	Fungi_ASV2457	Fungi_ASV2457
