# Supplementary material for: Stem Endophytic Mycobiota in Wild and Domesticated Wheat: Structural Differences and Hidden Resources for Wheat Improvement
Source: J Fungi (Basel). 2020 Sep 18;6(3):180. doi: 10.3390/jof6030180 (PMC7557378; doi:10.3390/jof6030180)
Supplement: Supplementary file 1 [file jof-06-00180-s001.zip › Table S4.xlsx]

## Sheet: Sheet1
Table S4. Network properties of co-occurrence networks from the three hosts
	No. of nodes	No. of edges	Edge density	Diameter	Mean distance
Triticum aestivum	71	70	0.028	15	6.04
Triticum dicoccoides	22	15	0.065	3	1.5
Aegilops sharonensis	43	46	0.051	6	2.94
