# Supplementary material for: Stem Endophytic Mycobiota in Wild and Domesticated Wheat: Structural Differences and Hidden Resources for Wheat Improvement
Source: J Fungi (Basel). 2020 Sep 18;6(3):180. doi: 10.3390/jof6030180 (PMC7557378; doi:10.3390/jof6030180)
Supplement: Supplementary file 1 [file jof-06-00180-s001.zip › Table S5.xlsx]

## Sheet: Npropt.all_edgels5.Ta.2
Table S5. Vertex properties in networks from the three host.
	Degree	Closeness	Eigenvector	Betweenness	abund	Phylum	Class	Order	Family	Genus
Triticum aestivum
ASV309	6	0.000552792	1	476.167	0.358195	Ascomycota	Dothideomycetes	Dothideales	Dothioraceae	Pringsheimia
ASV183	6	0.000543478	0.994066	261.667	0.666745	Ascomycota	Leotiomycetes	Helotiales	Helotiaceae	Crocicreas
ASV174	4	0.000542005	0.781149	62.8333	1.26331	Ascomycota	Dothideomycetes	Capnodiales	Cladosporiaceae	Verrucocladosporium
ASV575	3	0.000541419	0.718701	15.8333	0.193381	Ascomycota	Leotiomycetes	Erysiphales	Erysiphaceae	Golovinomyces
ASV170	3	0.000529661	0.547812	2.16667	0.799817	Ascomycota	Dothideomycetes	Capnodiales	Capnodiales_fam_Incertae_sedis	Phaeotheca
ASV7	3	0.000531632	0.453798	135	33.5842	Basidiomycota	Microbotryomycetes	Sporidiobolales	Sporidiobolaceae	Sporobolomyces
ASV152	2	0.000539374	0.437635	12.3333	1.51035	Ascomycota	Leotiomycetes	Helotiales	Dermateaceae	Trimmatostroma
ASV602	2	0.000559284	0.322473	476	0.136479	Basidiomycota	Tremellomycetes	Tremellales	Cryptococcaceae	Kwoniella
ASV22	4	0.000519751	0.305456	93	77.0689	Ascomycota	Saccharomycetes	Saccharomycetales	Saccharomycetales_Incertae_sedis	Candida
ASV918	1	0.000538793	0.282744	0	0.229265	Ascomycota	Sordariomycetes	Diaporthales	Harknessiaceae	Harknessia
ASV161	1	0.000529942	0.281066	0	3.68582	Ascomycota	Leotiomycetes	Erysiphales	Erysiphaceae	Blumeria
ASV314	1	0.000529942	0.281066	0	1.41509	Basidiomycota	Agaricomycetes	Polyporales	Polyporaceae	Coriolopsis
ASV851	1	0.000528541	0.220865	0	0.480288	Ascomycota	Dothideomycetes	Pleosporales	Pleosporaceae	Ulocladium
ASV591	4	0.000565291	0.140511	572	0.834592	Ascomycota	Dothideomycetes	Dothideales	Dothideales_fam_Incertae_sedis	Hortaea
ASV48	1	0.000507357	0.086366	0	13.2765	Ascomycota	Sordariomycetes	Hypocreales	Hypocreales_fam_Incertae_sedis	Sarocladium
ASV9	1	0.000507357	0.086366	0	69.0028	Ascomycota	Dothideomycetes	Capnodiales	Cladosporiaceae	Cladosporium
ASV176	5	0.000566893	0.0825783	504	1.79966	Basidiomycota	Microbotryomycetes	Sporidiobolales	Sporidiobolaceae	Rhodosporidiobolus
ASV203	3	0.000559597	0.0487236	113	0.402951	Basidiomycota	Cystobasidiomycetes	Erythrobasidiales	Erythrobasidiaceae	Erythrobasidium
ASV51	2	0.000552181	0.046697	0	23.7686	Ascomycota	Eurotiomycetes	Eurotiales	Aspergillaceae	Aspergillus
ASV49	2	0.000551268	0.0431807	47	19.1328	Basidiomycota	Tremellomycetes	Cystofilobasidiales	Cystofilobasidiaceae	Cystofilobasidium
ASV72	4	0.000567537	0.0348065	510	0.673962	Ascomycota	Sordariomycetes	Xylariales	Bartaliniaceae	Bartalinia
ASV363	1	0.000552181	0.0233485	0	0.0730956	Ascomycota	Dothideomycetes	Pleosporales	Didymellaceae	Neoascochyta
ASV59	5	0.000567215	0.0208415	642	0.138926	Ascomycota	Dothideomycetes	Pleosporales	Pleosporales_fam_Incertae_sedis	Chalastospora
ASV369	2	0.000559597	0.0180367	89	0.636839	Ascomycota	Pezizomycetes	Pezizales	Ascodesmidaceae	Cephaliophora
ASV218	4	0.000560852	0.0150679	119	1.63792	Ascomycota	Dothideomycetes	Pleosporales	Didymellaceae	Didymella
ASV96	1	0.000545256	0.0137763	0	2.00003	Basidiomycota	Tremellomycetes	Tremellales	Bulleribasidiaceae	Dioszegia
ASV25	1	0.000537346	0.0122091	0	8.98109	Basidiomycota	Microbotryomycetes	Sporidiobolales	Sporidiobolaceae	Rhodotorula
ASV773	2	0.000554017	0.0101532	0	0.879681	Ascomycota	Eurotiomycetes	Chaetothyriales	Herpotrichiellaceae	Exophiala
ASV26	1	0.000552792	0.00984133	0	2.16607	Ascomycota	Dothideomycetes	Pleosporales	Phaeosphaeriaceae	Septoriella
ASV520	1	0.000552792	0.00984133	0	0.861619	Ascomycota	Dothideomycetes	Pleosporales	Didymosphaeriaceae	Paraconiothyrium
ASV493	3	0.000559284	0.0071599	417	1.09626	Ascomycota	Saccharomycetes	Saccharomycetales	Saccharomycetaceae	Saccharomyces
ASV198	2	0.000555556	0.00652407	215	1.21425	Mortierellomycota	Mortierellomycetes	Mortierellales	Mortierellaceae	Mortierella
ASV674	1	0.000546448	0.00426036	0	0.182653	Ascomycota	Dothideomycetes	Pleosporales	Sporormiaceae	Sporormiella
ASV195	3	0.000550358	0.002457	369	1.76384	Ascomycota	Saccharomycetes	Saccharomycetales	Saccharomycetales_fam_Incertae_sedis	Diutina
ASV630	3	0.000543774	0.00223263	180	1.51081	Basidiomycota	Agaricomycetes	Agaricales	Psathyrellaceae	Coprinellus
ASV445	1	0.000544959	0.00202442	0	0.310633	Ascomycota	Dothideomycetes	Pleosporales	Sporormiaceae	Preussia
ASV84	2	0.000539374	0.000769121	215	0.114751	Ascomycota	Dothideomycetes	Capnodiales	Mycosphaerellaceae	Septoria
ASV147	2	0.000537634	0.000760809	92	0.352171	Basidiomycota	Agaricomycetes	Agaricales	Schizophyllaceae	Schizophyllum
ASV202	2	0.000530786	0.000686114	47	2.46201	Ascomycota	Dothideomycetes	Capnodiales	Mycosphaerellaceae	Ramularia
ASV1291	2	0.000530786	0.000686114	47	0.0509535	Basidiomycota	Agaricostilbomycetes	Agaricostilbales	Kondoaceae	Kondoa
ASV371	3	0.000528262	0.000263204	180	1.29126	Basidiomycota	Microbotryomycetes	Leucosporidiales	Leucosporidiaceae	Leucosporidium
ASV347	2	0.000524934	0.000233806	47	1.47297	Ascomycota	Sordariomycetes	Xylariales	Apiosporaceae	Arthrinium
ASV710	1	0.000517866	0.000193995	0	1.06298	Basidiomycota	Exobasidiomycetes	Robbauerales	Robbaueraceae	Robbauera
ASV100	1	0.000517866	0.000193995	0	2.7597	Basidiomycota	Cystobasidiomycetes	Cystobasidiomycetes_ord_Incertae_sedis	Symmetrosporaceae	Symmetrospora
ASV113	2	0.000515996	8.08858e-05	47	0.191161	Ascomycota	Dothideomycetes	Pleosporales	Phaeosphaeriaceae	Chaetosphaeronema
ASV115	2	0.000515996	8.08858e-05	47	5.44095	Ascomycota	Dothideomycetes	Capnodiales	Cladosporiaceae	Toxicocladosporium
ASV742	1	0.000512295	6.61071e-05	0	0.380568	Basidiomycota	Microbotryomycetes	Microbotryomycetes_ord_Incertae_sedis	Microbotryomycetes_fam_Incertae_sedis	Curvibasidium
ASV269	1	0.000503778	2.287e-05	0	2.91709	Ascomycota	Dothideomycetes	Pleosporales	Pleosporaceae	Curvularia
ASV497	1	0.000503778	2.287e-05	0	0.944943	Basidiomycota	Agaricomycetes	Polyporales	Meruliaceae	Phanerochaete
ASV128	2	0.000213129	1.95236e-16	4	1.80288	Ascomycota	Sordariomycetes	Hypocreales	Nectriaceae	Gibberella
ASV797	2	0.000213083	1.31219e-16	3	0.706464	Ascomycota	Dothideomycetes	Pleosporales	Periconiaceae	Periconia
ASV456	1	0.000206996	1.26104e-16	0	1.39958	Ascomycota	Saccharomycetes	Saccharomycetales	Phaffomycetaceae	Cyberlindnera
ASV108	2	0.00021004	1.17835e-16	2	1.07318	Basidiomycota	Tremellomycetes	Trichosporonales	Trichosporonaceae	Cutaneotrichosporon
ASV597	1	0.000206996	1.12397e-16	0	0.633662	Ascomycota	Dothideomycetes	Pleosporales	Cucurbitariaceae	Pyrenochaetopsis
ASV151	1	0.000209952	1.07261e-16	0	5.6941	Basidiomycota	Tremellomycetes	Filobasidiales	Filobasidiaceae	Naganishia
ASV73	1	0.000212947	1.06827e-16	0	2.13472	Basidiomycota	Tremellomycetes	Tremellales	Tremellaceae	Cryptococcus
ASV1136	2	0.000213083	9.32922e-17	3	0.184888	Mucoromycota	Mucoromycetes	Mucorales	Rhizopodaceae	Rhizopus
ASV361	1	0.000209952	8.68035e-17	0	0.0458896	Ascomycota	Dothideomycetes	Pleosporales	Coniothyriaceae	Camarosporium
ASV767	1	0.000212947	8.63959e-17	0	0.338303	Basidiomycota	Cystobasidiomycetes	Cystobasidiomycetes_ord_Incertae_sedis	Buckleyzymaceae	Buckleyzyma
ASV660	2	0.00021004	8.43354e-17	2	0.671473	Ascomycota	Sordariomycetes	Glomerellales	Plectosphaerellaceae	Plectosphaerella
ASV182	1	0.000204082	6.62661e-17	0	1.61048	Ascomycota	Dothideomycetes	Pleosporales	Didymellaceae	Epicoccum
ASV155	2	0.000207039	6.27942e-17	1	0.107876	Ascomycota	Sordariomycetes	Hypocreales	Nectriaceae	Fusicolla
ASV6	1	0.000204082	6.11654e-17	0	27.5814	Ascomycota	Dothideomycetes	Pleosporales	Pleosporaceae	Stemphylium
ASV137	1	0.000204082	5.59754e-17	0	9.4947	Ascomycota	Eurotiomycetes	Eurotiales	Aspergillaceae	Penicillium
ASV104	1	0.000204082	5.20451e-17	0	3.58643	Ascomycota	Leotiomycetes	Helotiales	Helotiaceae	Articulospora
ASV40	1	0.000204082	4.72831e-17	0	3.70556	Ascomycota	Sordariomycetes	Hypocreales	Nectriaceae	Fusarium
ASV5	1	0.000204082	4.70743e-17	0	17.7438	Ascomycota	Sordariomycetes	Hypocreales	Hypocreales_fam_Incertae_sedis	Acremonium
ASV140	1	0.000204082	4.53922e-17	0	0.0542525	Ascomycota	Dothideomycetes	Pleosporales	Pleosporaceae	Comoclathris
ASV244	1	0.000204082	2.84793e-17	0	0.205722	Ascomycota	Dothideomycetes	Pleosporales	Didymellaceae	Stagonosporopsis
ASV87	1	0.000204082	2.43521e-17	0	22.5974	Basidiomycota	Cystobasidiomycetes	Cystobasidiales	Cystobasidiaceae	Cystobasidium
ASV36	1	0.000204082	2.36785e-17	0	0.663114	Ascomycota	Dothideomycetes	Pleosporales	Pleosporaceae	Paradendryphiella
Aegilops sharonensis
ASV174	6	0.0010929	1	14.8333	4.66114	Ascomycota	Dothideomycetes	Capnodiales	Cladosporiaceae	Verrucocladosporium
ASV196	5	0.00109529	0.874389	27.3333	4.42221	Ascomycota	Dothideomycetes	Capnodiales	Neodevriesiaceae	Neodevriesia
ASV17	5	0.00109769	0.793922	43	5.71157	Ascomycota	Dothideomycetes	Dothideales	Aureobasidiaceae	Aureobasidium
ASV309	5	0.0010917	0.735684	30.8333	2.7164	Ascomycota	Dothideomycetes	Dothideales	Dothioraceae	Pringsheimia
ASV61	4	0.00109529	0.685531	14.8333	3.74988	Ascomycota	Dothideomycetes	Pleosporales	Phaeosphaeriaceae	Phaeosphaeria
ASV1291	6	0.00110742	0.671031	118.667	0.381403	Basidiomycota	Agaricostilbomycetes	Agaricostilbales	Kondoaceae	Kondoa
ASV152	4	0.00108696	0.660738	21	3.21924	Ascomycota	Leotiomycetes	Helotiales	Dermateaceae	Trimmatostroma
ASV15	5	0.00110011	0.545431	66.8333	18.2658	Basidiomycota	Tremellomycetes	Tremellales	Bulleribasidiaceae	Vishniacozyma
ASV183	3	0.00108696	0.522175	4	1.67733	Ascomycota	Leotiomycetes	Helotiales	Helotiaceae	Crocicreas
ASV203	4	0.0010929	0.411052	29.6667	1.37305	Basidiomycota	Cystobasidiomycetes	Erythrobasidiales	Erythrobasidiaceae	Erythrobasidium
ASV73	2	0.00108696	0.253271	0	2.05371	Basidiomycota	Tremellomycetes	Tremellales	Tremellaceae	Cryptococcus
ASV100	1	0.00107296	0.185824	0	5.47871	Basidiomycota	Cystobasidiomycetes	Cystobasidiomycetes_ord_Incertae_sedis	Symmetrosporaceae	Symmetrospora
ASV176	3	0.0010917	0.177732	75	0.308125	Basidiomycota	Microbotryomycetes	Sporidiobolales	Sporidiobolaceae	Rhodosporidiobolus
ASV531	1	0.00106724	0.172193	0	0.370173	Ascomycota	Dothideomycetes	Pleosporales	Pleosporaceae	Drechslera
ASV26	1	0.0010627	0.154651	0	1.16238	Ascomycota	Dothideomycetes	Pleosporales	Phaeosphaeriaceae	Septoriella
ASV2	2	0.00107759	0.135062	21	36.0908	Basidiomycota	Tremellomycetes	Filobasidiales	Filobasidiaceae	Filobasidium
ASV1	1	0.00107527	0.127663	0	78.4897	Ascomycota	Dothideomycetes	Pleosporales	Pleosporaceae	Alternaria
ASV797	1	0.00106838	0.0962102	0	0.691651	Ascomycota	Dothideomycetes	Pleosporales	Periconiaceae	Periconia
ASV842	3	0.00107181	0.0467184	41	0.0961285	Ascomycota	Dothideomycetes	Capnodiales	Mycosphaerellaceae	Cercospora
ASV836	1	0.00106724	0.0415996	0	0.0215371	Ascomycota	Saccharomycetes	Saccharomycetales	Metschnikowiaceae	Kodamaea
ASV7	1	0.00105374	0.0316123	0	13.5663	Basidiomycota	Microbotryomycetes	Sporidiobolales	Sporidiobolaceae	Sporobolomyces
ASV571	1	0.00104822	0.0109348	0	0.522757	Ascomycota	Dothideomycetes	Pleosporales	Lentitheciaceae	Keissleriella
ASV723	1	0.00104822	0.0109348	0	0.24367	Ascomycota	Leotiomycetes	Helotiales	Helotiales_fam_Incertae_sedis	Chalara
ASV104	1	0.000566893	2.20319e-17	0	0.616189	Ascomycota	Leotiomycetes	Helotiales	Helotiaceae	Articulospora
ASV72	1	0.000655738	2.13944e-17	0	2.6893	Ascomycota	Sordariomycetes	Xylariales	Bartaliniaceae	Bartalinia
ASV520	1	0.000566893	2.12778e-17	0	0.223153	Ascomycota	Dothideomycetes	Pleosporales	Didymosphaeriaceae	Paraconiothyrium
ASV191	2	0.000657462	1.99018e-17	10	0.0909058	Ascomycota	Saccharomycetes	Saccharomycetales	Pichiaceae	Pichia
ASV165	1	0.000566893	1.98318e-17	0	0.974383	Ascomycota	Taphrinomycetes	Taphrinales	Taphrinaceae	Taphrina
ASV88	1	0.000566893	1.88056e-17	0	1.64799	Ascomycota	Dothideomycetes	Dothideales	Dothideales_fam_Incertae_sedis	Selenophoma
ASV128	1	0.000566893	1.78922e-17	0	1.33351	Ascomycota	Sordariomycetes	Hypocreales	Nectriaceae	Gibberella
ASV200	2	0.000655738	1.51751e-17	6	1.16268	Basidiomycota	Tremellomycetes	Cystofilobasidiales	Mrakiaceae	Udeniomyces
ASV691	3	0.000658328	1.49263e-17	14	0.429121	Ascomycota	Sordariomycetes	Hypocreales	Stachybotryaceae	Myrothecium
ASV591	1	0.000566893	1.32977e-17	0	0.344264	Ascomycota	Dothideomycetes	Dothideales	Dothideales_fam_Incertae_sedis	Hortaea
ASV331	1	0.000566893	1.24036e-17	0	0.310368	Ascomycota	Leotiomycetes	Erysiphales	Erysiphaceae	Podosphaera
ASV614	1	0.000654022	1.05728e-17	0	0.375285	Ascomycota	Sordariomycetes	Hypocreales	Stachybotryaceae	Stachybotrys
ASV1502	1	0.000566893	9.65936e-18	0	0.169874	Ascomycota	Dothideomycetes	Pleosporales	Lophiostomataceae	Guttulispora
ASV997	2	0.000658328	8.70703e-18	12	0.0598213	Ascomycota	Pezizomycotina_Incertae sedis	Pezizomycotina_Incertae sedis	Pezizomycotina_Incertae sedis	Torula
ASV314	2	0.000656599	4.4779e-18	6	0.10914	Basidiomycota	Agaricomycetes	Polyporales	Polyporaceae	Coriolopsis
ASV311	1	0.000566893	4.08531e-18	0	0.434524	Ascomycota	Eurotiomycetes	Chaetothyriales	Herpotrichiellaceae	Phialophora
ASV198	1	0.000566893	2.87643e-18	0	0.4472	Mortierellomycota	Mortierellomycetes	Mortierellales	Mortierellaceae	Mortierella
ASV147	1	0.000566893	2.05626e-18	0	0.821448	Basidiomycota	Agaricomycetes	Agaricales	Schizophyllaceae	Schizophyllum
ASV361	1	0.000653168	0	0	0.635533	Ascomycota	Dothideomycetes	Pleosporales	Coniothyriaceae	Camarosporium
ASV752	1	0.000566893	0	0	0.0202563	Ascomycota	Dothideomycetes	Dothideomycetes_ord_Incertae_sedis	Dothideomycetes_fam_Incertae_sedis	Radulidium
Triticum dicoccoides
ASV152	2	0.00226757	1	0	1.2919	Ascomycota	Leotiomycetes	Helotiales	Dermateaceae	Trimmatostroma
ASV48	2	0.00226757	1	0	7.27575	Ascomycota	Sordariomycetes	Hypocreales	Hypocreales_fam_Incertae_sedis	Sarocladium
ASV309	3	0.00263852	4.23925e-15	5	0.19989	Ascomycota	Dothideomycetes	Dothideales	Dothioraceae	Pringsheimia
ASV1763	2	0.00263158	3.3757e-15	3	0.0685628	Ascomycota	Dothideomycetes	Capnodiales	Teratosphaeriaceae	Devriesia
ASV202	1	0.0026178	2.27663e-15	0	0.589427	Ascomycota	Dothideomycetes	Capnodiales	Mycosphaerellaceae	Ramularia
ASV630	1	0.0026178	2.23738e-15	0	0.460505	Basidiomycota	Agaricomycetes	Agaricales	Psathyrellaceae	Coprinellus
ASV186	1	0.00261097	1.76635e-15	0	0.750001	Ascomycota	Sordariomycetes	Trichosphaeriales	Trichosphaeriaceae	Nigrospora
ASV203	3	0.00250627	1.96262e-16	3	0.244769	Basidiomycota	Cystobasidiomycetes	Erythrobasidiales	Erythrobasidiaceae	Erythrobasidium
ASV516	1	0.00249377	9.81308e-17	0	0.179247	Ascomycota	Sordariomycetes	Diaporthales	Diaporthaceae	Diaporthe
ASV1291	1	0.00249377	3.92523e-17	0	0.101289	Basidiomycota	Agaricostilbomycetes	Agaricostilbales	Kondoaceae	Kondoa
ASV191	1	0.00249377	1.96262e-17	0	0.76512	Ascomycota	Saccharomycetes	Saccharomycetales	Pichiaceae	Pichia
ASV108	1	0.00226757	0	0	0.182657	Basidiomycota	Tremellomycetes	Trichosporonales	Trichosporonaceae	Cutaneotrichosporon
ASV1125	1	0.00226757	0	0	0.0416789	Ascomycota	Leotiomycetes	Helotiales	Sclerotiniaceae	Botrytis
ASV170	1	0.0023753	0	0	0.569498	Ascomycota	Dothideomycetes	Capnodiales	Capnodiales_fam_Incertae_sedis	Phaeotheca
ASV181	1	0.00226757	0	0	0.0878553	Basidiomycota	Agaricomycetes	Agaricales	Tricholomataceae	Fayodia
ASV183	2	0.00238095	0	1	0.558935	Ascomycota	Leotiomycetes	Helotiales	Helotiaceae	Crocicreas
ASV2	1	0.00226757	0	0	37.6899	Basidiomycota	Tremellomycetes	Filobasidiales	Filobasidiaceae	Filobasidium
ASV206	1	0.0023753	0	0	1.66521	Ascomycota	Taphrinomycetes	Taphrinales	Protomycetaceae	Protomyces
ASV25	1	0.00226757	0	0	5.89893	Basidiomycota	Microbotryomycetes	Sporidiobolales	Sporidiobolaceae	Rhodotorula
ASV371	1	0.00226757	0	0	0.498785	Basidiomycota	Microbotryomycetes	Leucosporidiales	Leucosporidiaceae	Leucosporidium
ASV497	1	0.00226757	0	0	0.058914	Basidiomycota	Agaricomycetes	Polyporales	Meruliaceae	Phanerochaete
ASV997	1	0.00226757	0	0	0.293914	Ascomycota	Pezizomycotina_Incertae sedis	Pezizomycotina_Incertae sedis	Pezizomycotina_Incertae sedis	Torula
