# Supplementary material for: Stem Endophytic Mycobiota in Wild and Domesticated Wheat: Structural Differences and Hidden Resources for Wheat Improvement
Source: J Fungi (Basel). 2020 Sep 18;6(3):180. doi: 10.3390/jof6030180 (PMC7557378; doi:10.3390/jof6030180)
Supplement: Supplementary file 1 [file jof-06-00180-s001.zip › Table S6.xlsx]

## Sheet: Table S8
Table S6. Differentially enriched fungal endophytes in TA over TD.
ASV	baseMean	log2FoldChange	lfcSE	stat	pvalue	padj	Kingdom	Phylum	Class	Order	Family	Genus	Species
ASV248	20.3398	-10.8103	1.06231	-10.1762	2.5318e-24	1.51275e-22	Fungi	Ascomycota	Ascomycota_ASV248	Ascomycota_ASV248	Ascomycota_ASV248	Ascomycota_ASV248	Ascomycota_ASV248
ASV115	14.0122	-8.3452	1.27881	-6.52574	6.76672e-11	9.51321e-10	Fungi	Ascomycota	Dothideomycetes	Capnodiales	Cladosporiaceae	Toxicocladosporium	Toxicocladosporium_irritans
ASV41	119.881	-7.74028	0.627217	-12.3407	5.46986e-35	4.35765e-33	Fungi	Ascomycota	Ascomycota_ASV41	Ascomycota_ASV41	Ascomycota_ASV41	Ascomycota_ASV41	Ascomycota_ASV41
ASV296	7.5142	-6.4416	0.51084	-12.6098	1.8638e-36	4.45447e-34	Fungi	Ascomycota	Ascomycota_ASV296	Ascomycota_ASV296	Ascomycota_ASV296	Ascomycota_ASV296	Ascomycota_ASV296
ASV14	38.2645	-6.0332	0.727956	-8.28786	1.15306e-16	3.06202e-15	Fungi	Ascomycota	Dothideomycetes	Capnodiales	Mycosphaerellaceae	Zymoseptoria	Zymoseptoria_brevis
ASV367	5.50746	-5.70097	0.667118	-8.54566	1.27799e-17	3.81799e-16	Fungi	Ascomycota	Ascomycota_ASV367	Ascomycota_ASV367	Ascomycota_ASV367	Ascomycota_ASV367	Ascomycota_ASV367
ASV55	36.1214	-5.40804	0.755667	-7.15665	8.2674e-13	1.51993e-11	Fungi	Basidiomycota	Tremellomycetes	Holtermanniales	Holtermanniales_fam_Incertae_sedis	Holtermanniella	Holtermanniella_takashimae
ASV123	5.27878	-5.38011	1.2223	-4.40162	1.07446e-05	7.337e-05	Fungi	Ascomycota	Sordariomycetes	Xylariales	Microdochiaceae	Microdochium	Microdochium_ASV123
ASV12	109.065	-4.60176	0.494747	-9.30124	1.38811e-20	5.52931e-19	Fungi	Ascomycota	Sordariomycetes	Xylariales	Hyponectriaceae	Monographella	Monographella_nivalis
ASV49	134.787	-3.79407	0.723473	-5.24425	1.5692e-07	1.56266e-06	Fungi	Basidiomycota	Tremellomycetes	Cystofilobasidiales	Cystofilobasidiaceae	Cystofilobasidium	Cystofilobasidium_macerans
ASV76	43.9166	-2.4833	0.606099	-4.09718	4.18217e-05	0.000270145	Fungi	Ascomycota	Dothideomycetes	Pleosporales	Phaeosphaeriaceae	Phaeosphaeriaceae_ASV76	Phaeosphaeriaceae_ASV76
ASV22	632.738	-2.13488	0.304405	-7.01329	2.32776e-12	3.70889e-11	Fungi	Ascomycota	Saccharomycetes	Saccharomycetales	Saccharomycetales_Incertae_sedis	Candida	Candida_sake
ASV3	371.493	2.02837	0.392478	5.16811	2.36479e-07	2.17379e-06	Fungi	Ascomycota	Dothideomycetes	Pleosporales	Pleosporaceae	Alternaria	Alternaria_alternata
ASV81	2.07289	2.3372	0.577386	4.04791	5.16776e-05	0.000325025	Fungi	Ascomycota	Dothideomycetes	Pleosporales	Pleosporaceae	Alternaria	Alternaria_ASV81
ASV1	3400.02	2.33808	0.375771	6.22207	4.90627e-10	6.51444e-09	Fungi	Ascomycota	Dothideomycetes	Pleosporales	Pleosporaceae	Alternaria	Alternaria_infectoria
ASV5	213.155	2.36755	0.477461	4.95862	7.0997e-07	5.6561e-06	Fungi	Ascomycota	Sordariomycetes	Hypocreales	Hypocreales_fam_Incertae_sedis	Acremonium	Acremonium_ASV5
ASV7	306.866	2.43126	0.46442	5.23504	1.64953e-07	1.57695e-06	Fungi	Basidiomycota	Microbotryomycetes	Sporidiobolales	Sporidiobolaceae	Sporobolomyces	Sporobolomyces_roseus
ASV6	129.676	2.53256	0.46413	5.45657	4.85424e-08	5.52458e-07	Fungi	Ascomycota	Dothideomycetes	Pleosporales	Pleosporaceae	Stemphylium	Stemphylium_ASV6
ASV17	88.9475	2.54286	0.618197	4.11334	3.89968e-05	0.000258895	Fungi	Ascomycota	Dothideomycetes	Dothideales	Aureobasidiaceae	Aureobasidium	Aureobasidium_pullulans
ASV82	10.1768	2.65406	0.493783	5.37495	7.66055e-08	8.32214e-07	Fungi	Ascomycota	Dothideomycetes	Pleosporales	Pleosporaceae	Alternaria	Alternaria_ASV82
ASV16	46.265	2.84779	0.595242	4.78426	1.71618e-06	1.24293e-05	Fungi	Basidiomycota	Tremellomycetes	Filobasidiales	Filobasidiaceae	Filobasidium	Filobasidium_ASV16
ASV10	595.188	2.94457	0.383239	7.68337	1.54961e-14	3.70358e-13	Fungi	Ascomycota	Dothideomycetes	Capnodiales	Mycosphaerellaceae	Mycosphaerella	Mycosphaerella_tassiana
ASV178	5.85725	3.19384	0.632105	5.05271	4.35584e-07	3.71802e-06	Fungi	Basidiomycota	Tremellomycetes	Filobasidiales	Filobasidiaceae	Filobasidium	Filobasidium_ASV178
ASV26	16.6147	3.28663	0.672177	4.88952	1.0108e-06	7.5494e-06	Fungi	Ascomycota	Dothideomycetes	Pleosporales	Phaeosphaeriaceae	Septoriella	Septoriella_hirta
ASV71	1.49314	3.45489	0.900064	3.83849	0.000123792	0.000758623	Fungi	Ascomycota	Dothideomycetes	Pleosporales	Pleosporales_ASV71	Pleosporales_ASV71	Pleosporales_ASV71
ASV144	2.33877	3.63416	0.741841	4.89884	9.64019e-07	7.43227e-06	Fungi	Ascomycota	Dothideomycetes	Pleosporales	Pleosporaceae	Alternaria	Alternaria_ASV144
ASV13	164.29	3.73891	0.521757	7.16599	7.72275e-13	1.51993e-11	Fungi	Basidiomycota	Tremellomycetes	Filobasidiales	Filobasidiaceae	Filobasidium	Filobasidium_ASV13
ASV73	35.6574	3.9112	0.765513	5.10926	3.23431e-07	2.86296e-06	Fungi	Basidiomycota	Tremellomycetes	Tremellales	Tremellaceae	Cryptococcus	Cryptococcus_frias
ASV107	8.71849	4.52837	0.908935	4.98207	6.29084e-07	5.18452e-06	Fungi	Ascomycota	Dothideomycetes	Pleosporales	Pleosporaceae	Pyrenophora	Pyrenophora_avenae
ASV51	21.3429	4.93857	0.728861	6.77574	1.23774e-11	1.84887e-10	Fungi	Ascomycota	Eurotiomycetes	Eurotiales	Aspergillaceae	Aspergillus	Aspergillus_ASV51
ASV149	4.86781	5.22355	0.994561	5.25211	1.50363e-07	1.56247e-06	Fungi	Ascomycota	Eurotiomycetes	Eurotiales	Aspergillaceae	Aspergillus	Aspergillus_ASV149
ASV80	5.56693	5.49177	1.23525	4.44587	8.75349e-06	6.15319e-05	Fungi	Ascomycota	Dothideomycetes	Pleosporales	Pleosporaceae	Alternaria	Alternaria_rosae
ASV96	10.6217	5.65144	0.971714	5.81595	6.0292e-09	7.58411e-08	Fungi	Basidiomycota	Tremellomycetes	Tremellales	Bulleribasidiaceae	Dioszegia	Dioszegia_hungarica
ASV206	5.96994	5.7056	1.03637	5.50538	3.6837e-08	4.40203e-07	Fungi	Ascomycota	Taphrinomycetes	Taphrinales	Protomycetaceae	Protomyces	Protomyces_inouyei
ASV57	25.2621	6.17222	0.814744	7.57566	3.57312e-14	7.76342e-13	Fungi	Ascomycota	Eurotiomycetes	Eurotiales	Aspergillaceae	Aspergillus	Aspergillus_ASV57
ASV146	8.40014	7.16764	1.01462	7.06439	1.61325e-12	2.75405e-11	Fungi	Ascomycota	Dothideomycetes	Pleosporales	Pleosporaceae	Alternaria	Alternaria_eureka
ASV24	66.8376	8.42051	0.681627	12.3535	4.66101e-35	4.35765e-33	Fungi	Ascomycota	Dothideomycetes	Pleosporales	Pleosporaceae	Pyrenophora	Pyrenophora_teres
ASV33	32.5213	9.4435	1.05431	8.95705	3.3349e-19	1.13863e-17	Fungi	Basidiomycota	Microbotryomycetes	Microbotryomycetes_ASV33	Microbotryomycetes_ASV33	Microbotryomycetes_ASV33	Microbotryomycetes_ASV33
ASV59	40.979	9.62166	1.00018	9.61992	6.58806e-22	3.14909e-20	Fungi	Ascomycota	Dothideomycetes	Pleosporales	Pleosporales_fam_Incertae_sedis	Chalastospora	Chalastospora_gossypii
