# Supplementary material for: Stem Endophytic Mycobiota in Wild and Domesticated Wheat: Structural Differences and Hidden Resources for Wheat Improvement
Source: J Fungi (Basel). 2020 Sep 18;6(3):180. doi: 10.3390/jof6030180 (PMC7557378; doi:10.3390/jof6030180)
Supplement: Supplementary file 1 [file jof-06-00180-s001.zip › Table S7.xlsx]

## Sheet: Table S9
Table S7. Differentially enriched fungal endophytes in TA over AS.
ASV	baseMean	log2FoldChange	lfcSE	stat	pvalue	padj	Kingdom	Phylum	Class	Order	Family	Genus	Species
ASV36	63.0374	-8.40778	0.603857	-13.9235	4.56168e-44	8.7128e-42	Fungi	Ascomycota	Dothideomycetes	Pleosporales	Pleosporaceae	Paradendryphiella	Paradendryphiella_arenariae
ASV146	13.3389	-8.3501	0.739664	-11.2891	1.48634e-29	4.73152e-28	Fungi	Ascomycota	Dothideomycetes	Pleosporales	Pleosporaceae	Alternaria	Alternaria_eureka
ASV113	9.81623	-8.12622	0.721049	-11.27	1.84582e-29	5.03645e-28	Fungi	Ascomycota	Dothideomycetes	Pleosporales	Phaeosphaeriaceae	Chaetosphaeronema	Chaetosphaeronema_ASV113
ASV256	11.1854	-6.82665	0.5273	-12.9464	2.46211e-38	2.35131e-36	Fungi	Ascomycota	Ascomycota_ASV256	Ascomycota_ASV256	Ascomycota_ASV256	Ascomycota_ASV256	Ascomycota_ASV256
ASV71	43.0324	-6.62549	0.582714	-11.3701	5.89527e-30	2.25199e-28	Fungi	Ascomycota	Dothideomycetes	Pleosporales	Pleosporales_ASV71	Pleosporales_ASV71	Pleosporales_ASV71
ASV309	8.65592	-6.17355	0.719367	-8.58191	9.33073e-18	1.3709e-16	Fungi	Ascomycota	Dothideomycetes	Dothideales	Dothioraceae	Pringsheimia	Pringsheimia_euphorbiae
ASV81	42.7213	-5.64603	0.517302	-10.9144	9.84155e-28	2.34967e-26	Fungi	Ascomycota	Dothideomycetes	Pleosporales	Pleosporaceae	Alternaria	Alternaria_ASV81
ASV170	7.08989	-5.48091	0.872296	-6.28331	3.31434e-10	3.14785e-09	Fungi	Ascomycota	Dothideomycetes	Capnodiales	Capnodiales_fam_Incertae_sedis	Phaeotheca	Phaeotheca_triangularis
ASV156	4.17806	-5.35875	1.37385	-3.90054	9.59784e-05	0.000436473	Fungi	Basidiomycota	Agaricomycetes	Agaricomycetes_ASV156	Agaricomycetes_ASV156	Agaricomycetes_ASV156	Agaricomycetes_ASV156
ASV168	3.70811	-5.16652	0.840847	-6.14443	8.02504e-10	6.66427e-09	Fungi	Ascomycota	Dothideomycetes	Pleosporales	Pleosporales_ASV168	Pleosporales_ASV168	Pleosporales_ASV168
ASV203	2.83878	-4.78691	1.21481	-3.94047	8.13221e-05	0.000378842	Fungi	Basidiomycota	Cystobasidiomycetes	Erythrobasidiales	Erythrobasidiaceae	Erythrobasidium	Erythrobasidium_hasegawianum
ASV98	3.73125	-4.75953	1.00397	-4.74068	2.12997e-06	1.27133e-05	Fungi	Basidiomycota	Tremellomycetes	Filobasidiales	Filobasidiaceae	Filobasidium	Filobasidium_floriforme
ASV183	2.25562	-4.4013	1.16918	-3.76445	0.000166919	0.000708477	Fungi	Ascomycota	Leotiomycetes	Helotiales	Helotiaceae	Crocicreas	Crocicreas_ASV183
ASV174	17.8294	-4.38305	0.58748	-7.46076	8.60246e-14	1.09538e-12	Fungi	Ascomycota	Dothideomycetes	Capnodiales	Cladosporiaceae	Verrucocladosporium	Verrucocladosporium_dirinae
ASV74	2.07859	-4.14709	0.995045	-4.16774	3.07636e-05	0.000158807	Fungi	Basidiomycota	Tremellomycetes	Tremellales	Tremellaceae	Cryptococcus	Cryptococcus_aureus
ASV152	10.3559	-4.02244	0.692085	-5.81205	6.17116e-09	4.53343e-08	Fungi	Ascomycota	Leotiomycetes	Helotiales	Dermateaceae	Trimmatostroma	Trimmatostroma_salinum
ASV82	44.4931	-3.90876	0.418475	-9.34049	9.58928e-21	1.52629e-19	Fungi	Ascomycota	Dothideomycetes	Pleosporales	Pleosporaceae	Alternaria	Alternaria_ASV82
ASV373	1.50341	-3.85809	0.936616	-4.11918	3.80229e-05	0.000191115	Fungi	Fungi_ASV373	Fungi_ASV373	Fungi_ASV373	Fungi_ASV373	Fungi_ASV373	Fungi_ASV373
ASV63	1.81803	-3.82831	0.892328	-4.29025	1.78476e-05	9.46913e-05	Fungi	Ascomycota	Sordariomycetes	Xylariales	Xylariales_ASV63	Xylariales_ASV63	Xylariales_ASV63
ASV185	4.41689	-3.73559	0.595164	-6.27658	3.46099e-10	3.14785e-09	Fungi	Basidiomycota	Tremellomycetes	Filobasidiales	Filobasidiaceae	Filobasidium	Filobasidium_ASV185
ASV3	1486.57	-3.72645	0.345741	-10.7782	4.36548e-27	9.26451e-26	Fungi	Ascomycota	Dothideomycetes	Pleosporales	Pleosporaceae	Alternaria	Alternaria_alternata
ASV144	2.38991	-3.71682	0.547404	-6.7899	1.12214e-11	1.12805e-10	Fungi	Ascomycota	Dothideomycetes	Pleosporales	Pleosporaceae	Alternaria	Alternaria_ASV144
ASV16	112.903	-3.51445	0.515985	-6.81115	9.68203e-12	1.02737e-10	Fungi	Basidiomycota	Tremellomycetes	Filobasidiales	Filobasidiaceae	Filobasidium	Filobasidium_ASV16
ASV51	26.331	-3.43667	0.731338	-4.69915	2.61246e-06	1.51206e-05	Fungi	Ascomycota	Eurotiomycetes	Eurotiales	Aspergillaceae	Aspergillus	Aspergillus_ASV51
ASV354	1.39172	-3.35297	0.76558	-4.37964	1.18875e-05	6.48721e-05	Fungi	Ascomycota	Dothideomycetes	Capnodiales	Cladosporiaceae	Cladosporium	Cladosporium_exasperatum
ASV517	1.83512	-3.24842	0.838868	-3.87239	0.000107775	0.000478721	Fungi	Ascomycota	Dothideomycetes	Capnodiales	Neodevriesiaceae	Neodevriesia	Neodevriesia_agapanthi
ASV573	0.917221	-3.19114	0.804775	-3.96526	7.33169e-05	0.000350088	Fungi	Ascomycota	Dothideomycetes	Pleosporales	Pleosporales_ASV573	Pleosporales_ASV573	Pleosporales_ASV573
ASV17	16.5665	-2.91153	0.556483	-5.23202	1.67663e-07	1.03302e-06	Fungi	Ascomycota	Dothideomycetes	Dothideales	Aureobasidiaceae	Aureobasidium	Aureobasidium_pullulans
ASV43	114.879	-2.60871	0.457578	-5.70113	1.19014e-08	8.41917e-08	Fungi	Ascomycota	Dothideomycetes	Pleosporales	Pleosporaceae	Stemphylium	Stemphylium_vesicarium
ASV6	1240.79	-2.28406	0.389714	-5.86085	4.60503e-09	3.51824e-08	Fungi	Ascomycota	Dothideomycetes	Pleosporales	Pleosporaceae	Stemphylium	Stemphylium_ASV6
ASV91	44.2075	-2.23967	0.414783	-5.39963	6.67802e-08	4.39828e-07	Fungi	Ascomycota	Dothideomycetes	Pleosporales	Pleosporaceae	Stemphylium	Stemphylium_ASV91
ASV1	3858.75	-2.15455	0.300017	-7.18144	6.89792e-13	8.23439e-12	Fungi	Ascomycota	Dothideomycetes	Pleosporales	Pleosporaceae	Alternaria	Alternaria_infectoria
ASV21	108.971	-1.43189	0.377122	-3.79688	0.000146528	0.000636063	Fungi	Ascomycota	Dothideomycetes	Capnodiales	Cladosporiaceae	Cladosporium	Cladosporium_ramotenellum
ASV4	408.019	1.35442	0.369209	3.66843	0.000244047	0.000991766	Fungi	Basidiomycota	Tremellomycetes	Filobasidiales	Filobasidiaceae	Filobasidium	Filobasidium_oeirense
ASV7	458.473	1.44907	0.390857	3.70743	0.000209375	0.000869362	Fungi	Basidiomycota	Microbotryomycetes	Sporidiobolales	Sporidiobolaceae	Sporobolomyces	Sporobolomyces_roseus
ASV12	5.23756	1.4602	0.314651	4.6407	3.47229e-06	1.95061e-05	Fungi	Ascomycota	Sordariomycetes	Xylariales	Hyponectriaceae	Monographella	Monographella_nivalis
ASV5	62.82	1.64647	0.402332	4.09231	4.27091e-05	0.000209165	Fungi	Ascomycota	Sordariomycetes	Hypocreales	Hypocreales_fam_Incertae_sedis	Acremonium	Acremonium_ASV5
ASV48	35.2984	2.33599	0.422359	5.53081	3.18764e-08	2.17443e-07	Fungi	Ascomycota	Sordariomycetes	Hypocreales	Hypocreales_fam_Incertae_sedis	Sarocladium	Sarocladium_implicatum
ASV14	2.66233	2.97368	0.475947	6.24793	4.1593e-10	3.61102e-09	Fungi	Ascomycota	Dothideomycetes	Capnodiales	Mycosphaerellaceae	Zymoseptoria	Zymoseptoria_brevis
ASV29	57.7258	3.4641	0.574527	6.02947	1.64495e-09	1.30911e-08	Fungi	Ascomycota	Saccharomycetes	Saccharomycetales	Debaryomycetaceae	Debaryomyces	Debaryomyces_hansenii
ASV104	7.18126	4.65542	0.877995	5.30233	1.14332e-07	7.27912e-07	Fungi	Ascomycota	Leotiomycetes	Helotiales	Helotiaceae	Articulospora	Articulospora_proliferata
ASV49	38.5575	4.69466	0.670437	7.0024	2.51622e-12	2.82705e-11	Fungi	Basidiomycota	Tremellomycetes	Cystofilobasidiales	Cystofilobasidiaceae	Cystofilobasidium	Cystofilobasidium_macerans
ASV296	4.26039	5.46887	0.464454	11.7748	5.26146e-32	2.51235e-30	Fungi	Ascomycota	Ascomycota_ASV296	Ascomycota_ASV296	Ascomycota_ASV296	Ascomycota_ASV296	Ascomycota_ASV296
ASV305	5.16185	5.78248	0.747787	7.73279	1.05216e-14	1.43545e-13	Fungi	Fungi_ASV305	Fungi_ASV305	Fungi_ASV305	Fungi_ASV305	Fungi_ASV305	Fungi_ASV305
ASV55	38.4527	6.38822	0.677403	9.43047	4.08258e-21	7.08884e-20	Fungi	Basidiomycota	Tremellomycetes	Holtermanniales	Holtermanniales_fam_Incertae_sedis	Holtermanniella	Holtermanniella_takashimae
ASV251	7.9936	6.40582	0.67752	9.45481	3.23603e-21	6.18082e-20	Fungi	Ascomycota	Ascomycota_ASV251	Ascomycota_ASV251	Ascomycota_ASV251	Ascomycota_ASV251	Ascomycota_ASV251
ASV41	26.3185	9.33965	0.788749	11.8411	2.3931e-32	1.52361e-30	Fungi	Ascomycota	Ascomycota_ASV41	Ascomycota_ASV41	Ascomycota_ASV41	Ascomycota_ASV41	Ascomycota_ASV41
