# Supplementary material for: Stem Endophytic Mycobiota in Wild and Domesticated Wheat: Structural Differences and Hidden Resources for Wheat Improvement
Source: J Fungi (Basel). 2020 Sep 18;6(3):180. doi: 10.3390/jof6030180 (PMC7557378; doi:10.3390/jof6030180)
Supplement: Supplementary file 1 [file jof-06-00180-s001.zip › Table S8.xlsx]

## Sheet: Sheet1
Table S8. Presence of co-occurrence associations for endophytic fungal genera in three hosts at each site.
Triticum aestivum	Genus 1	Genus 2	Almagor	Eliad	Ramot Menache	Hadera Elyachin	Arsuf Gaash	Palmachim	Karmiya
1	Alternaria	Filobasidium	1	0	0	0	0	0	0
2	Alternaria	Sarocladium	0	0	0	0	0	0	1
3	Alternaria	Chalastospora	0	0	0	0	1	0	0
4	Alternaria	Phaeosphaeria	0	0	0	0	1	0	0
5	Alternaria	Cladosporium	0	1	0	0	0	0	0
6	Mycosphaerella	Rhodotorula	0	0	0	0	0	1	0
7	Mycosphaerella	Phaeosphaeria	1	0	0	0	0	0	0
8	Mycosphaerella	Dioszegia	0	0	0	1	0	0	0
9	Symmetrospora	Comoclathris	1	0	0	0	0	0	0
10	Symmetrospora	Cistella	0	1	0	0	0	1	0
11	Symmetrospora	Crocicreas	0	0	0	0	0	1	0
12	Symmetrospora	Stagonosporopsis	1	0	0	0	0	0	0
13	Symmetrospora	Neoascochyta	1	0	0	0	0	0	0
14	Symmetrospora	Preussia	1	0	0	0	0	0	0
15	Symmetrospora	Trichosporon	0	0	0	0	1	0	0
16	Symmetrospora	Diaporthe	1	0	0	0	0	0	0
17	Symmetrospora	Pseudopithomyces	0	0	0	0	0	1	0
18	Symmetrospora	Hyphodermella	0	0	0	0	1	0	0
19	Symmetrospora	Geomyces	0	1	0	0	0	0	0
20	Symmetrospora	Camarosporium	0	0	1	0	0	0	0
21	Symmetrospora	Bullera	0	1	0	0	0	0	0
22	Symmetrospora	Bensingtonia	1	0	0	0	0	0	0
23	Cryptomarasmius	Botrytis	1	0	1	1	0	0	0
24	Articulospora	Cistella	0	0	0	1	0	0	0
25	Articulospora	Naganishia	0	0	0	0	1	0	0
26	Articulospora	Fayodia	0	0	1	0	0	0	0
27	Articulospora	Podosphaera	0	0	0	0	1	0	0
28	Articulospora	Cyberlindnera	0	1	0	0	0	0	0
29	Articulospora	Saccharomyces	0	1	0	0	0	0	0
30	Articulospora	Phanerochaete	0	0	0	0	1	0	0
31	Articulospora	Coprinellus	0	0	0	0	1	0	0
32	Articulospora	Rhizopus	0	1	0	0	0	0	0
33	Articulospora	Gymnostellatospora	0	0	0	1	0	0	0
34	Sigarispora	Peziza	0	0	0	1	0	0	0
35	Peziza	Anthracocystis	0	0	1	0	0	0	0
36	Peziza	Inocutis	0	0	0	0	0	1	0
37	Cutaneotrichosporon	Cryptomarasmius	0	0	0	0	1	0	0
38	Cutaneotrichosporon	Botrytis	0	0	0	0	1	0	0
39	Cutaneotrichosporon	Rhinocladiella	1	0	0	0	0	0	0
40	Cutaneotrichosporon	Verrucocladosporium	0	0	0	0	0	1	0
41	Cutaneotrichosporon	Malassezia	0	0	1	0	0	0	0
42	Cutaneotrichosporon	Curvularia	0	0	0	0	0	0	1
43	Cutaneotrichosporon	Pseudogymnoascus	0	0	0	0	1	0	0
44	Cutaneotrichosporon	Keissleriella	0	0	0	0	1	0	0
45	Cutaneotrichosporon	Phoma	1	0	0	0	0	0	0
46	Cutaneotrichosporon	Kodamaea	0	0	0	1	0	1	0
47	Cutaneotrichosporon	Inocutis	0	0	0	0	1	0	0
48	Cutaneotrichosporon	Kwoniella	0	0	0	0	1	0	0
49	Cutaneotrichosporon	Embellisia	0	0	0	0	1	0	0
50	Botrytis	Rhizopus	0	0	0	0	0	0	1
51	Botrytis	Inocutis	0	0	0	0	0	1	0
52	Chaetosphaeronema	Crocicreas	0	0	0	0	1	0	1
53	Chaetosphaeronema	Nigrospora	0	1	0	0	0	0	0
54	Chaetosphaeronema	Mortierella	0	0	0	0	0	0	1
55	Chaetosphaeronema	Mucor	0	1	0	0	0	0	0
56	Chaetosphaeronema	Hanseniaspora	0	1	0	0	0	0	0
57	Toxicocladosporium	Cryptomarasmius	0	0	0	1	0	0	0
58	Toxicocladosporium	Botrytis	0	0	0	0	0	0	1
59	Toxicocladosporium	Kondoa	0	0	0	0	0	0	1
60	Toxicocladosporium	Comoclathris	0	0	0	1	0	0	0
61	Toxicocladosporium	Malassezia	0	0	1	0	0	0	0
62	Toxicocladosporium	Erythrobasidium	0	0	0	0	0	0	1
63	Toxicocladosporium	Curvularia	0	0	0	1	0	0	0
64	Toxicocladosporium	Neoascochyta	0	1	0	0	0	0	0
65	Toxicocladosporium	Saccharomyces	0	0	0	0	0	0	1
66	Toxicocladosporium	Phanerochaete	0	1	0	0	0	0	0
67	Toxicocladosporium	Diaporthe	1	0	0	0	0	0	0
68	Toxicocladosporium	Curvibasidium	1	0	0	0	0	0	0
69	Toxicocladosporium	Phoma	1	0	0	0	0	0	0
70	Toxicocladosporium	Kodamaea	0	1	0	0	0	0	0
71	Toxicocladosporium	Camarosporium	0	0	0	0	0	1	0
72	Monographella	Septoriella	1	0	0	0	0	0	0
73	Monographella	Neoascochyta	0	0	0	0	0	1	0
74	Monographella	Holtermanniella	0	0	0	0	0	1	0
75	Microdochium	Botrytis	0	0	0	0	0	0	1
76	Microdochium	Anthracocystis	0	1	0	0	0	0	1
77	Microdochium	Nectria	0	1	0	0	0	1	0
78	Microdochium	Coprinellus	0	0	0	0	0	1	0
79	Microdochium	Curvibasidium	0	0	0	0	1	0	0
80	Microdochium	Geomyces	0	0	0	0	1	0	0
81	Microdochium	Inocutis	0	0	1	0	0	0	0
82	Gibberella	Peziza	0	0	0	0	0	0	1
83	Gibberella	Penicillium	1	0	0	0	0	0	0
84	Gibberella	Torula	0	0	0	0	0	1	0
85	Kondoa	Eutypa	0	0	0	0	0	0	1
86	Cordyceps	Eutypa	0	0	0	0	0	1	0
87	Zymoseptoria	Microdochium	0	0	0	0	1	0	0
88	Zymoseptoria	Naganishia	0	0	0	0	1	0	0
89	Zymoseptoria	Phaeotheca	0	0	0	0	1	0	0
90	Zymoseptoria	Stagonosporopsis	1	0	0	0	0	0	0
91	Zymoseptoria	Septoria	0	0	0	0	1	0	0
92	Comoclathris	Botrytis	1	0	0	0	0	0	0
93	Comoclathris	Kondoa	0	0	0	0	0	0	1
94	Comoclathris	Cordyceps	0	0	0	1	0	0	1
95	Comoclathris	Devriesia	0	0	0	0	0	0	1
96	Comoclathris	Nigrospora	0	0	1	0	0	0	1
97	Comoclathris	Mortierella	0	0	0	0	1	0	0
98	Comoclathris	Erythrobasidium	0	0	0	0	1	0	0
99	Comoclathris	Neoascochyta	0	0	0	0	0	1	0
100	Comoclathris	Cephaliophora	0	0	1	0	0	0	0
101	Comoclathris	Preussia	0	0	0	0	0	1	0
102	Comoclathris	Diaporthe	0	0	0	0	0	1	0
103	Comoclathris	Pseudopithomyces	0	0	0	0	0	1	0
104	Comoclathris	Phoma	0	0	0	1	0	0	0
105	Comoclathris	Inocutis	1	0	0	0	0	0	0
106	Comoclathris	Amylosporus	1	0	0	0	0	0	0
107	Comoclathris	Kwoniella	0	0	1	0	0	0	0
108	Comoclathris	Radulidium	1	0	0	0	0	0	0
109	Comoclathris	Periconia	0	0	0	0	1	0	0
110	Vishniacozyma	Pyrenophora	0	0	0	0	0	1	0
111	Vishniacozyma	Cystobasidium	0	0	0	0	1	0	0
112	Naganishia	Kondoa	0	0	0	0	1	0	0
113	Naganishia	Podosphaera	0	0	1	0	0	0	0
114	Naganishia	Phanerochaete	0	0	1	0	0	0	0
115	Trimmatostroma	Malassezia	0	0	0	0	0	1	0
116	Trimmatostroma	Mortierella	0	0	0	0	1	0	0
117	Trimmatostroma	Ramularia	0	0	1	0	0	0	0
118	Trimmatostroma	Pringsheimia	0	0	0	0	0	1	0
119	Trimmatostroma	Nectria	0	0	0	0	1	0	0
120	Blumeria	Phaeotheca	0	0	0	0	0	1	0
121	Blumeria	Erythrobasidium	1	0	0	0	0	0	0
122	Blumeria	Robbauera	0	0	0	1	0	0	0
123	Taphrina	Diutina	0	0	0	0	1	0	0
124	Taphrina	Ramularia	1	0	0	0	0	0	0
125	Taphrina	Stagonosporopsis	0	0	0	0	0	1	0
126	Taphrina	Neoascochyta	0	0	0	0	0	1	0
127	Taphrina	Leucosporidium	0	0	0	1	0	0	0
128	Taphrina	Erysiphe	0	0	0	0	1	0	0
129	Taphrina	Ulocladium	0	0	1	0	0	0	0
130	Taphrina	Radulidium	0	0	0	0	1	0	0
131	Taphrina	Periconia	0	0	0	1	0	0	0
132	Aureobasidium	Curvularia	0	0	0	1	0	1	0
133	Aureobasidium	Phaeosphaeria	0	0	1	0	0	0	0
134	Aureobasidium	Cryptococcus	0	1	0	0	0	0	0
135	Phaeotheca	Rhinocladiella	0	0	0	0	0	0	1
136	Phaeotheca	Devriesia	0	0	0	0	1	0	0
137	Phaeotheca	Crocicreas	0	0	0	0	0	0	1
138	Phaeotheca	Nigrospora	0	0	0	0	0	1	0
139	Phaeotheca	Pringsheimia	0	0	0	1	0	0	0
140	Phaeotheca	Keissleriella	0	0	0	0	1	0	0
141	Phaeotheca	Pseudopithomyces	0	0	1	1	0	0	0
142	Phaeotheca	Ulocladium	0	0	0	0	0	0	1
143	Phaeotheca	Valsonectria	0	1	0	0	0	0	0
144	Phaeotheca	Bullera	0	0	1	0	0	0	0
145	Phaeotheca	Buckleyzyma	0	0	0	0	0	1	0
146	Verrucocladosporium	Cryptomarasmius	0	0	0	0	0	1	0
147	Verrucocladosporium	Botrytis	1	0	0	0	0	0	0
148	Verrucocladosporium	Rhinocladiella	0	1	0	0	0	0	0
149	Verrucocladosporium	Fayodia	0	0	0	0	0	1	0
150	Verrucocladosporium	Malassezia	0	0	0	0	0	1	0
151	Verrucocladosporium	Ramularia	0	1	0	0	0	0	0
152	Verrucocladosporium	Curvularia	0	0	0	0	1	0	0
153	Verrucocladosporium	Pringsheimia	0	0	0	1	0	0	0
154	Verrucocladosporium	Nectria	0	0	0	0	0	1	0
155	Verrucocladosporium	Keissleriella	1	0	0	0	0	0	0
156	Verrucocladosporium	Kodamaea	1	0	0	0	0	0	0
157	Verrucocladosporium	Ulocladium	0	0	0	1	0	0	0
158	Verrucocladosporium	Knufia	1	0	0	0	0	1	0
159	Verrucocladosporium	Valsonectria	1	0	0	0	0	0	0
160	Verrucocladosporium	Paraconiothyrium	1	0	0	0	0	0	0
161	Rhodosporidiobolus	Mucor	1	0	0	0	0	0	0
162	Fayodia	Devriesia	0	0	0	1	0	0	0
163	Fayodia	Pringsheimia	0	0	0	0	0	1	0
164	Fayodia	Coriolopsis	0	0	0	0	0	1	0
165	Fayodia	Podosphaera	0	0	0	1	0	0	0
166	Fayodia	Mucor	1	0	0	0	0	0	0
167	Fayodia	Preussia	1	0	0	0	0	0	0
168	Fayodia	Cyberlindnera	0	0	0	1	0	0	0
169	Fayodia	Phanerochaete	1	0	0	0	0	0	0
170	Fayodia	Knufia	0	1	0	0	0	0	0
171	Fayodia	Valsonectria	0	1	0	0	0	0	0
172	Fayodia	Udeniomyces	1	0	0	0	0	0	0
173	Epicoccum	Cordyceps	1	0	0	0	0	0	0
174	Epicoccum	Coriolopsis	0	1	0	0	0	0	0
175	Epicoccum	Leucosporidium	0	1	0	0	0	0	0
176	Epicoccum	Verticillium	0	1	0	0	0	0	0
177	Epicoccum	Torula	1	0	0	0	0	0	0
178	Epicoccum	Hanseniaspora	0	1	0	0	0	1	0
179	Crocicreas	Protomyces	0	1	0	0	0	1	0
180	Crocicreas	Pringsheimia	0	0	0	0	0	1	0
181	Crocicreas	Preussia	0	0	0	0	0	1	0
182	Crocicreas	Ustilago	0	0	0	0	0	1	0
183	Crocicreas	Kwoniella	0	0	0	1	0	0	0
184	Nigrospora	Devriesia	1	0	0	0	0	0	0
185	Nigrospora	Didymella	0	0	0	0	0	0	1
186	Nigrospora	Pyrenochaeta	0	0	0	0	0	0	1
187	Nigrospora	Cephaliophora	0	0	0	0	1	0	0
188	Nigrospora	Coprinellus	0	0	0	0	0	0	1
189	Nigrospora	Curvibasidium	0	0	0	0	1	0	0
190	Nigrospora	Phoma	1	0	0	0	0	0	0
191	Nigrospora	Leptosphaerulina	0	0	0	0	1	0	0
192	Nigrospora	Harknessia	1	0	0	0	0	0	0
193	Pichia	Sigarispora	1	0	0	0	0	0	0
194	Pichia	Peziza	1	0	0	0	0	0	0
195	Pichia	Devriesia	1	0	0	0	0	0	0
196	Pichia	Erythrobasidium	1	0	0	0	0	0	0
197	Pichia	Phanerochaete	0	1	0	0	0	0	0
198	Pichia	Coprinellus	1	0	0	0	0	0	0
199	Pichia	Inocutis	0	0	0	1	0	0	1
200	Pichia	Valsonectria	1	0	0	0	0	0	0
201	Pichia	Udeniomyces	0	0	1	0	0	0	0
202	Pichia	Stachybotrys	0	0	1	0	0	0	0
203	Pichia	Issatchenkia	0	0	0	0	0	1	0
204	Pichia	Ceriporia	0	0	0	1	0	0	0
205	Pichia	Embellisia	0	0	0	1	0	0	0
206	Diutina	Peziza	0	0	1	0	0	0	0
207	Diutina	Devriesia	0	0	1	0	0	0	0
208	Diutina	Mortierella	1	0	0	0	0	0	0
209	Diutina	Arthrinium	0	0	0	0	0	1	0
210	Diutina	Saccharomyces	1	1	0	0	0	0	0
211	Diutina	Erysiphe	0	0	0	0	1	0	0
212	Diutina	Inocutis	1	0	0	0	0	0	0
213	Diutina	Stachybotrys	0	0	0	0	0	0	1
214	Diutina	Radulidium	0	0	0	1	0	0	0
215	Diutina	Periconia	1	0	0	1	0	0	0
216	Neodevriesia	Peziza	0	1	0	0	0	0	0
217	Neodevriesia	Arthrinium	1	0	0	0	0	0	0
218	Neodevriesia	Erysiphe	0	0	0	0	0	1	0
219	Neodevriesia	Camarosporium	1	0	0	0	0	0	0
220	Mortierella	Kondoa	0	1	0	0	0	0	0
221	Mortierella	Cordyceps	0	0	0	1	0	0	0
222	Mortierella	Devriesia	0	0	0	0	1	0	0
223	Mortierella	Pyrenochaeta	0	1	0	0	0	0	0
224	Mortierella	Pringsheimia	0	0	0	0	0	0	1
225	Mortierella	Cephaliophora	0	0	1	0	0	0	0
226	Mortierella	Keissleriella	0	0	0	0	1	0	0
227	Mortierella	Coprinellus	0	0	1	0	0	0	0
228	Mortierella	Eutypa	0	0	0	0	0	0	1
229	Mortierella	Kwoniella	0	0	0	0	0	0	1
230	Mortierella	Radulidium	0	0	0	0	1	0	0
231	Mortierella	Cercospora	0	0	0	0	1	0	0
232	Filobasidium	Symmetrospora	0	0	0	0	1	0	0
233	Filobasidium	Aureobasidium	1	0	0	1	0	0	0
234	Filobasidium	Neodevriesia	0	0	0	0	0	0	1
235	Filobasidium	Protomyces	0	0	0	0	1	0	0
236	Filobasidium	Rhodotorula	0	0	0	1	0	0	0
237	Filobasidium	Acremonium	1	0	0	0	0	0	0
238	Filobasidium	Chalastospora	0	0	0	0	1	0	0
239	Filobasidium	Sporobolomyces	0	0	0	1	0	0	0
240	Ramularia	Peziza	0	0	0	0	0	0	1
241	Ramularia	Pringsheimia	0	0	0	1	0	0	1
242	Ramularia	Arthrinium	0	0	0	0	1	0	0
243	Ramularia	Neoascochyta	0	0	0	0	0	0	1
244	Ramularia	Erysiphe	0	0	0	1	0	0	0
245	Ramularia	Ustilago	0	0	0	0	0	0	1
246	Erythrobasidium	Kondoa	1	0	0	0	0	0	0
247	Erythrobasidium	Devriesia	0	1	0	0	0	0	0
248	Erythrobasidium	Protomyces	0	0	0	0	0	1	0
249	Erythrobasidium	Pringsheimia	0	0	0	1	0	0	0
250	Erythrobasidium	Neoascochyta	0	0	0	1	0	0	1
251	Erythrobasidium	Trichosporon	0	0	0	0	0	0	1
252	Erythrobasidium	Diaporthe	0	0	0	0	0	1	0
253	Erythrobasidium	Ulocladium	0	0	0	0	0	1	0
254	Erythrobasidium	Valsonectria	1	0	0	0	0	0	0
255	Erythrobasidium	Kwoniella	0	0	1	0	0	0	0
256	Erythrobasidium	Plectosphaerella	0	0	0	0	0	1	0
257	Erythrobasidium	Buckleyzyma	0	0	0	0	0	0	1
258	Erythrobasidium	Periconia	0	0	1	0	0	0	0
259	Protomyces	Kondoa	0	0	0	0	0	0	1
260	Protomyces	Pringsheimia	0	0	1	0	0	0	0
261	Protomyces	Cyberlindnera	1	0	0	0	0	0	0
262	Protomyces	Kwoniella	0	0	0	1	0	0	0
263	Protomyces	Bensingtonia	1	0	0	0	0	0	0
264	Didymella	Neoascochyta	1	0	0	0	0	0	0
265	Didymella	Hortaea	0	0	0	0	0	0	1
266	Didymella	Saxophila	1	0	0	0	0	0	0
267	Candida	Aspergillus	0	0	0	0	1	0	0
268	Candida	Cystobasidium	0	0	0	0	0	0	1
269	Candida	Dioszegia	1	0	0	0	0	0	0
270	Pyrenochaeta	Cistella	0	1	0	0	0	0	0
271	Pyrenochaeta	Devriesia	0	0	0	0	1	0	0
272	Pyrenochaeta	Trichosporon	1	0	0	0	0	0	0
273	Pyrenochaeta	Hyphodermella	1	0	0	0	0	0	0
274	Pyrenochaeta	Kwoniella	1	0	0	0	0	0	0
275	Pyrenophora	Chaetosphaeronema	1	0	0	0	0	0	0
276	Pyrenophora	Didymella	1	0	0	1	0	0	0
277	Pyrenophora	Dioszegia	0	0	0	0	1	0	0
278	Stagonosporopsis	Cistella	1	0	0	0	0	0	0
279	Stagonosporopsis	Trichosporon	0	0	0	0	0	0	1
280	Stagonosporopsis	Hyphodermella	0	0	0	0	1	0	0
281	Septoriella	Chaetosphaeronema	1	0	0	0	0	0	0
282	Curvularia	Cryptomarasmius	0	0	0	0	1	0	0
283	Curvularia	Botrytis	1	0	0	0	0	0	0
284	Curvularia	Pseudogymnoascus	0	0	0	0	0	1	0
285	Curvularia	Podosphaera	0	0	0	0	0	1	0
286	Curvularia	Saccharomyces	0	1	0	0	0	0	0
287	Curvularia	Phanerochaete	1	0	0	1	0	0	0
288	Curvularia	Coprinellus	1	0	0	0	0	0	0
289	Curvularia	Kodamaea	0	0	0	0	0	0	1
290	Debaryomyces	Wallemia	1	0	0	0	0	0	0
291	Debaryomyces	Curvularia	0	1	0	0	0	0	0
292	Debaryomyces	Sarocladium	0	0	0	0	1	0	0
293	Apiotrichum	Cephaliophora	0	0	0	1	0	0	0
294	Apiotrichum	Geomyces	0	0	0	0	0	1	0
295	Pseudogymnoascus	Botrytis	0	0	0	1	0	0	0
296	Pseudogymnoascus	Coriolopsis	0	0	0	0	1	0	0
297	Pseudogymnoascus	Neoascochyta	1	0	0	0	0	0	0
298	Pseudogymnoascus	Geomyces	1	0	0	0	0	0	0
299	Pseudogymnoascus	Rhizopus	1	0	0	1	0	0	0
300	Pseudogymnoascus	Inocutis	0	0	0	0	0	0	1
301	Pseudogymnoascus	Amylosporus	1	0	0	0	0	1	0
302	Pringsheimia	Kondoa	0	0	0	0	1	0	0
303	Pringsheimia	Devriesia	1	0	0	0	0	0	0
304	Pringsheimia	Leucosporidium	0	1	0	0	0	0	0
305	Pringsheimia	Preussia	0	0	0	0	0	1	0
306	Pringsheimia	Phanerochaete	0	0	0	0	1	0	0
307	Pringsheimia	Coprinellus	0	0	0	0	0	1	0
308	Pringsheimia	Ulocladium	0	0	0	0	1	0	0
309	Pringsheimia	Ustilago	0	1	0	0	1	0	0
310	Pringsheimia	Valsonectria	0	1	0	0	0	0	0
311	Pringsheimia	Eutypa	0	0	0	0	0	1	0
312	Pringsheimia	Kwoniella	0	0	0	0	0	1	0
313	Pringsheimia	Radulidium	0	0	0	0	0	0	1
314	Pringsheimia	Buckleyzyma	0	0	0	0	0	1	0
315	Pringsheimia	Bensingtonia	0	0	0	0	0	1	0
316	Coriolopsis	Botrytis	1	0	0	0	0	1	0
317	Coriolopsis	Neoascochyta	0	0	0	0	0	1	0
318	Coriolopsis	Cyberlindnera	0	1	0	0	0	0	0
319	Coriolopsis	Knufia	1	0	0	0	0	0	0
320	Coriolopsis	Inocutis	0	0	0	0	0	1	0
321	Coriolopsis	Ustilago	0	0	0	0	0	0	1
322	Podosphaera	Cryptomarasmius	0	0	0	0	0	0	1
323	Podosphaera	Botrytis	0	1	0	0	0	0	0
324	Podosphaera	Devriesia	0	1	0	0	0	0	0
325	Podosphaera	Neoascochyta	0	0	0	1	0	0	1
326	Podosphaera	Phanerochaete	0	0	0	0	0	1	0
327	Podosphaera	Kodamaea	0	0	0	0	0	0	1
328	Podosphaera	Ulocladium	0	0	0	0	0	1	0
329	Podosphaera	Knufia	0	0	0	1	0	0	0
330	Podosphaera	Valsonectria	0	0	0	0	0	0	1
331	Arthrinium	Peziza	0	0	1	0	0	0	0
332	Arthrinium	Mucor	0	0	1	0	0	0	0
333	Arthrinium	Phanerochaete	0	0	0	0	1	0	0
334	Arthrinium	Erysiphe	0	0	1	0	0	0	0
335	Arthrinium	Curvibasidium	0	0	0	0	0	0	1
336	Arthrinium	Valsonectria	0	0	0	0	0	0	1
337	Arthrinium	Chalara	0	0	0	0	0	0	1
338	Arthrinium	Harknessia	0	0	0	0	1	0	0
339	Paradendryphiella	Cordyceps	0	0	0	1	0	0	0
340	Paradendryphiella	Bartalinia	1	0	0	0	0	0	0
341	Paradendryphiella	Pyrenochaetopsis	1	0	0	0	0	0	0
342	Neoascochyta	Kondoa	0	0	0	0	1	0	0
343	Neoascochyta	Cordyceps	0	0	0	1	0	0	0
344	Neoascochyta	Diaporthe	0	0	0	1	0	0	0
345	Neoascochyta	Pseudopithomyces	1	0	0	0	0	0	0
346	Neoascochyta	Ustilago	0	0	0	1	0	0	0
347	Cephaliophora	Devriesia	0	0	1	0	0	0	0
348	Cephaliophora	Phoma	0	0	0	0	0	1	0
349	Cephaliophora	Radulidium	1	0	0	0	0	0	0
350	Leucosporidium	Peziza	0	0	0	1	0	0	0
351	Leucosporidium	Devriesia	0	0	0	0	1	0	0
352	Leucosporidium	Malassezia	0	1	0	0	0	0	0
353	Leucosporidium	Anthracocystis	0	0	0	0	1	0	0
354	Leucosporidium	Paramycosphaerella	0	0	0	0	0	1	0
355	Leucosporidium	Verticillium	0	1	0	0	0	0	0
356	Leucosporidium	Erysiphe	0	0	0	0	0	1	0
357	Leucosporidium	Leptosphaerulina	0	0	0	0	0	1	0
358	Leucosporidium	Ulocladium	1	0	0	0	0	0	0
359	Leucosporidium	Torula	0	0	0	0	0	1	0
360	Leucosporidium	Valsonectria	1	0	0	0	1	0	0
361	Leucosporidium	Buckleyzyma	0	0	1	0	0	0	0
362	Leucosporidium	Periconia	0	1	1	0	0	0	0
363	Cyphellophora	Malassezia	0	0	0	0	0	1	0
364	Cyphellophora	Mucor	1	0	0	0	1	0	0
365	Cyphellophora	Paramycosphaerella	0	1	0	0	0	0	0
366	Cyphellophora	Preussia	0	1	0	0	0	0	0
367	Cyphellophora	Verticillium	0	0	0	0	1	0	0
368	Cyphellophora	Saccharomyces	0	0	0	0	0	1	0
369	Cyphellophora	Leptosphaerulina	0	0	0	0	0	1	0
370	Cyphellophora	Kodamaea	0	1	0	0	0	0	0
371	Cyphellophora	Paraconiothyrium	0	0	0	1	0	0	0
372	Cyphellophora	Bullera	0	0	0	0	1	0	0
373	Cyphellophora	Hanseniaspora	0	0	1	0	0	0	0
374	Fusarium	Saccharomyces	0	1	0	0	0	0	0
375	Fusarium	Ulocladium	1	0	0	0	0	0	0
376	Mucor	Cistella	0	0	0	1	0	0	0
377	Mucor	Curvibasidium	0	0	0	0	0	1	0
378	Mucor	Knufia	0	0	0	0	0	0	1
379	Mucor	Rhizopus	0	0	0	0	1	0	0
380	Mucor	Gymnostellatospora	0	0	0	1	0	0	0
381	Mucor	Chalara	0	0	0	1	0	0	0
382	Mucor	Harknessia	0	1	0	0	0	0	0
383	Paramycosphaerella	Malassezia	0	0	0	0	0	1	0
384	Paramycosphaerella	Verticillium	0	0	0	0	1	0	0
385	Paramycosphaerella	Saccharomyces	0	0	0	0	1	0	0
386	Paramycosphaerella	Leptosphaerulina	0	0	0	0	0	1	0
387	Preussia	Devriesia	0	0	0	1	0	0	0
388	Preussia	Chaetomium	0	0	0	0	0	1	0
389	Preussia	Phanerochaete	0	0	1	0	0	0	0
390	Verticillium	Malassezia	0	0	0	0	0	1	0
391	Verticillium	Saccharomyces	0	0	0	0	0	1	0
392	Verticillium	Leptosphaerulina	0	0	1	0	0	0	0
393	Cyberlindnera	Knufia	0	0	0	0	0	0	1
394	Cyberlindnera	Chalara	0	0	0	0	1	0	0
395	Nectria	Cistella	0	1	0	0	0	0	0
396	Nectria	Malassezia	0	0	0	0	1	0	0
397	Nectria	Geomyces	0	0	0	1	0	0	0
398	Nectria	Rhizopus	0	0	1	0	0	0	0
399	Nectria	Gymnostellatospora	0	0	1	0	0	0	0
400	Sarocladium	Trimmatostroma	0	0	0	0	0	0	1
401	Chaetomium	Hyphodermella	1	0	0	0	0	0	0
402	Cystofilobasidium	Penicillium	0	1	0	0	0	0	0
403	Cystofilobasidium	Phaeotheca	0	0	0	0	0	1	0
404	Cystofilobasidium	Nigrospora	0	0	0	0	0	1	1
405	Cystofilobasidium	Cyphellophora	0	0	0	0	0	1	0
406	Saccharomyces	Cryptomarasmius	0	0	0	0	0	0	1
407	Saccharomyces	Botrytis	0	1	0	0	0	0	0
408	Saccharomyces	Malassezia	0	0	0	0	0	0	1
409	Saccharomyces	Phanerochaete	0	1	0	0	0	0	0
410	Saccharomyces	Leptosphaerulina	0	0	0	0	0	0	1
411	Saccharomyces	Kodamaea	0	0	0	0	0	1	0
412	Saccharomyces	Stachybotrys	0	0	0	0	0	0	1
413	Phanerochaete	Cryptomarasmius	1	0	0	0	0	0	0
414	Phanerochaete	Botrytis	0	0	0	0	1	0	0
415	Phanerochaete	Devriesia	1	0	0	0	0	0	0
416	Phanerochaete	Kodamaea	0	0	0	0	0	0	1
417	Phanerochaete	Valsonectria	1	0	0	0	0	0	0
418	Acremonium	Gibberella	1	0	0	0	0	0	0
419	Acremonium	Protomyces	1	0	0	0	0	0	0
420	Acremonium	Phaeosphaeria	1	0	0	0	0	0	0
421	Erysiphe	Sigarispora	1	0	0	0	0	0	0
422	Erysiphe	Peziza	1	0	0	0	0	0	0
423	Erysiphe	Keissleriella	0	1	0	0	0	0	0
424	Erysiphe	Radulidium	0	0	1	0	0	0	0
425	Erysiphe	Periconia	0	0	0	0	0	1	0
426	Trichosporon	Kondoa	1	1	0	0	0	0	1
427	Trichosporon	Cistella	1	0	0	0	0	0	0
428	Trichosporon	Diaporthe	0	0	0	0	0	1	0
429	Trichosporon	Pseudopithomyces	0	0	0	1	0	0	0
430	Trichosporon	Hyphodermella	0	0	0	0	0	1	0
431	Trichosporon	Eutypa	0	0	0	0	0	1	0
432	Trichosporon	Hortaea	0	0	1	0	0	0	0
433	Trichosporon	Plectosphaerella	0	1	0	0	0	0	0
434	Diaporthe	Kondoa	0	1	0	1	0	0	0
435	Diaporthe	Cordyceps	0	0	0	0	1	0	0
436	Diaporthe	Pseudopithomyces	0	1	0	0	0	0	0
437	Diaporthe	Plectosphaerella	0	0	0	0	0	1	0
438	Holtermanniella	Cryptomarasmius	0	0	0	0	0	0	1
439	Holtermanniella	Articulospora	0	1	0	0	0	0	0
440	Holtermanniella	Botrytis	0	0	0	0	1	0	0
441	Holtermanniella	Curvularia	0	0	0	0	0	0	1
442	Holtermanniella	Podosphaera	0	1	0	0	0	0	1
443	Holtermanniella	Saccharomyces	0	0	0	0	0	0	1
444	Holtermanniella	Kodamaea	0	0	0	0	0	0	1
445	Holtermanniella	Selenophoma	0	0	0	0	0	1	0
446	Holtermanniella	Bensingtonia	1	0	0	0	0	0	0
447	Keissleriella	Cryptomarasmius	1	1	0	0	0	0	0
448	Keissleriella	Rhinocladiella	0	0	0	0	1	0	0
449	Keissleriella	Pseudopithomyces	0	1	0	0	0	0	0
450	Keissleriella	Robbauera	1	0	1	0	0	0	1
451	Keissleriella	Kwoniella	0	0	1	0	0	0	0
452	Keissleriella	Periconia	1	0	0	0	0	0	0
453	Chalastospora	Microdochium	0	0	0	0	1	0	0
454	Chalastospora	Kondoa	0	1	0	0	0	1	0
455	Chalastospora	Taphrina	0	0	0	1	0	0	0
456	Chalastospora	Anthracocystis	0	0	0	1	0	0	0
457	Chalastospora	Mortierella	0	0	0	0	0	1	0
458	Chalastospora	Pyrenochaeta	0	0	0	1	0	0	0
459	Chalastospora	Dipodascus	1	0	0	1	0	1	0
460	Chalastospora	Phoma	0	0	0	0	1	0	0
461	Chalastospora	Bullera	1	0	0	0	0	0	0
462	Chalastospora	Plectosphaerella	0	0	0	0	1	0	0
463	Chalastospora	Radulidium	0	0	0	0	0	0	1
464	Stemphylium	Epicoccum	0	0	0	1	0	0	0
465	Stemphylium	Curvularia	0	0	0	1	0	0	0
466	Phaeosphaeria	Trimmatostroma	0	0	1	0	0	0	0
467	Phaeosphaeria	Dioszegia	0	0	0	0	0	1	0
468	Phaeosphaeria	Chalara	0	0	0	0	0	1	0
469	Dipodascus	Knufia	1	0	0	0	0	0	0
470	Coprinellus	Botrytis	0	0	0	0	0	1	0
471	Coprinellus	Cordyceps	0	0	0	1	0	0	0
472	Coprinellus	Cistella	0	0	0	0	0	1	0
473	Coprinellus	Devriesia	0	0	0	0	0	0	1
474	Coprinellus	Rhizopus	0	0	0	0	0	0	1
475	Coprinellus	Inocutis	0	0	1	0	0	0	0
476	Coprinellus	Gymnostellatospora	0	1	0	0	0	0	0
477	Coprinellus	Eutypa	0	0	1	0	0	0	0
478	Coprinellus	Radulidium	1	0	0	0	0	1	0
479	Coprinellus	Cercospora	0	0	0	0	0	0	1
480	Bipolaris	Cryptomarasmius	0	0	0	0	1	0	0
481	Bipolaris	Cutaneotrichosporon	0	0	1	0	0	0	0
482	Bipolaris	Botrytis	0	0	1	0	0	0	1
483	Bipolaris	Toxicocladosporium	0	0	0	0	0	0	1
484	Bipolaris	Rhinocladiella	1	0	0	0	0	0	0
485	Bipolaris	Verrucocladosporium	0	0	0	0	0	0	1
486	Bipolaris	Curvularia	0	0	0	0	0	0	1
487	Bipolaris	Keissleriella	0	1	0	0	0	0	0
488	Bipolaris	Pseudopithomyces	0	0	1	0	0	0	0
489	Bipolaris	Kodamaea	0	0	0	0	0	1	0
490	Pseudopithomyces	Cistella	0	0	0	0	0	1	0
491	Pseudopithomyces	Rhinocladiella	0	0	0	0	0	1	0
492	Pseudopithomyces	Hyphodermella	0	0	0	0	0	1	0
493	Hyphodermella	Cistella	0	0	0	0	0	1	0
494	Sporobolomyces	Vishniacozyma	0	0	0	0	0	1	0
495	Sporobolomyces	Aureobasidium	0	0	0	0	0	0	1
496	Sporobolomyces	Candida	0	0	1	0	0	0	0
497	Sporobolomyces	Rhodotorula	0	0	0	1	0	0	0
498	Sporobolomyces	Cryptococcus	1	0	0	0	0	0	0
499	Robbauera	Rhinocladiella	1	0	0	0	0	0	0
500	Robbauera	Devriesia	1	0	0	0	0	0	0
501	Bartalinia	Microdochium	1	0	0	0	1	0	0
502	Bartalinia	Curvibasidium	0	0	0	0	0	0	1
503	Bartalinia	Phoma	0	0	1	0	0	0	0
504	Bartalinia	Cystobasidium	0	0	0	1	0	0	0
505	Cryptococcus	Kondoa	0	0	0	0	1	0	0
506	Cryptococcus	Anthracocystis	0	0	0	0	0	0	1
507	Cryptococcus	Pringsheimia	0	1	0	0	0	0	0
508	Cryptococcus	Trichosporon	0	0	0	0	0	1	0
509	Cryptococcus	Knufia	0	1	0	0	0	0	0
510	Curvibasidium	Anthracocystis	0	0	0	0	0	1	1
511	Curvibasidium	Phoma	0	0	0	0	0	1	1
512	Curvibasidium	Knufia	0	0	0	0	0	1	0
513	Curvibasidium	Buckleyzyma	0	0	0	1	0	0	0
514	Phoma	Kondoa	0	0	1	0	0	0	0
515	Phoma	Devriesia	0	0	1	0	0	0	0
516	Phoma	Rachicladosporium	0	0	0	0	0	1	0
517	Leptosphaerulina	Malassezia	1	0	0	0	0	0	0
518	Kodamaea	Cryptomarasmius	0	0	0	0	1	0	0
519	Kodamaea	Botrytis	0	0	0	0	0	1	0
520	Septoria	Taphrina	0	0	0	0	0	0	1
521	Septoria	Anthracocystis	0	0	0	0	1	0	0
522	Septoria	Podosphaera	0	0	0	0	1	0	0
523	Septoria	Erysiphe	0	0	0	0	0	1	0
524	Septoria	Curvibasidium	0	0	0	0	0	1	0
525	Septoria	Ulocladium	0	0	0	0	1	0	0
526	Septoria	Periconia	0	0	0	0	1	0	0
527	Ulocladium	Geomyces	1	0	0	0	0	0	0
528	Ulocladium	Valsonectria	0	0	0	0	1	0	0
529	Cystobasidium	Verrucocladosporium	0	0	0	0	1	0	0
530	Cystobasidium	Protomyces	0	1	0	0	0	0	0
531	Selenophoma	Articulospora	0	0	0	0	0	1	0
532	Selenophoma	Microdochium	0	1	0	0	0	0	0
533	Selenophoma	Rhodosporidiobolus	1	0	0	0	0	0	0
534	Selenophoma	Coprinellus	1	0	0	0	0	0	0
535	Knufia	Eutypa	1	0	0	0	0	0	0
536	Cladosporium	Mycosphaerella	0	0	0	0	0	1	0
537	Cladosporium	Cutaneotrichosporon	1	0	0	0	0	0	0
538	Cladosporium	Pyrenophora	1	0	0	0	0	0	0
539	Cladosporium	Sarocladium	1	0	0	0	0	0	0
540	Cladosporium	Bartalinia	0	0	0	0	0	0	1
541	Cladosporium	Dioszegia	1	0	0	0	0	0	0
542	Rachicladosporium	Kondoa	0	0	0	1	0	0	0
543	Dioszegia	Chaetosphaeronema	0	0	0	0	0	1	0
544	Dioszegia	Pichia	1	0	0	0	0	0	0
545	Dioszegia	Ramularia	0	1	0	0	0	1	0
546	Dioszegia	Erythrobasidium	0	0	0	1	0	0	0
547	Dioszegia	Protomyces	0	0	0	0	1	0	0
548	Dioszegia	Pringsheimia	0	0	0	0	0	1	0
549	Torula	Peziza	0	1	0	0	0	0	0
550	Torula	Cordyceps	0	0	0	0	0	1	0
551	Torula	Anthracocystis	0	0	0	0	1	0	0
552	Rhizopus	Cistella	0	0	0	0	0	1	0
553	Rhizopus	Inocutis	0	0	0	0	0	1	0
554	Rhizopus	Gymnostellatospora	0	0	0	1	0	0	0
555	Gymnostellatospora	Cistella	0	0	0	0	0	1	0
556	Udeniomyces	Arthrinium	1	0	0	0	0	0	0
557	Udeniomyces	Phanerochaete	0	0	0	0	0	1	0
558	Udeniomyces	Trichosporon	0	0	0	0	0	1	0
559	Udeniomyces	Valsonectria	0	0	0	0	0	1	0
560	Udeniomyces	Colletotrichum	1	0	0	0	0	0	0
561	Udeniomyces	Hanseniaspora	0	0	0	1	0	0	0
562	Amylosporus	Devriesia	0	1	0	0	0	0	0
563	Amylosporus	Coriolopsis	1	0	0	0	0	0	0
564	Amylosporus	Cephaliophora	0	0	0	1	0	0	0
565	Paraconiothyrium	Keissleriella	0	0	0	1	0	0	0
566	Paraconiothyrium	Kwoniella	0	1	0	0	0	0	0
567	Paraconiothyrium	Periconia	0	0	0	0	1	0	0
568	Paraconiothyrium	Saxophila	0	0	0	1	0	0	0
569	Bullera	Phoma	0	0	0	0	1	0	0
570	Bullera	Kodamaea	1	0	0	0	0	0	0
571	Hortaea	Torula	0	0	0	0	1	0	0
572	Hortaea	Saxophila	0	0	0	1	1	0	0
573	Kwoniella	Cryptomarasmius	1	0	0	0	0	0	0
574	Kwoniella	Kondoa	0	1	0	0	0	0	0
575	Kwoniella	Coprinellus	0	1	0	0	0	0	0
576	Kwoniella	Ustilago	0	0	0	0	1	0	0
577	Kwoniella	Radulidium	0	0	1	0	0	0	0
578	Kwoniella	Periconia	0	0	0	0	1	0	0
579	Kwoniella	Colletotrichum	1	0	0	0	0	0	0
580	Stachybotrys	Peziza	0	0	0	0	1	0	0
581	Stachybotrys	Torula	1	0	0	0	0	0	0
582	Stachybotrys	Embellisia	0	0	0	0	1	0	0
583	Plectosphaerella	Cistella	0	0	0	0	0	1	0
584	Plectosphaerella	Phoma	0	0	0	1	0	0	0
585	Plectosphaerella	Rhizopus	0	0	1	0	0	0	0
586	Plectosphaerella	Gymnostellatospora	0	0	0	0	1	0	0
587	Chalara	Cistella	1	0	0	0	0	0	0
588	Chalara	Ulocladium	1	0	0	0	0	0	0
589	Chalara	Rhizopus	0	0	0	0	1	0	0
590	Chalara	Gymnostellatospora	0	0	0	0	1	0	0
591	Chalara	Valsonectria	1	0	0	0	0	0	0
592	Chalara	Harknessia	0	1	0	0	0	0	0
593	Radulidium	Devriesia	0	0	0	0	0	0	1
594	Radulidium	Periconia	0	0	1	0	0	0	0
595	Buckleyzyma	Devriesia	0	0	0	0	0	0	1
596	Buckleyzyma	Ulocladium	0	1	0	0	0	0	0
597	Buckleyzyma	Valsonectria	0	0	0	1	0	0	0
598	Periconia	Kondoa	0	0	0	0	0	0	1
599	Periconia	Ustilago	0	0	0	0	0	0	1
600	Periconia	Colletotrichum	0	0	0	1	0	0	0
601	Saxophila	Torula	0	0	0	0	0	0	1
602	Issatchenkia	Ceriporia	0	1	0	0	0	0	0
603	Colletotrichum	Ustilago	0	1	0	0	0	0	0
604	Fusicolla	Kwoniella	0	0	0	0	0	1	0
605	Fusicolla	Periconia	0	0	0	0	0	1	0
606	Fusicolla	Colletotrichum	1	0	0	0	0	0	0
607	Cercospora	Cordyceps	0	0	0	0	0	0	1
608	Cercospora	Eutypa	0	0	0	0	0	0	1
609	Hanseniaspora	Colletotrichum	1	0	0	0	0	0	0
610	#N/A	#N/A	0	0	0	1	0	0	1
611	#N/A	#N/A	1	0	0	0	0	0	0
612	Alternaria	Filobasidium	0	0	0	0	1	0	0
613	Alternaria	Monographella	0	1	0	0	0	0	0
614	Alternaria	Pyrenophora	0	0	0	0	0	1	0
615	Alternaria	Fusarium	0	0	0	0	0	0	1
616	Alternaria	Trichoderma	0	0	0	0	1	0	0
617	Symmetrospora	Chaetosphaeronema	0	0	0	1	0	0	0
618	Symmetrospora	Comoclathris	0	0	0	0	0	1	0
619	Symmetrospora	Trimmatostroma	0	0	0	0	0	0	1
620	Symmetrospora	Fayodia	0	0	0	0	0	1	0
621	Symmetrospora	Crocicreas	0	0	0	0	0	0	1
622	Symmetrospora	Ramularia	0	0	1	0	0	1	0
623	Symmetrospora	Erythrobasidium	0	1	0	0	0	0	1
624	Symmetrospora	Stagonosporopsis	1	0	0	0	0	0	0
625	Symmetrospora	Pringsheimia	0	1	0	0	0	0	0
626	Symmetrospora	Podosphaera	0	0	0	0	0	1	0
627	Symmetrospora	Trichoderma	0	0	0	1	0	0	0
628	Symmetrospora	Plectosphaerella	1	0	0	0	0	0	0
629	Symmetrospora	Hyphopichia	0	0	0	0	0	1	0
630	Symmetrospora	Udeniomyces	0	0	0	1	0	0	0
631	Symmetrospora	Phanerochaete	0	0	0	0	0	0	1
632	Symmetrospora	Paraconiothyrium	1	0	0	0	0	0	0
633	Articulospora	Chaetosphaeronema	0	0	0	0	0	0	1
634	Articulospora	Blumeria	0	1	0	0	0	0	0
635	Articulospora	Epicoccum	0	0	0	0	1	0	0
636	Articulospora	Neodevriesia	1	0	0	0	0	0	0
637	Articulospora	Erythrobasidium	0	0	0	1	0	0	0
638	Articulospora	Coprinellus	0	0	0	0	0	0	1
639	Articulospora	Hyphopichia	1	0	0	0	0	0	0
640	Articulospora	Cordyceps	1	0	0	0	0	0	0
641	Articulospora	Nigrospora	0	0	0	0	0	1	0
642	Articulospora	Leucosporidium	1	0	0	0	0	0	0
643	Articulospora	Paramycosphaerella	0	0	0	0	1	0	0
644	Articulospora	Phanerochaete	0	0	0	1	0	0	0
645	Articulospora	Drechslera	0	0	0	0	0	1	0
646	Cutaneotrichosporon	Naganishia	0	0	0	0	1	0	0
647	Cutaneotrichosporon	Blumeria	1	0	0	0	0	0	0
648	Cutaneotrichosporon	Epicoccum	0	0	0	0	0	1	0
649	Cutaneotrichosporon	Crocicreas	0	0	0	0	1	0	0
650	Cutaneotrichosporon	Pringsheimia	0	0	0	0	0	1	0
651	Cutaneotrichosporon	Neoascochyta	0	0	1	0	0	0	0
652	Cutaneotrichosporon	Verticillium	0	0	0	0	1	0	0
653	Cutaneotrichosporon	Cyberlindnera	1	0	0	0	0	0	1
654	Cutaneotrichosporon	Saccharomyces	0	0	1	0	0	0	0
655	Cutaneotrichosporon	Trichoderma	0	0	1	0	1	0	0
656	Cutaneotrichosporon	Golovinomyces	1	0	0	0	0	0	0
657	Cutaneotrichosporon	Stachybotrys	0	0	0	0	0	1	0
658	Cutaneotrichosporon	Plectosphaerella	0	0	0	0	0	1	0
659	Cutaneotrichosporon	Colletotrichum	0	0	0	0	0	1	0
660	Cutaneotrichosporon	Taphrina	0	0	1	0	0	1	0
661	Cutaneotrichosporon	Nigrospora	0	0	1	0	0	0	0
662	Cutaneotrichosporon	Diutina	0	0	0	0	0	1	0
663	Cutaneotrichosporon	Arthrinium	0	0	1	0	1	0	0
664	Cutaneotrichosporon	Camarosporium	0	0	0	0	0	0	1
665	Cutaneotrichosporon	Leucosporidium	0	0	0	0	1	0	0
666	Cutaneotrichosporon	Phanerochaete	0	0	0	0	0	0	1
667	Cutaneotrichosporon	Curvibasidium	0	0	0	0	1	0	0
668	Cutaneotrichosporon	Ceriporia	0	0	0	0	1	0	0
669	Cutaneotrichosporon	Kwoniella	0	0	0	0	0	0	1
670	Cutaneotrichosporon	Dipodascus	0	0	0	0	0	0	1
671	Cutaneotrichosporon	Radulidium	0	1	0	0	0	0	0
672	Cutaneotrichosporon	Embellisia	0	0	0	0	0	1	1
673	Cutaneotrichosporon	Peziza	0	0	0	0	0	1	0
674	Chaetosphaeronema	Toxicocladosporium	0	0	0	0	1	0	0
675	Chaetosphaeronema	Schizophyllum	0	0	0	1	0	0	0
676	Chaetosphaeronema	Rhodosporidiobolus	0	0	0	1	0	0	0
677	Chaetosphaeronema	Fayodia	0	0	0	1	0	0	0
678	Chaetosphaeronema	Pichia	0	0	0	1	0	0	0
679	Chaetosphaeronema	Neodevriesia	1	0	0	0	0	0	0
680	Chaetosphaeronema	Pringsheimia	1	0	0	0	0	0	0
681	Chaetosphaeronema	Neoascochyta	1	0	0	0	0	0	0
682	Chaetosphaeronema	Preussia	0	0	1	0	0	0	0
683	Chaetosphaeronema	Golovinomyces	0	0	0	0	0	1	0
684	Chaetosphaeronema	Stachybotrys	0	0	0	0	0	0	1
685	Chaetosphaeronema	Sampaiozyma	0	0	0	0	0	1	0
686	Chaetosphaeronema	Buckleyzyma	0	1	0	0	0	0	0
687	Chaetosphaeronema	Curvularia	0	0	0	0	0	1	0
688	Chaetosphaeronema	Leucosporidium	1	0	0	0	0	0	0
689	Chaetosphaeronema	Phanerochaete	1	0	0	0	1	0	0
690	Chaetosphaeronema	Lasiodiplodia	1	0	0	0	0	0	0
691	Toxicocladosporium	Gibberella	1	0	0	0	0	0	0
692	Toxicocladosporium	Kondoa	1	0	0	0	0	0	0
693	Toxicocladosporium	Trimmatostroma	0	0	0	0	0	1	0
694	Toxicocladosporium	Wallemia	0	0	0	0	0	1	0
695	Toxicocladosporium	Fusicolla	0	1	0	0	0	0	0
696	Toxicocladosporium	Verrucocladosporium	0	1	0	0	0	0	0
697	Toxicocladosporium	Fayodia	0	0	0	0	0	1	0
698	Toxicocladosporium	Pringsheimia	0	0	0	0	0	1	0
699	Toxicocladosporium	Coriolopsis	1	0	0	0	0	0	0
700	Toxicocladosporium	Preussia	0	0	1	0	0	0	0
701	Toxicocladosporium	Verticillium	0	0	0	0	1	0	0
702	Toxicocladosporium	Cyberlindnera	1	0	0	0	0	0	0
703	Toxicocladosporium	Robbauera	0	0	0	0	0	0	1
704	Toxicocladosporium	Torula	0	0	0	0	0	1	0
705	Toxicocladosporium	Diutina	1	0	0	0	0	0	0
706	Toxicocladosporium	Curvularia	0	0	1	0	0	0	0
707	Toxicocladosporium	Camarosporium	0	0	0	1	0	0	0
708	Toxicocladosporium	Leucosporidium	0	0	1	0	0	0	0
709	Toxicocladosporium	Mucor	0	0	0	1	0	0	0
710	Toxicocladosporium	Chalara	1	0	0	0	0	0	0
711	Toxicocladosporium	Engyodontium	1	0	0	0	0	0	0
712	Toxicocladosporium	Exophiala	1	0	0	0	0	0	0
713	Toxicocladosporium	Harknessia	1	0	0	0	0	0	0
714	Toxicocladosporium	Saxophila	0	0	0	1	0	0	0
715	Toxicocladosporium	Ganoderma	0	0	1	0	0	0	0
716	Toxicocladosporium	Embellisia	0	0	0	0	1	0	0
717	Lophiotrema	Kondoa	0	0	0	1	0	0	0
718	Lophiotrema	Cistella	0	0	0	1	0	0	0
719	Monographella	Vishniacozyma	0	0	1	0	0	0	0
720	Monographella	Cystofilobasidium	1	0	0	0	0	0	0
721	Microdochium	Gibberella	1	0	0	0	0	0	0
722	Microdochium	Epicoccum	1	0	0	0	0	0	0
723	Microdochium	Preussia	1	0	0	0	0	0	0
724	Microdochium	Nectria	1	0	0	0	0	0	0
725	Microdochium	Apiotrichum	1	0	0	1	0	0	0
726	Microdochium	Cyphellophora	0	0	1	0	1	0	0
727	Microdochium	Mucor	0	0	0	0	0	1	0
728	Microdochium	Chalara	0	0	0	0	0	1	0
729	Microdochium	Engyodontium	0	1	0	0	0	0	0
730	Microdochium	Phoma	0	0	0	0	1	0	0
731	Gibberella	Fusicolla	0	0	0	0	0	0	1
732	Gibberella	Verrucocladosporium	1	0	0	0	0	0	0
733	Gibberella	Mortierella	1	1	0	0	0	0	0
734	Gibberella	Erythrobasidium	0	0	0	1	0	0	0
735	Gibberella	Didymella	0	1	0	0	0	0	0
736	Gibberella	Pyrenochaeta	1	0	0	0	0	0	0
737	Gibberella	Pringsheimia	1	1	0	1	0	0	0
738	Gibberella	Coriolopsis	0	0	0	1	0	0	0
739	Gibberella	Cephaliophora	0	0	0	0	1	0	0
740	Gibberella	Preussia	0	1	0	0	0	0	0
741	Gibberella	Verticillium	0	0	1	0	0	0	0
742	Gibberella	Saccharomyces	0	0	1	0	0	0	0
743	Gibberella	Buckleyzyma	0	0	0	0	1	0	0
744	Gibberella	Rhizopus	0	0	0	0	1	0	0
745	Gibberella	Colletotrichum	0	0	1	0	0	0	0
746	Gibberella	Nigrospora	0	0	1	0	0	0	0
747	Gibberella	Diutina	0	1	0	0	0	0	0
748	Gibberella	Udeniomyces	0	0	0	0	0	1	0
749	Gibberella	Camarosporium	0	0	0	0	1	0	0
750	Gibberella	Diaporthe	0	1	0	0	0	0	0
751	Gibberella	Pyrenochaetopsis	0	0	0	1	0	0	0
752	Gibberella	Chalara	0	1	0	0	0	1	0
753	Gibberella	Periconia	0	0	0	0	0	1	0
754	Gibberella	Ulocladium	1	0	0	0	0	0	0
755	Gibberella	Leptosphaerulina	0	0	0	0	1	0	0
756	Gibberella	Hanseniaspora	0	0	0	0	0	1	0
757	Gibberella	Harknessia	0	0	0	0	0	1	0
758	Gibberella	Saxophila	1	0	0	0	0	0	0
759	Kondoa	Cistella	0	0	0	0	1	0	0
760	Kondoa	Malassezia	0	0	0	0	1	0	0
761	Penicillium	Neodevriesia	0	0	0	0	1	0	0
762	Penicillium	Amylosporus	0	0	0	0	1	0	0
763	Penicillium	Exophiala	0	0	0	0	1	1	0
764	Zymoseptoria	Wallemia	0	0	0	0	1	0	0
765	Zymoseptoria	Phaeotheca	0	0	0	0	1	0	0
766	Zymoseptoria	Septoria	0	0	0	0	1	0	0
767	Comoclathris	Lophiotrema	0	0	0	0	1	0	0
768	Comoclathris	Kondoa	0	0	0	1	0	0	0
769	Comoclathris	Epicoccum	0	0	0	0	0	1	0
770	Comoclathris	Stagonosporopsis	0	0	0	0	0	1	0
771	Comoclathris	Coprinellus	0	0	0	0	0	1	0
772	Comoclathris	Plectosphaerella	1	0	0	0	0	0	0
773	Comoclathris	Hyphodermella	0	0	0	1	0	0	0
774	Comoclathris	Diutina	0	0	0	1	0	1	0
775	Comoclathris	Periconia	0	0	0	1	0	0	0
776	Comoclathris	Tritirachium	1	0	0	0	0	0	0
777	Comoclathris	Knufia	1	0	0	0	0	0	0
778	Schizophyllum	Naganishia	0	1	0	0	0	0	0
779	Schizophyllum	Epicoccum	1	0	0	1	0	0	0
780	Schizophyllum	Crocicreas	0	0	0	0	1	0	0
781	Schizophyllum	Malassezia	1	0	0	0	0	0	0
782	Schizophyllum	Neodevriesia	1	0	0	0	0	0	0
783	Schizophyllum	Ramularia	1	0	0	0	0	0	0
784	Schizophyllum	Didymella	1	0	0	0	0	0	0
785	Schizophyllum	Cephaliophora	1	0	0	0	0	0	0
786	Schizophyllum	Chaetomium	0	0	0	0	1	0	0
787	Schizophyllum	Saccharomyces	1	0	0	0	0	0	0
788	Schizophyllum	Coprinellus	0	0	0	1	0	0	0
789	Schizophyllum	Sporormiella	0	0	0	0	1	0	0
790	Schizophyllum	Diutina	0	0	0	1	0	0	0
791	Schizophyllum	Arthrinium	0	0	0	1	0	0	0
792	Schizophyllum	Leucosporidium	1	0	0	0	0	0	0
793	Schizophyllum	Curvibasidium	1	0	0	0	0	0	0
794	Schizophyllum	Bullera	1	0	0	0	0	0	0
795	Schizophyllum	Hortaea	1	0	0	0	0	0	0
796	Cistella	Valsonectria	0	0	0	0	1	0	0
797	Vishniacozyma	Verrucocladosporium	0	0	0	0	1	0	0
798	Vishniacozyma	Rhodotorula	0	0	0	0	1	0	0
799	Vishniacozyma	Debaryomyces	0	0	0	0	0	0	1
800	Vishniacozyma	Cystofilobasidium	1	0	0	1	0	1	1
801	Vishniacozyma	Aspergillus	0	0	0	1	0	0	0
802	Naganishia	Cistella	0	0	0	1	0	0	0
803	Naganishia	Fusicolla	0	0	0	0	1	0	0
804	Naganishia	Valsonectria	1	0	0	0	0	0	0
805	Naganishia	Phaeotheca	1	0	0	0	0	0	0
806	Naganishia	Epicoccum	1	0	0	0	0	0	0
807	Naganishia	Ramularia	0	0	0	0	1	0	0
808	Naganishia	Didymella	0	0	0	0	0	1	0
809	Naganishia	Amylosporus	0	0	0	0	1	0	0
810	Naganishia	Cephaliophora	1	0	0	0	0	0	0
811	Naganishia	Plectosphaerella	0	1	0	0	0	1	0
812	Naganishia	Sporormiella	0	0	0	0	1	0	0
813	Naganishia	Diutina	1	0	0	0	0	0	0
814	Naganishia	Protomyces	0	1	0	0	0	0	0
815	Naganishia	Paraconiothyrium	0	0	0	1	0	0	0
816	Naganishia	Kwoniella	0	0	0	0	1	0	0
817	Naganishia	Ganoderma	0	0	0	0	1	0	0
818	Naganishia	Cryptomarasmius	0	0	0	0	0	1	0
819	Naganishia	Peziza	0	0	1	0	0	0	0
820	Trimmatostroma	Cistella	0	0	0	0	1	0	0
821	Trimmatostroma	Wallemia	0	0	0	0	1	0	0
822	Trimmatostroma	Phaeotheca	0	0	0	0	1	0	0
823	Trimmatostroma	Fayodia	0	1	0	0	0	0	0
824	Trimmatostroma	Crocicreas	0	0	0	0	0	1	0
825	Trimmatostroma	Malassezia	0	0	0	0	0	1	0
826	Trimmatostroma	Mortierella	0	1	0	0	0	0	0
827	Trimmatostroma	Pringsheimia	0	0	0	0	1	0	0
828	Trimmatostroma	Preussia	0	0	0	0	1	0	0
829	Trimmatostroma	Cyberlindnera	0	0	0	0	1	0	0
830	Trimmatostroma	Nectria	0	0	0	0	1	0	0
831	Trimmatostroma	Golovinomyces	0	0	0	1	0	0	0
832	Trimmatostroma	Plectosphaerella	0	1	0	0	0	0	0
833	Trimmatostroma	Robbauera	0	1	0	0	0	0	0
834	Trimmatostroma	Torula	0	0	0	0	1	0	0
835	Trimmatostroma	Rhizopus	0	0	0	0	0	0	1
836	Trimmatostroma	Nigrospora	0	0	0	0	0	1	0
837	Trimmatostroma	Leucosporidium	0	0	0	0	1	0	0
838	Trimmatostroma	Periconia	0	0	0	0	0	1	0
839	Trimmatostroma	Exophiala	0	0	0	0	0	1	0
840	Trimmatostroma	Erysiphe	0	0	0	0	0	0	1
841	Fusicolla	Blumeria	0	0	0	0	0	1	0
842	Fusicolla	Neodevriesia	0	0	0	0	0	1	0
843	Fusicolla	Erythrobasidium	0	0	1	0	0	0	0
844	Fusicolla	Preussia	0	0	0	1	0	0	0
845	Fusicolla	Cyberlindnera	0	0	0	0	0	0	1
846	Fusicolla	Saccharomyces	0	1	0	0	0	0	0
847	Fusicolla	Trichoderma	0	1	1	0	0	0	0
848	Fusicolla	Plectosphaerella	0	1	0	0	0	0	0
849	Fusicolla	Torula	0	0	0	0	0	0	1
850	Fusicolla	Udeniomyces	0	0	0	0	0	1	0
851	Fusicolla	Mucor	0	0	0	0	1	0	0
852	Fusicolla	Phanerochaete	0	0	0	0	0	1	0
853	Fusicolla	Pyrenochaetopsis	0	1	0	0	0	0	0
854	Fusicolla	Chalara	0	0	0	0	0	1	0
855	Fusicolla	Exophiala	0	0	0	0	0	1	0
856	Fusicolla	Kwoniella	0	0	0	0	0	1	0
857	Fusicolla	Dipodascus	0	0	1	0	0	0	0
858	Blumeria	Botrytis	0	0	1	0	0	0	0
859	Blumeria	Verrucocladosporium	0	0	0	0	0	1	0
860	Blumeria	Rhodosporidiobolus	0	0	0	0	0	1	0
861	Blumeria	Fayodia	0	0	0	0	1	0	0
862	Blumeria	Crocicreas	0	0	0	0	1	0	0
863	Blumeria	Pseudogymnoascus	0	0	0	0	1	0	0
864	Blumeria	Neoascochyta	0	0	0	0	0	1	0
865	Blumeria	Saccharomyces	0	0	0	0	1	0	0
866	Blumeria	Cercospora	0	0	0	0	1	0	0
867	Blumeria	Colletotrichum	0	0	0	0	1	0	0
868	Blumeria	Udeniomyces	0	1	0	0	0	0	0
869	Blumeria	Pyrenochaetopsis	0	0	0	0	1	0	0
870	Blumeria	Periconia	0	0	0	0	1	0	0
871	Blumeria	Exophiala	0	1	0	0	0	0	0
872	Blumeria	Peziza	0	0	1	0	0	0	0
873	Aureobasidium	Articulospora	0	0	0	0	1	0	0
874	Aureobasidium	Toxicocladosporium	0	0	1	0	0	0	0
875	Aureobasidium	Cistella	0	0	0	0	1	0	0
876	Aureobasidium	Naganishia	0	0	0	0	0	0	1
877	Aureobasidium	Blumeria	0	0	0	0	0	0	1
878	Aureobasidium	Phaeotheca	0	0	0	0	0	0	1
879	Aureobasidium	Candida	0	0	0	1	0	0	0
880	Aureobasidium	Holtermanniella	0	0	0	0	1	0	0
881	Aureobasidium	Phaeosphaeria	0	0	0	1	0	0	0
882	Aureobasidium	Hortaea	0	0	1	0	0	0	0
883	Phaeotheca	Botrytis	0	0	0	1	0	0	0
884	Phaeotheca	Lophiotrema	0	0	0	1	0	0	0
885	Phaeotheca	Kondoa	0	0	0	0	1	0	0
886	Phaeotheca	Cistella	0	0	1	0	0	0	0
887	Phaeotheca	Valsonectria	0	0	0	1	0	0	0
888	Phaeotheca	Verrucocladosporium	0	0	0	1	0	0	0
889	Phaeotheca	Epicoccum	0	0	1	0	0	0	0
890	Phaeotheca	Crocicreas	0	1	0	0	0	0	0
891	Phaeotheca	Malassezia	0	1	0	0	0	0	0
892	Phaeotheca	Neodevriesia	0	0	0	1	0	0	0
893	Phaeotheca	Ramularia	0	1	0	0	0	0	0
894	Phaeotheca	Pyrenochaeta	0	0	0	0	1	0	0
895	Phaeotheca	Pringsheimia	0	0	0	0	1	0	0
896	Phaeotheca	Coriolopsis	0	0	0	0	1	1	0
897	Phaeotheca	Podosphaera	0	0	0	0	0	1	0
898	Phaeotheca	Nectria	0	0	0	0	0	0	1
899	Phaeotheca	Golovinomyces	0	0	0	1	0	0	0
900	Phaeotheca	Coprinellus	0	0	0	0	0	0	1
901	Phaeotheca	Sporormiella	0	0	0	0	0	1	0
902	Phaeotheca	Hyphodermella	0	0	0	0	0	1	0
903	Phaeotheca	Rhizopus	0	0	0	0	0	1	0
904	Phaeotheca	Protomyces	0	1	0	0	0	0	0
905	Phaeotheca	Arthrinium	0	0	0	0	1	0	0
906	Phaeotheca	Paraconiothyrium	0	1	0	0	0	0	0
907	Phaeotheca	Dipodascus	0	0	0	0	0	1	0
908	Verrucocladosporium	Gymnostellatospora	0	1	0	0	0	0	0
909	Verrucocladosporium	Cistella	0	0	0	0	0	1	0
910	Verrucocladosporium	Valsonectria	0	0	0	0	0	0	1
911	Verrucocladosporium	Crocicreas	0	0	0	0	0	0	1
912	Verrucocladosporium	Mortierella	0	0	0	0	0	0	1
913	Verrucocladosporium	Pringsheimia	0	0	0	0	0	1	0
914	Verrucocladosporium	Amylosporus	0	0	0	0	0	1	0
915	Verrucocladosporium	Golovinomyces	0	0	0	1	0	0	0
916	Verrucocladosporium	Coprinellus	0	0	0	0	0	1	0
917	Verrucocladosporium	Diutina	0	0	0	1	0	0	0
918	Verrucocladosporium	Apiotrichum	0	1	0	0	0	0	0
919	Verrucocladosporium	Leucosporidium	0	1	0	0	0	0	0
920	Verrucocladosporium	Diaporthe	0	0	0	1	0	0	0
921	Verrucocladosporium	Ulocladium	0	0	0	0	0	1	0
922	Verrucocladosporium	Engyodontium	0	0	1	0	0	0	0
923	Verrucocladosporium	Harknessia	0	0	0	1	0	0	0
924	Verrucocladosporium	Saxophila	0	0	0	1	0	0	0
925	Rhodosporidiobolus	Erythrobasidium	0	0	0	0	1	0	0
926	Rhodosporidiobolus	Pseudogymnoascus	0	0	0	1	0	0	0
927	Rhodosporidiobolus	Amylosporus	0	0	0	1	0	0	0
928	Rhodosporidiobolus	Neoascochyta	0	0	0	0	0	1	0
929	Rhodosporidiobolus	Saccharomyces	0	0	0	0	1	0	0
930	Rhodosporidiobolus	Trichoderma	0	0	0	0	0	1	0
931	Rhodosporidiobolus	Stachybotrys	0	0	0	0	0	1	0
932	Rhodosporidiobolus	Robbauera	0	0	0	0	0	0	1
933	Rhodosporidiobolus	Curvularia	0	0	0	0	0	1	0
934	Rhodosporidiobolus	Leucosporidium	0	0	0	0	0	1	0
935	Rhodosporidiobolus	Phanerochaete	0	0	0	0	0	1	0
936	Rhodosporidiobolus	Paraconiothyrium	0	0	0	0	0	1	0
937	Rhodosporidiobolus	Hortaea	0	0	0	1	0	0	0
938	Rhodosporidiobolus	Exophiala	0	0	0	1	0	0	0
939	Rhodosporidiobolus	Kwoniella	0	0	0	0	0	1	0
940	Rhodosporidiobolus	Ustilago	0	0	0	1	0	0	0
941	Fayodia	Crocicreas	0	0	0	1	0	0	0
942	Fayodia	Pichia	0	0	0	0	0	0	1
943	Fayodia	Ramularia	0	0	0	1	0	0	0
944	Fayodia	Saccharomyces	0	0	0	0	1	0	0
945	Fayodia	Torula	0	0	0	1	0	0	0
946	Fayodia	Diutina	0	0	1	0	0	0	0
947	Fayodia	Protomyces	0	0	0	1	0	0	0
948	Fayodia	Curvularia	0	0	0	0	0	0	1
949	Fayodia	Leucosporidium	0	0	0	0	0	0	1
950	Fayodia	Periconia	0	0	0	0	1	0	0
951	Fayodia	Knufia	0	0	0	0	0	0	1
952	Epicoccum	Valsonectria	0	0	0	0	0	1	0
953	Epicoccum	Crocicreas	0	0	1	0	0	0	0
954	Epicoccum	Pyrenochaeta	0	1	0	0	0	0	0
955	Epicoccum	Pringsheimia	0	0	0	1	0	0	0
956	Epicoccum	Amylosporus	0	0	0	0	0	0	1
957	Epicoccum	Cephaliophora	0	0	1	0	0	0	0
958	Epicoccum	Cyberlindnera	0	1	0	0	0	0	0
959	Epicoccum	Coprinellus	0	0	0	1	0	0	0
960	Epicoccum	Plectosphaerella	0	0	0	0	1	1	1
961	Epicoccum	Sporormiella	0	0	0	0	0	0	1
962	Epicoccum	Buckleyzyma	0	0	0	0	1	1	0
963	Epicoccum	Nigrospora	0	0	0	0	1	0	0
964	Epicoccum	Diutina	0	0	0	0	0	1	0
965	Epicoccum	Camarosporium	0	0	0	0	0	1	0
966	Epicoccum	Mucor	0	0	0	1	0	0	0
967	Epicoccum	Phialophora	0	0	0	0	0	1	0
968	Epicoccum	Phoma	0	0	0	0	1	0	0
969	Epicoccum	Pseudopithomyces	0	1	0	0	0	0	0
970	Crocicreas	Cistella	0	0	0	0	0	1	0
971	Crocicreas	Malassezia	0	0	0	0	0	0	1
972	Crocicreas	Pringsheimia	0	0	0	0	0	0	1
973	Crocicreas	Amylosporus	0	0	0	0	0	0	1
974	Crocicreas	Coriolopsis	0	0	0	0	0	1	1
975	Crocicreas	Nectria	0	0	1	0	0	0	0
976	Crocicreas	Golovinomyces	0	0	1	0	0	0	0
977	Crocicreas	Stachybotrys	0	1	0	0	0	0	0
978	Crocicreas	Cordyceps	0	0	0	0	0	0	1
979	Crocicreas	Colletotrichum	0	0	0	0	0	0	1
980	Crocicreas	Udeniomyces	0	0	0	0	0	1	0
981	Crocicreas	Camarosporium	0	0	0	0	0	1	0
982	Crocicreas	Cyphellophora	0	0	0	0	0	1	0
983	Crocicreas	Knufia	0	0	0	0	0	0	1
984	Pichia	Gymnostellatospora	0	0	0	1	0	0	0
985	Pichia	Cistella	0	0	0	0	0	1	0
986	Pichia	Amylosporus	0	0	0	0	0	1	0
987	Pichia	Cyberlindnera	0	0	0	0	0	1	0
988	Pichia	Golovinomyces	0	0	1	0	0	0	0
989	Pichia	Plectosphaerella	0	0	0	0	0	1	0
990	Pichia	Protomyces	0	0	0	0	0	1	0
991	Pichia	Apiotrichum	0	0	0	0	0	1	0
992	Pichia	Arthrinium	0	0	1	0	0	0	0
993	Pichia	Cyphellophora	0	0	0	0	0	1	0
Triticum dicoccoides	Genus 1	Genus 2	Almagor	Eliad	Ramot Menache
1	Alternaria	Filobasidium	0	1	0
2	Alternaria	Sarocladium	0	1	0
3	Alternaria	Chalastospora	0	1	0
4	Alternaria	Phaeosphaeria	1	0	0
5	Alternaria	Cladosporium	0	1	0
6	Mycosphaerella	Rhodotorula	0	1	0
7	Mycosphaerella	Phaeosphaeria	1	0	0
8	Mycosphaerella	Dioszegia	1	0	0
9	Symmetrospora	Comoclathris	1	0	0
10	Symmetrospora	Cistella	1	0	0
11	Symmetrospora	Crocicreas	1	0	0
12	Symmetrospora	Stagonosporopsis	1	0	0
13	Symmetrospora	Neoascochyta	1	0	0
14	Symmetrospora	Preussia	0	1	0
15	Symmetrospora	Trichosporon	1	0	0
16	Symmetrospora	Diaporthe	1	0	0
17	Symmetrospora	Pseudopithomyces	1	0	0
18	Symmetrospora	Hyphodermella	1	0	0
19	Symmetrospora	Geomyces	0	1	0
20	Symmetrospora	Camarosporium	0	1	0
21	Symmetrospora	Bullera	0	0	1
22	Symmetrospora	Bensingtonia	0	0	1
23	Cryptomarasmius	Botrytis	1	0	0
24	Articulospora	Cistella	0	1	0
25	Articulospora	Naganishia	1	0	0
26	Articulospora	Fayodia	1	0	0
27	Articulospora	Podosphaera	1	0	0
28	Articulospora	Cyberlindnera	0	0	1
29	Articulospora	Saccharomyces	1	0	0
30	Articulospora	Phanerochaete	1	0	0
31	Articulospora	Coprinellus	0	1	0
32	Articulospora	Rhizopus	0	1	0
33	Articulospora	Gymnostellatospora	0	1	0
34	Sigarispora	Peziza	1	0	0
35	Peziza	Anthracocystis	0	0	1
36	Peziza	Inocutis	0	1	0
37	Cutaneotrichosporon	Cryptomarasmius	1	0	0
38	Cutaneotrichosporon	Botrytis	1	0	1
39	Cutaneotrichosporon	Rhinocladiella	1	0	0
40	Cutaneotrichosporon	Verrucocladosporium	1	0	0
41	Cutaneotrichosporon	Malassezia	0	1	0
42	Cutaneotrichosporon	Curvularia	1	0	0
43	Cutaneotrichosporon	Pseudogymnoascus	0	0	1
44	Cutaneotrichosporon	Keissleriella	1	0	0
45	Cutaneotrichosporon	Phoma	1	0	0
46	Cutaneotrichosporon	Kodamaea	1	0	0
47	Cutaneotrichosporon	Inocutis	0	0	1
48	Cutaneotrichosporon	Kwoniella	0	1	0
49	Cutaneotrichosporon	Embellisia	0	0	1
50	Botrytis	Rhizopus	0	0	1
51	Botrytis	Inocutis	0	0	1
52	Chaetosphaeronema	Crocicreas	0	1	0
53	Chaetosphaeronema	Nigrospora	0	0	1
54	Chaetosphaeronema	Mortierella	1	0	0
55	Chaetosphaeronema	Mucor	0	1	0
56	Chaetosphaeronema	Hanseniaspora	0	0	1
57	Toxicocladosporium	Cryptomarasmius	1	0	0
58	Toxicocladosporium	Botrytis	1	0	0
59	Toxicocladosporium	Kondoa	1	0	0
60	Toxicocladosporium	Comoclathris	1	0	0
61	Toxicocladosporium	Malassezia	0	0	1
62	Toxicocladosporium	Erythrobasidium	1	0	0
63	Toxicocladosporium	Curvularia	1	0	0
64	Toxicocladosporium	Neoascochyta	1	0	0
65	Toxicocladosporium	Saccharomyces	1	0	0
66	Toxicocladosporium	Phanerochaete	1	0	0
67	Toxicocladosporium	Diaporthe	1	0	0
68	Toxicocladosporium	Curvibasidium	0	1	0
69	Toxicocladosporium	Phoma	0	1	0
70	Toxicocladosporium	Kodamaea	1	0	0
71	Toxicocladosporium	Camarosporium	0	1	0
72	Monographella	Septoriella	0	1	0
73	Monographella	Neoascochyta	0	0	1
74	Monographella	Holtermanniella	1	0	0
75	Microdochium	Botrytis	0	0	1
76	Microdochium	Anthracocystis	1	0	0
77	Microdochium	Nectria	0	1	0
78	Microdochium	Coprinellus	0	0	1
79	Microdochium	Curvibasidium	0	1	0
80	Microdochium	Geomyces	0	1	0
81	Microdochium	Inocutis	0	0	1
82	Gibberella	Peziza	0	0	1
83	Gibberella	Penicillium	0	1	0
84	Gibberella	Torula	0	0	1
85	Kondoa	Eutypa	0	1	0
86	Cordyceps	Eutypa	0	0	1
87	Zymoseptoria	Microdochium	1	0	0
88	Zymoseptoria	Naganishia	1	0	0
89	Zymoseptoria	Phaeotheca	0	0	1
90	Zymoseptoria	Stagonosporopsis	1	0	0
91	Zymoseptoria	Septoria	1	0	0
92	Comoclathris	Botrytis	0	0	1
93	Comoclathris	Kondoa	1	0	0
94	Comoclathris	Cordyceps	1	0	0
95	Comoclathris	Devriesia	0	1	0
96	Comoclathris	Nigrospora	0	1	0
97	Comoclathris	Mortierella	0	1	0
98	Comoclathris	Erythrobasidium	1	0	0
99	Comoclathris	Neoascochyta	1	0	0
100	Comoclathris	Cephaliophora	0	1	0
101	Comoclathris	Preussia	0	0	1
102	Comoclathris	Diaporthe	1	0	0
103	Comoclathris	Pseudopithomyces	1	0	0
104	Comoclathris	Phoma	0	1	0
105	Comoclathris	Inocutis	0	0	1
106	Comoclathris	Amylosporus	0	1	0
107	Comoclathris	Kwoniella	0	0	1
108	Comoclathris	Radulidium	0	1	0
109	Comoclathris	Periconia	0	0	1
110	Vishniacozyma	Pyrenophora	0	1	0
111	Vishniacozyma	Cystobasidium	1	0	0
112	Naganishia	Kondoa	0	0	1
113	Naganishia	Podosphaera	1	0	0
114	Naganishia	Phanerochaete	1	0	0
115	Trimmatostroma	Malassezia	0	0	1
116	Trimmatostroma	Mortierella	0	1	0
117	Trimmatostroma	Ramularia	0	1	0
118	Trimmatostroma	Pringsheimia	0	1	0
119	Trimmatostroma	Nectria	0	0	1
120	Blumeria	Phaeotheca	0	1	0
121	Blumeria	Erythrobasidium	1	0	0
122	Blumeria	Robbauera	1	0	0
123	Taphrina	Diutina	0	1	0
124	Taphrina	Ramularia	0	1	0
125	Taphrina	Stagonosporopsis	1	0	0
126	Taphrina	Neoascochyta	0	1	0
127	Taphrina	Leucosporidium	0	1	0
128	Taphrina	Erysiphe	0	1	0
129	Taphrina	Ulocladium	1	0	0
130	Taphrina	Radulidium	0	1	0
131	Taphrina	Periconia	0	1	0
132	Aureobasidium	Curvularia	0	1	0
133	Aureobasidium	Phaeosphaeria	1	0	0
134	Aureobasidium	Cryptococcus	0	1	0
135	Phaeotheca	Rhinocladiella	1	0	0
136	Phaeotheca	Devriesia	0	0	1
137	Phaeotheca	Crocicreas	0	1	1
138	Phaeotheca	Nigrospora	0	0	1
139	Phaeotheca	Pringsheimia	0	0	1
140	Phaeotheca	Keissleriella	1	0	0
141	Phaeotheca	Pseudopithomyces	1	0	0
142	Phaeotheca	Ulocladium	0	0	1
143	Phaeotheca	Valsonectria	0	0	1
144	Phaeotheca	Bullera	0	0	1
145	Phaeotheca	Buckleyzyma	0	0	1
146	Verrucocladosporium	Cryptomarasmius	1	0	0
147	Verrucocladosporium	Botrytis	1	0	0
148	Verrucocladosporium	Rhinocladiella	1	0	0
149	Verrucocladosporium	Fayodia	0	0	1
150	Verrucocladosporium	Malassezia	0	0	1
151	Verrucocladosporium	Ramularia	0	1	0
152	Verrucocladosporium	Curvularia	1	0	0
153	Verrucocladosporium	Pringsheimia	0	1	0
154	Verrucocladosporium	Nectria	1	0	0
155	Verrucocladosporium	Keissleriella	1	0	0
156	Verrucocladosporium	Kodamaea	1	0	0
157	Verrucocladosporium	Ulocladium	0	0	1
158	Verrucocladosporium	Knufia	1	0	0
159	Verrucocladosporium	Valsonectria	0	0	1
160	Verrucocladosporium	Paraconiothyrium	0	1	0
161	Rhodosporidiobolus	Mucor	1	0	0
162	Fayodia	Devriesia	1	0	0
163	Fayodia	Pringsheimia	1	0	0
164	Fayodia	Coriolopsis	1	0	0
165	Fayodia	Podosphaera	0	1	0
166	Fayodia	Mucor	0	0	1
167	Fayodia	Preussia	1	0	0
168	Fayodia	Cyberlindnera	1	0	0
169	Fayodia	Phanerochaete	1	1	0
170	Fayodia	Knufia	0	0	1
171	Fayodia	Valsonectria	0	1	0
172	Fayodia	Udeniomyces	0	1	0
173	Epicoccum	Cordyceps	1	0	0
174	Epicoccum	Coriolopsis	0	1	0
175	Epicoccum	Leucosporidium	1	0	0
176	Epicoccum	Verticillium	0	1	0
177	Epicoccum	Torula	1	0	0
178	Epicoccum	Hanseniaspora	0	0	1
179	Crocicreas	Protomyces	1	1	0
180	Crocicreas	Pringsheimia	0	1	0
181	Crocicreas	Preussia	0	1	0
182	Crocicreas	Ustilago	0	1	0
183	Crocicreas	Kwoniella	0	1	0
184	Nigrospora	Devriesia	0	1	1
185	Nigrospora	Didymella	0	0	1
186	Nigrospora	Pyrenochaeta	0	0	1
187	Nigrospora	Cephaliophora	0	1	0
188	Nigrospora	Coprinellus	1	0	0
189	Nigrospora	Curvibasidium	0	1	0
190	Nigrospora	Phoma	0	1	0
191	Nigrospora	Leptosphaerulina	0	1	0
192	Nigrospora	Harknessia	0	0	1
193	Pichia	Sigarispora	1	0	0
194	Pichia	Peziza	0	1	0
195	Pichia	Devriesia	0	0	1
196	Pichia	Erythrobasidium	0	1	1
197	Pichia	Phanerochaete	0	1	0
198	Pichia	Coprinellus	0	0	1
199	Pichia	Inocutis	0	1	0
200	Pichia	Valsonectria	0	1	0
201	Pichia	Udeniomyces	0	1	0
202	Pichia	Stachybotrys	0	0	1
203	Pichia	Issatchenkia	0	0	1
204	Pichia	Ceriporia	0	0	1
205	Pichia	Embellisia	0	0	1
206	Diutina	Peziza	0	1	0
207	Diutina	Devriesia	0	0	1
208	Diutina	Mortierella	1	0	0
209	Diutina	Arthrinium	1	0	0
210	Diutina	Saccharomyces	0	1	0
211	Diutina	Erysiphe	0	1	0
212	Diutina	Inocutis	0	1	0
213	Diutina	Stachybotrys	0	1	0
214	Diutina	Radulidium	0	1	0
215	Diutina	Periconia	0	1	0
216	Neodevriesia	Peziza	1	0	0
217	Neodevriesia	Arthrinium	1	0	0
218	Neodevriesia	Erysiphe	1	0	0
219	Neodevriesia	Camarosporium	0	1	0
220	Mortierella	Kondoa	1	0	0
221	Mortierella	Cordyceps	0	0	1
222	Mortierella	Devriesia	0	1	0
223	Mortierella	Pyrenochaeta	0	1	0
224	Mortierella	Pringsheimia	0	1	0
225	Mortierella	Cephaliophora	0	1	0
226	Mortierella	Keissleriella	0	0	1
227	Mortierella	Coprinellus	0	1	0
228	Mortierella	Eutypa	0	0	1
229	Mortierella	Kwoniella	0	1	0
230	Mortierella	Radulidium	0	1	0
231	Mortierella	Cercospora	0	0	1
232	Filobasidium	Symmetrospora	0	0	1
233	Filobasidium	Aureobasidium	1	0	0
234	Filobasidium	Neodevriesia	0	1	0
235	Filobasidium	Protomyces	1	0	0
236	Filobasidium	Rhodotorula	1	0	1
237	Filobasidium	Acremonium	0	1	0
238	Filobasidium	Chalastospora	0	1	0
239	Filobasidium	Sporobolomyces	1	0	0
240	Ramularia	Peziza	1	0	0
241	Ramularia	Pringsheimia	0	1	1
242	Ramularia	Arthrinium	1	0	0
243	Ramularia	Neoascochyta	0	1	0
244	Ramularia	Erysiphe	1	0	0
245	Ramularia	Ustilago	0	1	0
246	Erythrobasidium	Kondoa	1	1	1
247	Erythrobasidium	Devriesia	0	0	1
248	Erythrobasidium	Protomyces	1	0	0
249	Erythrobasidium	Pringsheimia	0	0	1
250	Erythrobasidium	Neoascochyta	1	0	0
251	Erythrobasidium	Trichosporon	0	1	0
252	Erythrobasidium	Diaporthe	1	1	0
253	Erythrobasidium	Ulocladium	0	0	1
254	Erythrobasidium	Valsonectria	0	0	1
255	Erythrobasidium	Kwoniella	0	0	1
256	Erythrobasidium	Plectosphaerella	0	1	0
257	Erythrobasidium	Buckleyzyma	0	0	1
258	Erythrobasidium	Periconia	0	0	1
259	Protomyces	Kondoa	1	0	0
260	Protomyces	Pringsheimia	0	0	1
261	Protomyces	Cyberlindnera	0	1	0
262	Protomyces	Kwoniella	0	1	0
263	Protomyces	Bensingtonia	0	0	1
264	Didymella	Neoascochyta	0	1	0
265	Didymella	Hortaea	0	1	0
266	Didymella	Saxophila	0	1	0
267	Candida	Aspergillus	1	0	0
268	Candida	Cystobasidium	0	0	1
269	Candida	Dioszegia	0	0	1
270	Pyrenochaeta	Cistella	1	0	0
271	Pyrenochaeta	Devriesia	0	0	1
272	Pyrenochaeta	Trichosporon	1	0	0
273	Pyrenochaeta	Hyphodermella	1	0	0
274	Pyrenochaeta	Kwoniella	0	1	0
275	Pyrenophora	Chaetosphaeronema	0	1	0
276	Pyrenophora	Didymella	0	1	0
277	Pyrenophora	Dioszegia	0	1	0
278	Stagonosporopsis	Cistella	1	0	0
279	Stagonosporopsis	Trichosporon	1	0	0
280	Stagonosporopsis	Hyphodermella	1	0	0
281	Septoriella	Chaetosphaeronema	0	1	0
282	Curvularia	Cryptomarasmius	1	0	0
283	Curvularia	Botrytis	1	0	0
284	Curvularia	Pseudogymnoascus	0	0	1
285	Curvularia	Podosphaera	1	0	0
286	Curvularia	Saccharomyces	1	0	0
287	Curvularia	Phanerochaete	1	0	0
288	Curvularia	Coprinellus	0	0	1
289	Curvularia	Kodamaea	1	0	0
290	Debaryomyces	Wallemia	1	0	0
291	Debaryomyces	Curvularia	0	1	0
292	Debaryomyces	Sarocladium	1	0	0
293	Apiotrichum	Cephaliophora	1	0	0
294	Apiotrichum	Geomyces	1	0	0
295	Pseudogymnoascus	Botrytis	0	0	1
296	Pseudogymnoascus	Coriolopsis	0	1	0
297	Pseudogymnoascus	Neoascochyta	0	1	0
298	Pseudogymnoascus	Geomyces	1	0	0
299	Pseudogymnoascus	Rhizopus	0	0	1
300	Pseudogymnoascus	Inocutis	0	0	1
301	Pseudogymnoascus	Amylosporus	0	1	0
302	Pringsheimia	Kondoa	0	1	0
303	Pringsheimia	Devriesia	1	0	1
304	Pringsheimia	Leucosporidium	0	0	1
305	Pringsheimia	Preussia	1	0	0
306	Pringsheimia	Phanerochaete	1	0	0
307	Pringsheimia	Coprinellus	0	1	1
308	Pringsheimia	Ulocladium	0	0	1
309	Pringsheimia	Ustilago	0	1	0
310	Pringsheimia	Valsonectria	0	0	1
311	Pringsheimia	Eutypa	0	1	0
312	Pringsheimia	Kwoniella	0	1	0
313	Pringsheimia	Radulidium	0	1	0
314	Pringsheimia	Buckleyzyma	0	0	1
315	Pringsheimia	Bensingtonia	0	0	1
316	Coriolopsis	Botrytis	0	0	1
317	Coriolopsis	Neoascochyta	0	0	1
318	Coriolopsis	Cyberlindnera	1	0	0
319	Coriolopsis	Knufia	0	0	1
320	Coriolopsis	Inocutis	0	0	1
321	Coriolopsis	Ustilago	0	0	1
322	Podosphaera	Cryptomarasmius	1	0	0
323	Podosphaera	Botrytis	1	0	0
324	Podosphaera	Devriesia	1	0	0
325	Podosphaera	Neoascochyta	0	0	1
326	Podosphaera	Phanerochaete	1	0	0
327	Podosphaera	Kodamaea	1	0	0
328	Podosphaera	Ulocladium	0	0	1
329	Podosphaera	Knufia	0	1	0
330	Podosphaera	Valsonectria	0	0	1
331	Arthrinium	Peziza	1	0	0
332	Arthrinium	Mucor	0	0	1
333	Arthrinium	Phanerochaete	0	1	0
334	Arthrinium	Erysiphe	1	0	0
335	Arthrinium	Curvibasidium	0	1	0
336	Arthrinium	Valsonectria	0	1	0
337	Arthrinium	Chalara	0	0	1
338	Arthrinium	Harknessia	0	0	1
339	Paradendryphiella	Cordyceps	1	0	0
340	Paradendryphiella	Bartalinia	0	1	0
341	Paradendryphiella	Pyrenochaetopsis	0	0	1
342	Neoascochyta	Kondoa	1	0	0
343	Neoascochyta	Cordyceps	1	0	0
344	Neoascochyta	Diaporthe	1	0	0
345	Neoascochyta	Pseudopithomyces	1	0	0
346	Neoascochyta	Ustilago	0	0	1
347	Cephaliophora	Devriesia	0	1	0
348	Cephaliophora	Phoma	0	1	0
349	Cephaliophora	Radulidium	0	1	0
350	Leucosporidium	Peziza	0	0	1
351	Leucosporidium	Devriesia	0	0	1
352	Leucosporidium	Malassezia	1	0	0
353	Leucosporidium	Anthracocystis	0	0	1
354	Leucosporidium	Paramycosphaerella	1	0	0
355	Leucosporidium	Verticillium	1	0	0
356	Leucosporidium	Erysiphe	0	1	0
357	Leucosporidium	Leptosphaerulina	1	0	0
358	Leucosporidium	Ulocladium	0	0	1
359	Leucosporidium	Torula	1	0	1
360	Leucosporidium	Valsonectria	0	0	1
361	Leucosporidium	Buckleyzyma	0	0	1
362	Leucosporidium	Periconia	0	1	0
363	Cyphellophora	Malassezia	1	0	0
364	Cyphellophora	Mucor	0	0	1
365	Cyphellophora	Paramycosphaerella	1	0	0
366	Cyphellophora	Preussia	1	0	0
367	Cyphellophora	Verticillium	1	0	0
368	Cyphellophora	Saccharomyces	1	0	0
369	Cyphellophora	Leptosphaerulina	1	0	0
370	Cyphellophora	Kodamaea	0	1	0
371	Cyphellophora	Paraconiothyrium	0	1	0
372	Cyphellophora	Bullera	0	1	0
373	Cyphellophora	Hanseniaspora	0	0	1
374	Fusarium	Saccharomyces	1	0	0
375	Fusarium	Ulocladium	1	0	0
376	Mucor	Cistella	0	1	0
377	Mucor	Curvibasidium	1	0	0
378	Mucor	Knufia	0	0	1
379	Mucor	Rhizopus	0	1	0
380	Mucor	Gymnostellatospora	0	1	0
381	Mucor	Chalara	0	0	1
382	Mucor	Harknessia	0	0	1
383	Paramycosphaerella	Malassezia	1	0	0
384	Paramycosphaerella	Verticillium	1	0	0
385	Paramycosphaerella	Saccharomyces	1	0	0
386	Paramycosphaerella	Leptosphaerulina	1	0	0
387	Preussia	Devriesia	1	0	0
388	Preussia	Chaetomium	1	0	0
389	Preussia	Phanerochaete	1	0	0
390	Verticillium	Malassezia	1	0	0
391	Verticillium	Saccharomyces	1	0	0
392	Verticillium	Leptosphaerulina	1	0	0
393	Cyberlindnera	Knufia	1	0	0
394	Cyberlindnera	Chalara	0	1	0
395	Nectria	Cistella	0	1	0
396	Nectria	Malassezia	0	0	1
397	Nectria	Geomyces	0	1	0
398	Nectria	Rhizopus	0	1	0
399	Nectria	Gymnostellatospora	0	1	0
400	Sarocladium	Trimmatostroma	1	0	1
401	Chaetomium	Hyphodermella	0	0	1
402	Cystofilobasidium	Penicillium	1	0	0
403	Cystofilobasidium	Phaeotheca	0	1	0
404	Cystofilobasidium	Nigrospora	0	0	1
405	Cystofilobasidium	Cyphellophora	0	0	1
406	Saccharomyces	Cryptomarasmius	1	0	0
407	Saccharomyces	Botrytis	1	0	0
408	Saccharomyces	Malassezia	1	0	0
409	Saccharomyces	Phanerochaete	1	0	0
410	Saccharomyces	Leptosphaerulina	1	0	0
411	Saccharomyces	Kodamaea	1	0	0
412	Saccharomyces	Stachybotrys	0	1	0
413	Phanerochaete	Cryptomarasmius	1	0	0
414	Phanerochaete	Botrytis	1	0	0
415	Phanerochaete	Devriesia	1	0	0
416	Phanerochaete	Kodamaea	1	0	0
417	Phanerochaete	Valsonectria	0	1	0
418	Acremonium	Gibberella	1	0	0
419	Acremonium	Protomyces	0	1	0
420	Acremonium	Phaeosphaeria	0	1	0
421	Erysiphe	Sigarispora	1	0	0
422	Erysiphe	Peziza	1	0	0
423	Erysiphe	Keissleriella	0	1	0
424	Erysiphe	Radulidium	0	1	0
425	Erysiphe	Periconia	0	1	0
426	Trichosporon	Kondoa	0	1	0
427	Trichosporon	Cistella	1	0	0
428	Trichosporon	Diaporthe	0	1	0
429	Trichosporon	Pseudopithomyces	1	0	0
430	Trichosporon	Hyphodermella	1	0	0
431	Trichosporon	Eutypa	0	1	0
432	Trichosporon	Hortaea	0	0	1
433	Trichosporon	Plectosphaerella	0	1	0
434	Diaporthe	Kondoa	1	0	0
435	Diaporthe	Cordyceps	1	0	0
436	Diaporthe	Pseudopithomyces	1	0	0
437	Diaporthe	Plectosphaerella	0	1	0
438	Holtermanniella	Cryptomarasmius	1	0	0
439	Holtermanniella	Articulospora	1	0	0
440	Holtermanniella	Botrytis	1	0	0
441	Holtermanniella	Curvularia	1	0	0
442	Holtermanniella	Podosphaera	1	0	0
443	Holtermanniella	Saccharomyces	1	0	0
444	Holtermanniella	Kodamaea	1	0	0
445	Holtermanniella	Selenophoma	1	0	0
446	Holtermanniella	Bensingtonia	0	0	1
447	Keissleriella	Cryptomarasmius	0	1	0
448	Keissleriella	Rhinocladiella	1	0	0
449	Keissleriella	Pseudopithomyces	1	0	0
450	Keissleriella	Robbauera	1	0	0
451	Keissleriella	Kwoniella	0	1	0
452	Keissleriella	Periconia	0	1	0
453	Chalastospora	Microdochium	0	1	0
454	Chalastospora	Kondoa	0	0	1
455	Chalastospora	Taphrina	0	1	0
456	Chalastospora	Anthracocystis	0	0	1
457	Chalastospora	Mortierella	0	1	0
458	Chalastospora	Pyrenochaeta	0	1	0
459	Chalastospora	Dipodascus	1	0	0
460	Chalastospora	Phoma	0	0	1
461	Chalastospora	Bullera	0	0	1
462	Chalastospora	Plectosphaerella	0	0	1
463	Chalastospora	Radulidium	0	1	0
464	Stemphylium	Epicoccum	0	0	1
465	Stemphylium	Curvularia	0	1	0
466	Phaeosphaeria	Trimmatostroma	1	0	0
467	Phaeosphaeria	Dioszegia	1	0	0
468	Phaeosphaeria	Chalara	0	1	0
469	Dipodascus	Knufia	1	0	0
470	Coprinellus	Botrytis	0	0	1
471	Coprinellus	Cordyceps	0	0	1
472	Coprinellus	Cistella	0	1	0
473	Coprinellus	Devriesia	0	0	1
474	Coprinellus	Rhizopus	0	1	0
475	Coprinellus	Inocutis	0	0	1
476	Coprinellus	Gymnostellatospora	0	1	0
477	Coprinellus	Eutypa	0	0	1
478	Coprinellus	Radulidium	0	1	0
479	Coprinellus	Cercospora	0	0	1
480	Bipolaris	Cryptomarasmius	1	0	0
481	Bipolaris	Cutaneotrichosporon	1	0	0
482	Bipolaris	Botrytis	1	0	0
483	Bipolaris	Toxicocladosporium	1	0	0
484	Bipolaris	Rhinocladiella	1	0	0
485	Bipolaris	Verrucocladosporium	1	0	0
486	Bipolaris	Curvularia	1	0	0
487	Bipolaris	Keissleriella	1	0	0
488	Bipolaris	Pseudopithomyces	1	0	0
489	Bipolaris	Kodamaea	1	0	0
490	Pseudopithomyces	Cistella	1	0	0
491	Pseudopithomyces	Rhinocladiella	1	0	0
492	Pseudopithomyces	Hyphodermella	1	0	0
493	Hyphodermella	Cistella	1	0	0
494	Sporobolomyces	Vishniacozyma	0	1	0
495	Sporobolomyces	Aureobasidium	1	0	0
496	Sporobolomyces	Candida	0	0	1
497	Sporobolomyces	Rhodotorula	0	0	1
498	Sporobolomyces	Cryptococcus	0	0	1
499	Robbauera	Rhinocladiella	1	0	0
500	Robbauera	Devriesia	1	0	0
501	Bartalinia	Microdochium	0	1	0
502	Bartalinia	Curvibasidium	0	1	0
503	Bartalinia	Phoma	0	1	0
504	Bartalinia	Cystobasidium	1	0	0
505	Cryptococcus	Kondoa	0	1	0
506	Cryptococcus	Anthracocystis	0	0	1
507	Cryptococcus	Pringsheimia	0	1	0
508	Cryptococcus	Trichosporon	0	1	0
509	Cryptococcus	Knufia	0	1	0
510	Curvibasidium	Anthracocystis	0	0	1
511	Curvibasidium	Phoma	0	1	0
512	Curvibasidium	Knufia	0	1	0
513	Curvibasidium	Buckleyzyma	0	0	1
514	Phoma	Kondoa	0	0	1
515	Phoma	Devriesia	0	1	0
516	Phoma	Rachicladosporium	1	0	0
517	Leptosphaerulina	Malassezia	1	0	0
518	Kodamaea	Cryptomarasmius	1	0	0
519	Kodamaea	Botrytis	1	0	0
520	Septoria	Taphrina	1	0	0
521	Septoria	Anthracocystis	1	0	0
522	Septoria	Podosphaera	0	1	0
523	Septoria	Erysiphe	0	1	0
524	Septoria	Curvibasidium	0	0	1
525	Septoria	Ulocladium	1	0	0
526	Septoria	Periconia	0	1	0
527	Ulocladium	Geomyces	1	0	0
528	Ulocladium	Valsonectria	0	0	1
529	Cystobasidium	Verrucocladosporium	1	0	0
530	Cystobasidium	Protomyces	0	0	1
531	Selenophoma	Articulospora	0	0	1
532	Selenophoma	Microdochium	0	0	1
533	Selenophoma	Rhodosporidiobolus	1	0	0
534	Selenophoma	Coprinellus	1	0	0
535	Knufia	Eutypa	0	1	0
536	Cladosporium	Mycosphaerella	0	0	1
537	Cladosporium	Cutaneotrichosporon	0	0	1
538	Cladosporium	Pyrenophora	0	0	1
539	Cladosporium	Sarocladium	0	1	0
540	Cladosporium	Bartalinia	0	0	1
541	Cladosporium	Dioszegia	0	1	0
542	Rachicladosporium	Kondoa	1	0	0
543	Dioszegia	Chaetosphaeronema	0	1	0
544	Dioszegia	Pichia	0	1	0
545	Dioszegia	Ramularia	0	0	1
546	Dioszegia	Erythrobasidium	1	0	0
547	Dioszegia	Protomyces	0	0	1
548	Dioszegia	Pringsheimia	0	0	1
549	Torula	Peziza	0	0	1
550	Torula	Cordyceps	1	0	0
551	Torula	Anthracocystis	0	0	1
552	Rhizopus	Cistella	0	1	0
553	Rhizopus	Inocutis	0	0	1
554	Rhizopus	Gymnostellatospora	0	1	0
555	Gymnostellatospora	Cistella	0	1	0
556	Udeniomyces	Arthrinium	0	1	0
557	Udeniomyces	Phanerochaete	0	1	0
558	Udeniomyces	Trichosporon	0	0	1
559	Udeniomyces	Valsonectria	0	1	0
560	Udeniomyces	Colletotrichum	0	0	1
561	Udeniomyces	Hanseniaspora	0	0	1
562	Amylosporus	Devriesia	0	1	0
563	Amylosporus	Coriolopsis	0	1	0
564	Amylosporus	Cephaliophora	0	1	0
565	Paraconiothyrium	Keissleriella	0	1	0
566	Paraconiothyrium	Kwoniella	0	0	1
567	Paraconiothyrium	Periconia	0	0	1
568	Paraconiothyrium	Saxophila	0	0	1
569	Bullera	Phoma	0	0	1
570	Bullera	Kodamaea	0	1	0
571	Hortaea	Torula	0	1	0
572	Hortaea	Saxophila	0	1	0
573	Kwoniella	Cryptomarasmius	0	1	0
574	Kwoniella	Kondoa	0	0	1
575	Kwoniella	Coprinellus	0	1	0
576	Kwoniella	Ustilago	0	0	1
577	Kwoniella	Radulidium	0	1	0
578	Kwoniella	Periconia	0	0	1
579	Kwoniella	Colletotrichum	0	0	1
580	Stachybotrys	Peziza	0	0	1
581	Stachybotrys	Torula	0	0	1
582	Stachybotrys	Embellisia	0	0	1
583	Plectosphaerella	Cistella	0	1	0
584	Plectosphaerella	Phoma	0	0	1
585	Plectosphaerella	Rhizopus	0	1	0
586	Plectosphaerella	Gymnostellatospora	0	1	0
587	Chalara	Cistella	0	1	0
588	Chalara	Ulocladium	0	0	1
589	Chalara	Rhizopus	0	1	0
590	Chalara	Gymnostellatospora	0	1	0
591	Chalara	Valsonectria	0	0	1
592	Chalara	Harknessia	0	0	1
593	Radulidium	Devriesia	0	1	0
594	Radulidium	Periconia	0	1	0
595	Buckleyzyma	Devriesia	0	0	1
596	Buckleyzyma	Ulocladium	0	0	1
597	Buckleyzyma	Valsonectria	0	0	1
598	Periconia	Kondoa	0	0	1
599	Periconia	Ustilago	0	0	1
600	Periconia	Colletotrichum	0	0	1
601	Saxophila	Torula	0	1	0
602	Issatchenkia	Ceriporia	0	0	1
603	Colletotrichum	Ustilago	0	0	1
604	Fusicolla	Kwoniella	0	0	1
605	Fusicolla	Periconia	0	0	1
606	Fusicolla	Colletotrichum	0	0	1
607	Cercospora	Cordyceps	0	0	1
608	Cercospora	Eutypa	0	0	1
609	Hanseniaspora	Colletotrichum	0	0	1
Aegilops sharonensis	Genus 1	Genus 2	Netanya	Arsuf Gaash	Palmachim	Zikkim
1	Alternaria	Filobasidium	0	1	0	0
2	Alternaria	Sarocladium	1	0	1	0
3	Alternaria	Chalastospora	1	0	0	0
4	Alternaria	Phaeosphaeria	0	1	0	0
5	Alternaria	Cladosporium	0	1	0	0
6	Mycosphaerella	Rhodotorula	0	0	1	0
7	Mycosphaerella	Phaeosphaeria	0	0	1	0
8	Mycosphaerella	Dioszegia	1	0	0	0
9	Symmetrospora	Comoclathris	0	1	0	0
10	Symmetrospora	Cistella	0	0	0	1
11	Symmetrospora	Crocicreas	0	1	0	0
12	Symmetrospora	Stagonosporopsis	0	1	0	0
13	Symmetrospora	Neoascochyta	0	1	0	0
14	Symmetrospora	Preussia	0	0	0	1
15	Symmetrospora	Trichosporon	0	1	0	0
16	Symmetrospora	Diaporthe	0	0	1	0
17	Symmetrospora	Pseudopithomyces	0	0	0	1
18	Symmetrospora	Hyphodermella	0	0	1	0
19	Symmetrospora	Geomyces	0	1	0	0
20	Symmetrospora	Camarosporium	0	1	0	0
21	Symmetrospora	Bullera	0	1	0	0
22	Symmetrospora	Bensingtonia	0	0	1	0
23	Cryptomarasmius	Botrytis	0	0	1	0
24	Articulospora	Cistella	1	0	1	0
25	Articulospora	Naganishia	0	0	0	1
26	Articulospora	Fayodia	0	0	0	1
27	Articulospora	Podosphaera	0	0	0	1
28	Articulospora	Cyberlindnera	0	0	0	1
29	Articulospora	Saccharomyces	1	0	0	0
30	Articulospora	Phanerochaete	0	0	0	1
31	Articulospora	Coprinellus	0	1	0	0
32	Articulospora	Rhizopus	0	0	1	0
33	Articulospora	Gymnostellatospora	0	1	0	0
34	Sigarispora	Peziza	1	0	0	0
35	Peziza	Anthracocystis	0	0	0	1
36	Peziza	Inocutis	0	0	1	0
37	Cutaneotrichosporon	Cryptomarasmius	0	0	0	1
38	Cutaneotrichosporon	Botrytis	0	0	1	0
39	Cutaneotrichosporon	Rhinocladiella	0	0	1	0
40	Cutaneotrichosporon	Verrucocladosporium	0	0	1	0
41	Cutaneotrichosporon	Malassezia	0	0	0	1
42	Cutaneotrichosporon	Curvularia	0	1	0	0
43	Cutaneotrichosporon	Pseudogymnoascus	1	0	0	0
44	Cutaneotrichosporon	Keissleriella	0	0	0	1
45	Cutaneotrichosporon	Phoma	0	0	1	0
46	Cutaneotrichosporon	Kodamaea	0	0	0	1
47	Cutaneotrichosporon	Inocutis	0	0	0	1
48	Cutaneotrichosporon	Kwoniella	0	0	0	1
49	Cutaneotrichosporon	Embellisia	0	0	0	1
50	Botrytis	Rhizopus	0	0	1	0
51	Botrytis	Inocutis	1	0	0	0
52	Chaetosphaeronema	Crocicreas	0	0	1	0
53	Chaetosphaeronema	Nigrospora	1	0	0	0
54	Chaetosphaeronema	Mortierella	0	0	0	1
55	Chaetosphaeronema	Mucor	0	0	1	0
56	Chaetosphaeronema	Hanseniaspora	0	0	0	1
57	Toxicocladosporium	Cryptomarasmius	0	0	1	0
58	Toxicocladosporium	Botrytis	0	1	0	0
59	Toxicocladosporium	Kondoa	0	0	0	1
60	Toxicocladosporium	Comoclathris	0	0	1	0
61	Toxicocladosporium	Malassezia	0	1	0	0
62	Toxicocladosporium	Erythrobasidium	0	0	1	0
63	Toxicocladosporium	Curvularia	0	0	0	1
64	Toxicocladosporium	Neoascochyta	0	1	0	0
65	Toxicocladosporium	Saccharomyces	0	0	0	1
66	Toxicocladosporium	Phanerochaete	0	0	1	0
67	Toxicocladosporium	Diaporthe	0	0	0	1
68	Toxicocladosporium	Curvibasidium	0	0	0	1
69	Toxicocladosporium	Phoma	0	0	0	1
70	Toxicocladosporium	Kodamaea	0	0	1	0
71	Toxicocladosporium	Camarosporium	0	1	0	0
72	Monographella	Septoriella	0	1	0	0
73	Monographella	Neoascochyta	0	0	0	1
74	Monographella	Holtermanniella	0	0	1	0
75	Microdochium	Botrytis	0	1	0	0
76	Microdochium	Anthracocystis	0	1	0	0
77	Microdochium	Nectria	0	0	1	0
78	Microdochium	Coprinellus	1	0	0	0
79	Microdochium	Curvibasidium	1	0	0	0
80	Microdochium	Geomyces	1	0	0	0
81	Microdochium	Inocutis	1	0	0	0
82	Gibberella	Peziza	0	0	1	0
83	Gibberella	Penicillium	0	1	0	0
84	Gibberella	Torula	0	0	1	0
85	Kondoa	Eutypa	0	1	0	0
86	Cordyceps	Eutypa	0	1	0	0
87	Zymoseptoria	Microdochium	0	0	0	1
88	Zymoseptoria	Naganishia	0	0	0	1
89	Zymoseptoria	Phaeotheca	0	1	0	0
90	Zymoseptoria	Stagonosporopsis	0	0	0	1
91	Zymoseptoria	Septoria	0	1	0	0
92	Comoclathris	Botrytis	1	0	0	0
93	Comoclathris	Kondoa	0	1	0	0
94	Comoclathris	Cordyceps	0	1	0	0
95	Comoclathris	Devriesia	1	0	0	0
96	Comoclathris	Nigrospora	0	1	0	0
97	Comoclathris	Mortierella	0	0	0	1
98	Comoclathris	Erythrobasidium	0	0	0	1
99	Comoclathris	Neoascochyta	0	0	0	1
100	Comoclathris	Cephaliophora	0	0	0	1
101	Comoclathris	Preussia	0	0	0	1
102	Comoclathris	Diaporthe	0	0	1	0
103	Comoclathris	Pseudopithomyces	0	0	0	1
104	Comoclathris	Phoma	0	0	0	1
105	Comoclathris	Inocutis	0	0	1	0
106	Comoclathris	Amylosporus	0	1	0	0
107	Comoclathris	Kwoniella	1	0	0	0
108	Comoclathris	Radulidium	1	0	0	0
109	Comoclathris	Periconia	0	0	1	0
110	Vishniacozyma	Pyrenophora	1	0	0	0
111	Vishniacozyma	Cystobasidium	1	0	0	0
112	Naganishia	Kondoa	1	0	0	0
113	Naganishia	Podosphaera	0	0	0	1
114	Naganishia	Phanerochaete	0	0	1	0
115	Trimmatostroma	Malassezia	0	0	1	0
116	Trimmatostroma	Mortierella	0	0	1	0
117	Trimmatostroma	Ramularia	0	0	1	0
118	Trimmatostroma	Pringsheimia	0	0	1	0
119	Trimmatostroma	Nectria	1	0	0	0
120	Blumeria	Phaeotheca	0	0	1	0
121	Blumeria	Erythrobasidium	1	0	0	0
122	Blumeria	Robbauera	1	0	0	0
123	Taphrina	Diutina	0	0	0	1
124	Taphrina	Ramularia	0	0	1	0
125	Taphrina	Stagonosporopsis	0	0	1	0
126	Taphrina	Neoascochyta	0	1	0	0
127	Taphrina	Leucosporidium	0	0	1	0
128	Taphrina	Erysiphe	0	1	0	0
129	Taphrina	Ulocladium	0	0	1	0
130	Taphrina	Radulidium	0	1	0	0
131	Taphrina	Periconia	0	1	0	0
132	Aureobasidium	Curvularia	0	1	0	0
133	Aureobasidium	Phaeosphaeria	0	1	0	0
134	Aureobasidium	Cryptococcus	0	0	0	1
135	Phaeotheca	Rhinocladiella	0	1	0	0
136	Phaeotheca	Devriesia	0	0	0	1
137	Phaeotheca	Crocicreas	0	0	1	0
138	Phaeotheca	Nigrospora	0	0	0	1
139	Phaeotheca	Pringsheimia	0	0	1	0
140	Phaeotheca	Keissleriella	0	0	0	1
141	Phaeotheca	Pseudopithomyces	0	0	0	1
142	Phaeotheca	Ulocladium	0	1	0	0
143	Phaeotheca	Valsonectria	1	0	0	0
144	Phaeotheca	Bullera	0	1	0	0
145	Phaeotheca	Buckleyzyma	0	1	0	0
146	Verrucocladosporium	Cryptomarasmius	0	1	0	0
147	Verrucocladosporium	Botrytis	0	0	0	1
148	Verrucocladosporium	Rhinocladiella	1	0	0	0
149	Verrucocladosporium	Fayodia	1	0	1	0
150	Verrucocladosporium	Malassezia	0	0	0	1
151	Verrucocladosporium	Ramularia	0	0	0	1
152	Verrucocladosporium	Curvularia	1	0	0	0
153	Verrucocladosporium	Pringsheimia	0	0	1	0
154	Verrucocladosporium	Nectria	0	0	1	0
155	Verrucocladosporium	Keissleriella	0	0	0	1
156	Verrucocladosporium	Kodamaea	0	0	1	0
157	Verrucocladosporium	Ulocladium	0	0	0	1
158	Verrucocladosporium	Knufia	0	1	0	1
159	Verrucocladosporium	Valsonectria	1	1	0	0
160	Verrucocladosporium	Paraconiothyrium	1	0	0	1
161	Rhodosporidiobolus	Mucor	0	0	0	1
162	Fayodia	Devriesia	0	0	1	0
163	Fayodia	Pringsheimia	0	0	0	1
164	Fayodia	Coriolopsis	0	0	0	1
165	Fayodia	Podosphaera	0	0	0	1
166	Fayodia	Mucor	0	0	0	1
167	Fayodia	Preussia	0	0	0	1
168	Fayodia	Cyberlindnera	0	1	0	0
169	Fayodia	Phanerochaete	1	0	0	0
170	Fayodia	Knufia	1	0	0	0
171	Fayodia	Valsonectria	0	0	0	1
172	Fayodia	Udeniomyces	1	0	0	0
173	Epicoccum	Cordyceps	1	0	0	0
174	Epicoccum	Coriolopsis	1	0	0	0
175	Epicoccum	Leucosporidium	0	0	0	1
176	Epicoccum	Verticillium	0	0	0	1
177	Epicoccum	Torula	0	1	0	0
178	Epicoccum	Hanseniaspora	1	0	0	1
179	Crocicreas	Protomyces	0	1	0	0
180	Crocicreas	Pringsheimia	0	1	0	0
181	Crocicreas	Preussia	0	1	1	1
182	Crocicreas	Ustilago	0	1	0	0
183	Crocicreas	Kwoniella	0	1	0	0
184	Nigrospora	Devriesia	0	0	1	0
185	Nigrospora	Didymella	0	1	0	0
186	Nigrospora	Pyrenochaeta	0	1	0	0
187	Nigrospora	Cephaliophora	0	0	1	0
188	Nigrospora	Coprinellus	0	1	0	0
189	Nigrospora	Curvibasidium	0	0	1	0
190	Nigrospora	Phoma	0	0	1	0
191	Nigrospora	Leptosphaerulina	1	0	0	0
192	Nigrospora	Harknessia	0	0	0	1
193	Pichia	Sigarispora	1	0	0	0
194	Pichia	Peziza	0	0	1	0
195	Pichia	Devriesia	0	1	0	0
196	Pichia	Erythrobasidium	0	1	0	0
197	Pichia	Phanerochaete	0	1	0	0
198	Pichia	Coprinellus	0	1	0	0
199	Pichia	Inocutis	0	1	0	0
200	Pichia	Valsonectria	0	1	0	0
201	Pichia	Udeniomyces	0	1	0	0
202	Pichia	Stachybotrys	0	0	1	0
203	Pichia	Issatchenkia	0	1	0	0
204	Pichia	Ceriporia	0	0	1	0
205	Pichia	Embellisia	0	1	0	0
206	Diutina	Peziza	0	0	0	1
207	Diutina	Devriesia	0	0	1	0
208	Diutina	Mortierella	0	0	1	0
209	Diutina	Arthrinium	0	1	1	0
210	Diutina	Saccharomyces	1	0	0	1
211	Diutina	Erysiphe	1	0	0	0
212	Diutina	Inocutis	0	0	1	1
213	Diutina	Stachybotrys	0	1	0	0
214	Diutina	Radulidium	0	0	0	1
215	Diutina	Periconia	0	1	0	1
216	Neodevriesia	Peziza	0	0	1	1
217	Neodevriesia	Arthrinium	0	0	0	1
218	Neodevriesia	Erysiphe	0	0	1	0
219	Neodevriesia	Camarosporium	0	0	0	1
220	Mortierella	Kondoa	0	1	0	0
221	Mortierella	Cordyceps	0	0	1	0
222	Mortierella	Devriesia	0	0	1	0
223	Mortierella	Pyrenochaeta	1	0	0	0
224	Mortierella	Pringsheimia	0	0	0	1
225	Mortierella	Cephaliophora	0	0	1	0
226	Mortierella	Keissleriella	1	0	0	0
227	Mortierella	Coprinellus	0	0	1	0
228	Mortierella	Eutypa	0	0	1	0
229	Mortierella	Kwoniella	0	0	1	0
230	Mortierella	Radulidium	0	1	0	0
231	Mortierella	Cercospora	1	0	0	0
232	Filobasidium	Symmetrospora	0	0	1	0
233	Filobasidium	Aureobasidium	0	1	0	0
234	Filobasidium	Neodevriesia	0	1	0	0
235	Filobasidium	Protomyces	0	0	1	0
236	Filobasidium	Rhodotorula	0	0	0	1
237	Filobasidium	Acremonium	0	0	1	0
238	Filobasidium	Chalastospora	1	1	0	0
239	Filobasidium	Sporobolomyces	1	1	1	1
240	Ramularia	Peziza	0	0	0	1
241	Ramularia	Pringsheimia	0	0	0	1
242	Ramularia	Arthrinium	0	0	1	0
243	Ramularia	Neoascochyta	1	0	1	0
244	Ramularia	Erysiphe	0	0	0	1
245	Ramularia	Ustilago	0	0	0	1
246	Erythrobasidium	Kondoa	0	0	0	1
247	Erythrobasidium	Devriesia	1	0	0	0
248	Erythrobasidium	Protomyces	0	0	0	1
249	Erythrobasidium	Pringsheimia	0	1	0	0
250	Erythrobasidium	Neoascochyta	0	1	0	0
251	Erythrobasidium	Trichosporon	0	1	0	0
252	Erythrobasidium	Diaporthe	0	0	0	1
253	Erythrobasidium	Ulocladium	0	0	0	1
254	Erythrobasidium	Valsonectria	0	0	0	1
255	Erythrobasidium	Kwoniella	1	0	0	0
256	Erythrobasidium	Plectosphaerella	0	0	0	1
257	Erythrobasidium	Buckleyzyma	0	0	0	1
258	Erythrobasidium	Periconia	1	0	0	0
259	Protomyces	Kondoa	0	0	0	1
260	Protomyces	Pringsheimia	0	1	0	0
261	Protomyces	Cyberlindnera	0	0	1	0
262	Protomyces	Kwoniella	1	0	0	0
263	Protomyces	Bensingtonia	0	0	1	0
264	Didymella	Neoascochyta	0	0	1	0
265	Didymella	Hortaea	0	0	0	1
266	Didymella	Saxophila	1	0	0	0
267	Candida	Aspergillus	0	0	1	0
268	Candida	Cystobasidium	0	0	1	0
269	Candida	Dioszegia	0	0	0	1
270	Pyrenochaeta	Cistella	0	0	1	0
271	Pyrenochaeta	Devriesia	0	0	0	1
272	Pyrenochaeta	Trichosporon	1	0	0	0
273	Pyrenochaeta	Hyphodermella	0	0	1	0
274	Pyrenochaeta	Kwoniella	0	0	1	0
275	Pyrenophora	Chaetosphaeronema	0	0	0	1
276	Pyrenophora	Didymella	0	0	1	0
277	Pyrenophora	Dioszegia	0	0	0	1
278	Stagonosporopsis	Cistella	0	0	1	0
279	Stagonosporopsis	Trichosporon	0	0	0	1
280	Stagonosporopsis	Hyphodermella	0	0	0	1
281	Septoriella	Chaetosphaeronema	0	1	0	0
282	Curvularia	Cryptomarasmius	0	1	0	0
283	Curvularia	Botrytis	0	1	1	0
284	Curvularia	Pseudogymnoascus	0	1	0	0
285	Curvularia	Podosphaera	0	1	0	0
286	Curvularia	Saccharomyces	0	0	1	0
287	Curvularia	Phanerochaete	0	0	0	1
288	Curvularia	Coprinellus	0	0	1	0
289	Curvularia	Kodamaea	0	0	1	0
290	Debaryomyces	Wallemia	0	0	1	0
291	Debaryomyces	Curvularia	0	0	0	1
292	Debaryomyces	Sarocladium	1	0	1	0
293	Apiotrichum	Cephaliophora	0	0	1	0
294	Apiotrichum	Geomyces	0	0	1	0
295	Pseudogymnoascus	Botrytis	0	0	0	1
296	Pseudogymnoascus	Coriolopsis	0	1	0	0
297	Pseudogymnoascus	Neoascochyta	0	1	0	0
298	Pseudogymnoascus	Geomyces	0	1	0	0
299	Pseudogymnoascus	Rhizopus	0	1	0	0
300	Pseudogymnoascus	Inocutis	0	1	0	0
301	Pseudogymnoascus	Amylosporus	0	1	0	0
302	Pringsheimia	Kondoa	0	1	0	0
303	Pringsheimia	Devriesia	0	0	0	1
304	Pringsheimia	Leucosporidium	0	0	1	0
305	Pringsheimia	Preussia	0	0	1	0
306	Pringsheimia	Phanerochaete	0	0	1	0
307	Pringsheimia	Coprinellus	0	0	1	0
308	Pringsheimia	Ulocladium	0	0	0	1
309	Pringsheimia	Ustilago	0	0	1	0
310	Pringsheimia	Valsonectria	1	0	0	1
311	Pringsheimia	Eutypa	0	0	1	0
312	Pringsheimia	Kwoniella	0	0	1	0
313	Pringsheimia	Radulidium	0	0	0	1
314	Pringsheimia	Buckleyzyma	0	0	1	0
315	Pringsheimia	Bensingtonia	0	0	0	1
316	Coriolopsis	Botrytis	0	0	1	0
317	Coriolopsis	Neoascochyta	0	0	1	0
318	Coriolopsis	Cyberlindnera	0	0	1	0
319	Coriolopsis	Knufia	0	0	1	0
320	Coriolopsis	Inocutis	0	0	0	1
321	Coriolopsis	Ustilago	0	0	1	0
322	Podosphaera	Cryptomarasmius	0	0	1	1
323	Podosphaera	Botrytis	0	0	0	1
324	Podosphaera	Devriesia	0	0	1	0
325	Podosphaera	Neoascochyta	1	0	0	0
326	Podosphaera	Phanerochaete	0	0	1	0
327	Podosphaera	Kodamaea	0	0	1	0
328	Podosphaera	Ulocladium	0	0	0	1
329	Podosphaera	Knufia	0	0	0	1
330	Podosphaera	Valsonectria	0	0	0	1
331	Arthrinium	Peziza	0	0	1	1
332	Arthrinium	Mucor	0	0	0	1
333	Arthrinium	Phanerochaete	0	0	0	1
334	Arthrinium	Erysiphe	0	0	0	1
335	Arthrinium	Curvibasidium	0	0	1	0
336	Arthrinium	Valsonectria	0	1	0	0
337	Arthrinium	Chalara	0	0	0	1
338	Arthrinium	Harknessia	1	0	1	1
339	Paradendryphiella	Cordyceps	0	0	0	1
340	Paradendryphiella	Bartalinia	0	0	0	1
341	Paradendryphiella	Pyrenochaetopsis	0	0	0	1
342	Neoascochyta	Kondoa	1	0	0	0
343	Neoascochyta	Cordyceps	0	1	0	0
344	Neoascochyta	Diaporthe	0	1	0	0
345	Neoascochyta	Pseudopithomyces	0	1	0	0
346	Neoascochyta	Ustilago	0	0	1	0
347	Cephaliophora	Devriesia	0	1	0	0
348	Cephaliophora	Phoma	1	0	1	0
349	Cephaliophora	Radulidium	0	1	0	0
350	Leucosporidium	Peziza	0	1	0	0
351	Leucosporidium	Devriesia	0	0	1	0
352	Leucosporidium	Malassezia	1	0	0	0
353	Leucosporidium	Anthracocystis	0	0	1	0
354	Leucosporidium	Paramycosphaerella	1	0	0	0
355	Leucosporidium	Verticillium	0	0	1	0
356	Leucosporidium	Erysiphe	0	0	1	0
357	Leucosporidium	Leptosphaerulina	0	1	0	0
358	Leucosporidium	Ulocladium	1	0	0	1
359	Leucosporidium	Torula	0	1	0	0
360	Leucosporidium	Valsonectria	0	1	0	0
361	Leucosporidium	Buckleyzyma	0	1	0	0
362	Leucosporidium	Periconia	1	0	0	1
363	Cyphellophora	Malassezia	0	1	0	0
364	Cyphellophora	Mucor	1	0	0	0
365	Cyphellophora	Paramycosphaerella	0	0	1	0
366	Cyphellophora	Preussia	0	1	0	0
367	Cyphellophora	Verticillium	0	0	0	1
368	Cyphellophora	Saccharomyces	1	0	0	0
369	Cyphellophora	Leptosphaerulina	0	0	0	1
370	Cyphellophora	Kodamaea	1	0	0	0
371	Cyphellophora	Paraconiothyrium	1	0	0	0
372	Cyphellophora	Bullera	0	0	1	1
373	Cyphellophora	Hanseniaspora	1	0	0	0
374	Fusarium	Saccharomyces	0	0	0	1
375	Fusarium	Ulocladium	0	0	1	0
376	Mucor	Cistella	0	0	0	1
377	Mucor	Curvibasidium	0	1	0	0
378	Mucor	Knufia	0	1	0	0
379	Mucor	Rhizopus	0	1	0	0
380	Mucor	Gymnostellatospora	1	0	0	0
381	Mucor	Chalara	0	0	1	0
382	Mucor	Harknessia	0	0	0	1
383	Paramycosphaerella	Malassezia	0	0	0	1
384	Paramycosphaerella	Verticillium	0	0	0	1
385	Paramycosphaerella	Saccharomyces	0	0	1	0
386	Paramycosphaerella	Leptosphaerulina	0	0	1	0
387	Preussia	Devriesia	1	0	0	0
388	Preussia	Chaetomium	0	0	0	1
389	Preussia	Phanerochaete	0	0	1	0
390	Verticillium	Malassezia	0	0	0	1
391	Verticillium	Saccharomyces	1	0	0	0
392	Verticillium	Leptosphaerulina	0	0	1	0
393	Cyberlindnera	Knufia	0	0	0	1
394	Cyberlindnera	Chalara	0	0	1	0
[truncated: 591 more rows]
